# Supplementary material for: Identification of a small optimal subset of CpG sites as bio-markers from high-throughput DNA methylation profiles
Source: BMC Bioinformatics. 2008 Oct 27;9:457. doi: 10.1186/1471-2105-9-457 (PMC2613930; doi:10.1186/1471-2105-9-457)
Supplement: Additional file 1 — Matlab scripts for FW_SVM. FW_SVM is a biomarker discovery algorithm and it can identify a small optimal subset of CpG sites from high-throughput DNA methylation profiles to distinguish two sample groups. FW_SVM combined Filter method and Wrapper method as a novel two-stage feature selection method and employed SVM as the classifier. [file 1471-2105-9-457-S1.zip]

Archive with 5 entries (5 files):
- fwsvm.m
- leaveoneout_own.m
- Readme.doc
- group1.xls
- group2.xls
