# Supplementary material for: Identification of a small optimal subset of CpG sites as bio-markers from high-throughput DNA methylation profiles
Source: BMC Bioinformatics. 2008 Oct 27;9:457. doi: 10.1186/1471-2105-9-457 (PMC2613930; doi:10.1186/1471-2105-9-457)
Supplement: Additional file 1 — Matlab scripts for FW_SVM. FW_SVM is a biomarker discovery algorithm and it can identify a small optimal subset of CpG sites from high-throughput DNA methylation profiles to distinguish two sample groups. FW_SVM combined Filter method and Wrapper method as a novel two-stage feature selection method and employed SVM as the classifier. [file 1471-2105-9-457-S1.zip › fwsvm.m]

% FW_SVM
%
% Description: FW_SVM is a biomarker discovery algorithm to select a small optimal subset of CpG sites 
% from high-throughput DNA methylation profiles to distinguish two  sample groups. FW_SVM combines 
% Filter method and Wrapper method as a novel two-stage feature selection method and employed SVM as 
% the classifier. 

%---------------------------------------------------------------------------------------------
%                   C O P Y R I G H T   N O T I C E
%---------------------------------------------------------------------------------------------
%                   Copyright (c) Philip Morris USA
%         All Rights Reserved.  Reproduction, adaptation, or
%         translation without prior written permission of
%                 Philip Morris is prohibited.
%---------------------------------------------------------------------------------------------
% 
% This program will select signature CpG sites and train SVM based on training data set. Then the 
% performance of FW_SVM will be tested on the testing data. 
%
% Toolbox required:
% LS-SVMlab toolbox (http://www.esat.kuleuven.ac.be/sista/lssvmlab/)
%
% author: Hailong Meng 2008
% 14th July, 2008

clear all;

% group1.xls and group2.xls are data set from two groups. The first column are the names of the 
% CpG sites. In the data matrix, each row corresponds a CpG site and each column corresponds a 
% sample. The belta value is between 0 and 1. Here is the part of a sample data file:
%
% ABCB1-562     0.68733805	0.67827374	0.6670749   ...
% ABCB1-91      0.5310544	0.5313595	0.5514392   ...
% ABCB4-1314	0.92459667	0.919183	0.94099545  ...
% ...           ...         ...         ...         ...

[group1,name]=xlsread('group1.xls');
[group2,name]=xlsread('group2.xls');

% split data set to training and testing sets
[sr1,sc1]=size(group1);
[sr2,sc2]=size(group2);

numberTrainGroup1=floor(sc1/2); %users can customize the number of samples in training set
numberTrainGroup2=floor(sc2/2); %users can customize the number of samples in training set
numberTestGroup1=sc1-numberTrainGroup1;
numberTestGroup2=sc2-numberTrainGroup2;
trainGroup1=group1(:,1:numberTrainGroup1); 
trainGroup2=group2(:,1:numberTrainGroup2); 
testGroup1=group1(:,(numberTrainGroup1+1):end); 
testGroup2=group2(:,(numberTrainGroup2+1):end);

fprintf('\nGroup 1 and Group 2 represent control and case datasets.\n');
fprintf('They are split into traning and testing data set as follows:\n');
fprintf('\n|-------------------------------------------------------------|\n');
fprintf('\t\t\t\t\tGroup1\t\t\t\tGroup2\n');
fprintf('|-------------------------------------------------------------|\n');
fprintf(' Total\t\t\t\t%d\t\t\t\t%d\n',sc1,sc2);
fprintf('|-------------------------------------------------------------|\n');
fprintf(' Training\t\t\t%d\t\t\t\t%d\n',numberTrainGroup1,numberTrainGroup2);
fprintf('|-------------------------------------------------------------|\n');
fprintf(' Testing\t\t\t%d\t\t\t\t%d\n',numberTestGroup1,numberTestGroup2);
fprintf('|-------------------------------------------------------------|\n');

% -----------------------Feature Selection----------------------------------
% If parameter featureFilter=0, Wilcoxon Rank Sum test will be used as the feature filter at the 
% first stage of feature selection method; if parameter featureFilter=1,
% PCA will be used 
fprintf('\nPlease select the feature filter method for feaure selection stage 1:\n');
fprintf('\n1. Wilcoxon Rank Sum Test');
fprintf('\n2. Principal Components Analysis\n');
featureFilter=input('Enter number 1 or 2 to selection feature filter: ');

%Feature selection stage 1:

if(featureFilter==1)% use Wilcoxon Rank Sum Test as feature filter

	fprintf('\nFeature selection stage 1: Wilcoxon Rank sum Test\n');

	%define number of selected features from Wilcoxon Rank Sum Test
	numberOfFeatures=50;%users can customize this value
	
	fprintf('\nSelect top %d feature from Wilcoxon Rank Sum Test ...\n',numberOfFeatures);
	train=[trainGroup1,trainGroup2];
	test=[testGroup1,testGroup2];
	[d1,d2]=size(train);
	% remove the CpG sites whose mean difference less than 0.15
	count=[];
	for i=1:d1   
    		meandiff=abs(mean(trainGroup1(i,:),2)-mean(trainGroup2(i,:),2));
    		if(meandiff < 0.15)
        		count=[count,i];
    		end
	end
	train(count,:)=[];
	test(count,:)=[];
	name(count,:)=[];
	trainGroup1(count,:)=[]; 
	trainGroup2(count,:)=[]; 
	testGroup1(count,:)=[]; 
	testGroup2(count,:)=[]; 
	%Wilcoxon Rank Sum Test
	[d1,d2]=size(train);
	for i=1:d1
    		pvalue(i)=ranksum(trainGroup1(i,:), trainGroup2(i,:));
	end
	%select top ranked features
	[psort,index]=sort(pvalue);
	pselect=psort(1:numberOfFeatures);
	index=index(1:numberOfFeatures);
	index=sort(index);%sort index to random features
	train=train(index,:)';
	test=test(index,:)';
	name=name(index);

else % use PCA as feature filter
	
	fprintf('\nFeature selection stage 1: PCA\n');
	train=[trainGroup1,trainGroup2];
	test=[testGroup1,testGroup2];

	train=train';
	cpgname=name;
	test=test';

	%perform the PCA analysis
	[pc,score,ev]=princomp(train,'econ');

	[pcSize1,pcSize2]=size(pc);
	select=zeros(pcSize1,1);
	%for first 10 PCs
	for i=1:10
    		for j=1:pcSize1
			% Selection feature load value > 0.1 on first 10 PCs
        		if(abs(pc(j,i))>0.1)
            		select(j)=1;
        		end
    		end
    end
    
    pcadata=[];
    pcadatatest=[];
    selectcpg=[];
    for i=1:pcSize1
        if(select(i)==1)
            pcadata=[pcadata, train(:,i)];
            pcadatatest=[pcadatatest, test(:,i)];
            selectcpg=[selectcpg,cpgname(i)];
        end
    end

	train=pcadata;
	test=pcadatatest;
	name=selectcpg;
	fprintf('\nPCA selects: %d features\n', sum(select>0));

end

%Feature selection stage 2: RFE
fprintf('\nFeature selection stage 2: Recursive Feature Elimination\n');
[n1,n2]=size(train);
%labels of the samples for training set
Y(1:numberTrainGroup1)=-1;
Y((numberTrainGroup1+1):(numberTrainGroup1+numberTrainGroup2))=1;
Y=Y'; 

%initialize regularization paprametr and kernel parameter
gam=10;sig2=0.2;

%leave-one-out cross validation
temp=train;
%rank of features
rank2=[];
for i=1:n2-1
    %leave-one-out cross validation    
    cost_final(i)=leaveoneout_own(temp,Y);
    fprintf('\nThe number of misclassification in loop %d: %d',i,cost_final(i));
    for j=1:(n2-i+1)
        cost(j)=leaveoneout_own(temp(:,[1:(j-1) (j+1):end]),Y);        
    end
    [value, index]=min(cost);   
    fprintf('\nWill remove: %dth feature',findCol(train, temp(:,index)));
    rank2=[rank2, findCol(train, temp(:,index))];
    temp(:,index)=[];
    cost=[];
end
%deal with the last one
fprintf('\nThe left one: %d\nth feature',findCol(train, temp));
rank2=[rank2,findCol(train, temp)];
cost_final(n2)=leaveoneout_own(temp,Y);
fprintf('\nThe number of misclassification in loop %d: %d\n',n2,cost_final(n2));

%Find signature features
cost_final=cost_final(end:-1:1);
[min1,min2]=min(cost_final);
signature=rank2((end-min2+1):end);
%name(signature);
[sig1,sig2]=size(signature);
fprintf('\nThe signature CpG sites are: ');
for k=1:sig2
    fprintf(' %s',name{signature(k)});
end
fprintf('\n');
%------------------End of feature Selection---------------------

% -----------------------Performance Testing----------------------------------
% test selected feature on stand-alone testing data set
[ns1,ns]=size(signature);
train=train(:,signature);
test=test(:,signature);
[n1,n2]=size(train);

Y=[];
Y(1:numberTrainGroup1)=-1;
Y((numberTrainGroup1+1):(numberTrainGroup1+numberTrainGroup2))=1;
Y=Y'; 

gam=10;%regularization parameter
sig2=0.2;%kernal parameter and decide the width of RBF
[alpha, b]=trainlssvm({train,Y,'class',gam,sig2,'RBF_kernel','original'});
test_class=simlssvm({train,Y,'class',gam,sig2,'RBF_kernel','original'},{alpha, b},test);

%Calculate sensitivity, specificity and accuracy
[m1,m2]=size(test);
count1=0;%ture positive
count2=0;%ture negative
for i=1:numberTestGroup1
    if(test_class(i)==-1)
        count1=count1+1;
    end
end
for i=(numberTestGroup1+1):(numberTestGroup1+numberTestGroup2)
    if(test_class(i)==1)
        count2=count2+1;
    end
end
sensitivity=count1/numberTestGroup1*100;
specificity=count2/numberTestGroup2*100;
accuracy=(count1+count2)/(numberTestGroup1+numberTestGroup2)*100;
fprintf('\nSensitivity is: %f%%, Specificity is %f%%, and Accuracy is %f%%\n',sensitivity, specificity, accuracy);
