# Supplementary material for: Identification of a small optimal subset of CpG sites as bio-markers from high-throughput DNA methylation profiles
Source: BMC Bioinformatics. 2008 Oct 27;9:457. doi: 10.1186/1471-2105-9-457 (PMC2613930; doi:10.1186/1471-2105-9-457)
Supplement: Additional file 1 — Matlab scripts for FW_SVM. FW_SVM is a biomarker discovery algorithm and it can identify a small optimal subset of CpG sites from high-throughput DNA methylation profiles to distinguish two sample groups. FW_SVM combined Filter method and Wrapper method as a novel two-stage feature selection method and employed SVM as the classifier. [file 1471-2105-9-457-S1.zip › leaveoneout_own.m]

% Leave-one-out cross validation 
%
%---------------------------------------------------------------------------------------------
%                   C O P Y R I G H T   N O T I C E
%---------------------------------------------------------------------------------------------
%                   Copyright (c) Philip Morris USA
%         All Rights Reserved.  Reproduction, adaptation, or
%         translation without prior written permission of
%                 Philip Morris is prohibited.
%---------------------------------------------------------------------------------------------
% 
%
% author: Hailong Meng 2008
% 22th Jan, 2008
%
% function lealeaveoneout_own return leave-one-out cross validation error
function cost=leaveoneout_own(in, out) 
    % in is data profile and out is the vector for labels

    % Inicialize misclassification cost to 0
    cost=0;
    %initialize regularization paprametr and kernel parameter
    gam=10;sig2=0.2;
    [i1, i2]=size(in);
    for i=1:i1        
        temp1=in([1:(i-1) (i+1):end],:);
        temp2=out([1:(i-1) (i+1):end]);
        %train SVM based on N-1 samples
        [alpha, b]=trainlssvm({temp1,temp2,'class',gam,sig2,'RBF_kernel','original'});
        %test the leftover sample using trained SVM
        test_class=simlssvm({temp1,temp2,'class',gam,sig2,'RBF_kernel','original'},{alpha, b},in(i,:));
        if(~(test_class==out(i)))
            cost=cost+1;
        end
    end
    
