# Supplementary material for: Identification of a small optimal subset of CpG sites as bio-markers from high-throughput DNA methylation profiles
Source: BMC Bioinformatics. 2008 Oct 27;9:457. doi: 10.1186/1471-2105-9-457 (PMC2613930; doi:10.1186/1471-2105-9-457)
Supplement: Additional file 1 — Matlab scripts for FW_SVM. FW_SVM is a biomarker discovery algorithm and it can identify a small optimal subset of CpG sites from high-throughput DNA methylation profiles to distinguish two sample groups. FW_SVM combined Filter method and Wrapper method as a novel two-stage feature selection method and employed SVM as the classifier. [file 1471-2105-9-457-S1.zip › group1.xls]

## Sheet: Sheet1
ABCB1-562	0.682806	0.665953	0.720043	0.703191	0.694282	0.688565	0.713595	0.703545	0.676859	0.638859	0.715104	0.728217	0.67564	0.668957	0.699487	0.673876	0.694059	0.710785	0.707201	0.680366	0.669743	0.685304	0.681393
ABCB1-91	0.531207	0.544983	0.605442	0.535125	0.575674	0.577707	0.606694	0.60519	0.523849	0.405366	0.603352	0.631362	0.553813	0.483231	0.597367	0.538954	0.49948	0.530794	0.554313	0.471447	0.518687	0.539207	0.502606
ABCB4-1314	0.92189	0.94463	0.94372	0.936584	0.951964	0.946849	0.941116	0.940875	0.936518	0.921081	0.944362	0.945777	0.923279	0.921525	0.94903	0.943189	0.950645	0.92986	0.941013	0.932488	0.928861	0.921274	0.940203
ABCB4-1449	0.932519	0.910683	0.900741	0.914037	0.918233	0.91429	0.921072	0.919656	0.907769	0.92823	0.936265	0.915445	0.907302	0.91599	0.927468	0.862113	0.909476	0.893839	0.881921	0.879561	0.848288	0.877897	0.924289
ABCB4-608	0.514077	0.456261	0.588185	0.415001	0.545902	0.573165	0.586042	0.494227	0.564875	0.448951	0.617361	0.662378	0.515256	0.555053	0.533473	0.465103	0.573048	0.455556	0.586384	0.387584	0.494063	0.365276	0.592959
ABCC5-154	0.944187	0.952691	0.94583	0.956208	0.953326	0.960416	0.955118	0.94868	0.957765	0.898311	0.9584	0.954571	0.928627	0.948616	0.945144	0.933328	0.938547	0.933086	0.949245	0.944349	0.941157	0.952606	0.923087
ABCC5-219	0.473389	0.882447	0.830624	0.851131	0.47454	0.478681	0.4963	0.475731	0.446885	0.876246	0.538641	0.526088	0.549202	0.788422	0.734731	0.495874	0.421962	0.86667	0.817658	0.808895	0.48508	0.801952	0.81782
ABCC5-388	0.960422	0.965592	0.963553	0.966371	0.96488	0.966075	0.960334	0.961021	0.957916	0.961639	0.965762	0.942074	0.955371	0.956662	0.96019	0.953627	0.952053	0.951837	0.956709	0.94965	0.944807	0.963358	0.956806
ABL1-216	0.169022	0.237679	0.20689	0.194505	0.196664	0.22812	0.218516	0.232095	0.22301	0.203345	0.218732	0.212111	0.317799	0.181415	0.233131	0.196052	0.199902	0.270435	0.201873	0.194325	0.152705	0.147278	0.181901
ABL1-217	0	0.00316169	0.00257709	0	0.00606274	0.00242762	0.0038999	0.00568623	0.0104483	0	0	0.00120109	0.00087047	0.00214553	0.00679584	0.00209631	0.00215497	0.00187463	0.0048221	0.00367089	0.00388945	0.00561137	0.0003825
ABL1-647	0.25284	0.313832	0.281823	0.257916	0.28775	0.299687	0.555572	0.318064	0.286079	0.26805	0.304454	0.332351	0.345475	0.329455	0.33681	0.293417	0.297639	0.331839	0.326973	0.340224	0.280251	0.322925	0.262109
ABL1-70	0.34554	0.295577	0.274502	0.304707	0.298289	0.294687	0.271341	0.297681	0.300659	0.192491	0.277966	0.407731	0.354077	0.42756	0.332962	0.513191	0.326782	0.321904	0.410664	0.336072	0.327089	0.336599	0.393665
ABL1-818	0.124965	0.142486	0.122697	0.130221	0.170343	0.0986249	0.112754	0.144026	0.117116	0.0341117	0.143049	0.112454	0.117874	0.128841	0.161453	0.118516	0.112369	0.156474	0.148597	0.225756	0.0985425	0.0930541	0.208002
ABO-1163	0.362265	0.380727	0.369704	0.380453	0.365792	0.379049	0.356231	0.407606	0.37377	0.616693	0.373556	0.446856	0.319932	0.405124	0.393532	0.358208	0.455542	0.427279	0.380956	0.372373	0.420525	0.448946	0.362484
ABO-1494	0.117736	0.147891	0.170308	0.107139	0.15008	0.158728	0.159627	0.161146	0.202063	0.0679171	0.114833	0.107289	0.0915582	0.102085	0.203989	0.0874785	0.131509	0.116166	0.0962371	0.108481	0.14201	0.0727758	0.107373
ABO-949	0.125015	0.17596	0.225896	0.139416	0.158552	0.163499	0.157932	0.184281	0.155285	0.0556465	0.14395	0.163166	0.16511	0.146338	0.27818	0.128786	0.225061	0.261274	0.152148	0.212009	0.19726	0.150304	0.159665
ADAMTS12-1202	0.270658	0.287287	0.408093	0.296842	0.280414	0.324517	0.344141	0.355769	0.346876	0.233451	0.325294	0.241554	0.30702	0.250999	0.336695	0.206222	0.248642	0.28053	0.254038	0.251666	0.228948	0.198473	0.207277
ADAMTS12-1369	0.0630022	0.101647	0.12706	0.0887263	0.0820812	0.111975	0.0894266	0.116066	0.0894761	0.00383633	0.0868755	0.0636648	0.0644644	0.101258	0.120854	0.0931038	0.108575	0.125924	0.0838526	0.10448	0.0823858	0.0962435	0.113527
ADAMTS12-1429	0.137045	0.197014	0.206209	0.156924	0.196515	0.211577	0.230596	0.234018	0.190972	0.176118	0.22831	0.196479	0.189554	0.208004	0.180681	0.166028	0.31349	0.281848	0.221358	0.280327	0.224887	0.21142	0.22951
ADCYAP1-1047	0.318029	0.379384	0.353865	0.315533	0.32665	0.330033	0.348298	0.362733	0.307186	0.274854	0.352526	0.291868	0.309419	0.339845	0.417322	0.328834	0.344769	0.3742	0.357314	0.34037	0.330261	0.353026	0.345094
ADCYAP1-1103	0.0871809	0.103495	0.132926	0.0673883	0.10628	0.0943336	0.111816	0.128154	0.0948963	0.109938	0.110923	0.129386	0.145611	0.140985	0.203997	0.0871346	0.134245	0.231733	0.116668	0.113422	0.161261	0.104908	0.085711
ADCYAP1-1359	0.178479	0.154089	0.25364	0.159455	0.139723	0.155853	0.194388	0.190931	0.147332	0.0493496	0.192528	0.266287	0.181202	0.179558	0.242401	0.136394	0.125228	0.263313	0.165615	0.215457	0.197752	0.162171	0.180051
ADCYAP1-849	0.0705108	0.0613083	0.111572	0.0575623	0.0585181	0.0526908	0.0876459	0.0811578	0.0463125	0.138508	0.0775977	0.0342533	0.0977693	0.0547151	0.151963	0.100506	0.0671674	0.106628	0.0786661	0.0653717	0.0879433	0.0804641	0.0428946
AGXT-1087	0.835887	0.880821	0.880351	0.896377	0.860461	0.902297	0.882981	0.842804	0.874491	0.837964	0.837668	0.665331	0.82598	0.837039	0.744404	0.86167	0.884531	0.836198	0.830238	0.847967	0.839237	0.865838	0.837941
AGXT-1321	0.906762	0.948494	0.946107	0.946125	0.937886	0.954889	0.944108	0.921509	0.946642	0.923153	0.89239	0.906186	0.904515	0.923005	0.787699	0.932911	0.943802	0.945366	0.913546	0.942097	0.897809	0.952518	0.911518
AGXT-982	0.930232	0.936209	0.934579	0.944573	0.926067	0.934999	0.935676	0.926374	0.923104	0.927687	0.935427	0.893868	0.933633	0.913847	0.904634	0.920424	0.919983	0.927009	0.920771	0.915922	0.923122	0.929503	0.900837
APAF1-1168	0.0343132	0.051807	0.048066	0.0227352	0.0445009	0.0464267	0.05125	0.0511196	0.0513482	0.00437999	0.0333462	0.0243107	0.025119	0.0360807	0.0588402	0.0384763	0.0508466	0.047991	0.0336132	0.0255439	0.0279221	0.0260941	0.0358356
APAF1-552	0.0228028	0.0214215	0.0257877	0.0190712	0.0214786	0.0263971	0.0215388	0.0295785	0.0263501	0.016119	0.0251249	0.0224757	0.0180237	0.0316537	0.0325446	0.0133848	0.0365322	0.0441164	0.0173251	0.0189215	0.0362105	0.0319373	0.0200434
APAF1-658	0.410705	0.441055	0.46083	0.408599	0.432157	0.440847	0.476818	0.490036	0.423193	0.381858	0.472925	0.424449	0.404756	0.462346	0.492787	0.384099	0.474204	0.386552	0.466604	0.422997	0.487709	0.461466	0.425417
APAF1-979	0.300613	0.346664	0.368667	0.267773	0.306962	0.260152	0.344898	0.423762	0.297967	0.386791	0.313817	0.413485	0.37667	0.354742	0.408909	0.358918	0.358844	0.31929	0.354652	0.396016	0.370301	0.321976	0.342138
APBA1-447	0.202575	0.258477	0.242663	0.23647	0.204869	0.246432	0.220423	0.240423	0.240928	0.448139	0.204747	0.0956469	0.302049	0.220176	0.151087	0.196686	0.263109	0.242896	0.227095	0.193934	0.185437	0.251658	0.208195
APBA1-543	0.154232	0.158748	0.165481	0.150228	0.165749	0.159891	0.175777	0.200032	0.167812	0.0711677	0.172893	0.165525	0.2289	0.135824	0.177655	0.168316	0.1748	0.172113	0.153996	0.161943	0.206448	0.131752	0.126261
APBA1-878	0.0626684	0.047896	0.0734288	0.0428392	0.0523989	0.0599433	0.0509539	0.0785426	0.0564872	0.0104684	0.0443719	0.0561446	0.0589966	0.0256112	0.0465624	0.0335247	0.0401434	0.0729078	0.0409902	0.0582114	0.116185	0.0362263	0.0399761
APBA1-921	0.00880273	0.0179267	0.0182926	0.00107216	0.0234756	0.0139734	0.0160473	0.0229881	0.0220544	0.00204625	0.0126858	0.026964	0.00424733	0.0259971	0.0295333	0.0104489	0.0157287	0.0414906	0.0151025	0.0124097	0.0224923	0.0177175	0.007061
APBA1-948	0.174533	0.209351	0.210154	0.180776	0.203544	0.193528	0.206822	0.20673	0.188165	0.127099	0.184519	0.230362	0.222283	0.192964	0.196156	0.180959	0.20467	0.197017	0.191582	0.223617	0.215083	0.197141	0.221811
APBA2-1274	0.953705	0.95237	0.943363	0.948866	0.956738	0.95035	0.953104	0.950981	0.948389	0.957098	0.96108	0.968255	0.945706	0.958306	0.962001	0.953627	0.960687	0.946813	0.955627	0.953577	0.94221	0.958231	0.958865
APBA2-1397	0.865373	0.856771	0.768366	0.858006	0.865437	0.851285	0.835433	0.828308	0.827143	0.727196	0.839463	0.889063	0.833949	0.83564	0.76884	0.799959	0.7948	0.813377	0.852273	0.815038	0.826062	0.853099	0.859342
APBA2-537	0.728222	0.692368	0.690936	0.680722	0.690988	0.647373	0.701288	0.715121	0.582981	0.814953	0.676753	0.719397	0.704634	0.68699	0.441186	0.636724	0.549936	0.645324	0.746935	0.640757	0.760329	0.656515	0.788441
APC-1198	0.157397	0.170884	0.174368	0.179424	0.131566	0.18544	0.241545	0.2333	0.114076	0.0543807	0.191647	0.0458438	0.1759	0.202411	0.0852294	0.140391	0.226095	0.259081	0.120434	0.210431	0.181266	0.139225	0.172627
APC-1243	0.0867755	0.175559	0.197945	0.12385	0.168375	0.193895	0.172814	0.191276	0.122367	0.0931399	0.167173	0.115656	0.22231	0.183923	0.110878	0.144359	0.16434	0.176636	0.179208	0.141674	0.263469	0.258608	0.172899
APC-1463	0.0346651	0.0537386	0.0480425	0.0464562	0.0497011	0.0514801	0.0605353	0.0598902	0.0494311	0.001299	0.0558082	0.0265147	0.0844041	0.0439842	0.0383256	0.0143921	0.037167	0.0951894	0.055879	0.0548437	0.0564595	0.0702038	0.0710586
APOA1-1284	0.715038	0.759522	0.75691	0.721353	0.749449	0.731429	0.759569	0.754402	0.725959	0.693384	0.762757	0.709492	0.645741	0.622841	0.626968	0.65147	0.645454	0.582992	0.670217	0.65243	0.724223	0.676784	0.596367
APOA1-1425	0.848874	0.860475	0.834178	0.862859	0.822673	0.877741	0.760596	0.846609	0.84652	0.78132	0.155736	0.940009	0.798305	0.844461	0.828476	0.75152	0.822147	0.812499	0.843092	0.791179	0.847798	0.835576	0.844643
APOA1-960	0.959661	0.960762	0.957781	0.966374	0.956251	0.960344	0.955369	0.959913	0.952318	0.950112	0.961338	0.964339	0.956082	0.944827	0.958149	0.954051	0.96336	0.963615	0.956668	0.948052	0.956105	0.95894	0.953894
APOC1-1059	0.92907	0.932336	0.937528	0.937609	0.935677	0.942461	0.933788	0.934407	0.932236	0.914169	0.935179	0.926262	0.920653	0.921418	0.924849	0.915718	0.924452	0.914957	0.926437	0.916937	0.916807	0.917313	0.926985
APOC1-1163	0.585237	0.664402	0.680022	0.650673	0.549553	0.639582	0.598474	0.661778	0.684544	0.565171	0.566605	0.606975	0.663622	0.559843	0.792863	0.587309	0.625023	0.60671	0.600509	0.563822	0.651898	0.572406	0.537764
APOC1-1411	0.419203	0.503229	0.460267	0.457621	0.447478	0.46761	0.439744	0.482823	0.478569	0.376045	0.374779	0.668627	0.451301	0.438018	0.651587	0.396465	0.435751	0.511707	0.454368	0.427807	0.410407	0.423819	0.387249
APOC1-580	0.706086	0.72229	0.623575	0.695199	0.697023	0.653472	0.684681	0.705162	0.6555	0.468431	0.607101	0.621117	0.632914	0.62487	0.564927	0.602906	0.60906	0.577825	0.622263	0.641126	0.661292	0.618941	0.598221
APOC2-1217	0.78353	0.798867	0.790004	0.815675	0.802997	0.815461	0.7948	0.79762	0.79451	0.681929	0.843154	0.681439	0.745567	0.723431	0.744905	0.689925	0.762351	0.68169	0.741032	0.708997	0.725694	0.768329	0.737559
APOC2-1408	0.851433	0.888495	0.829864	0.865089	0.841706	0.819819	0.820737	0.758265	0.855401	0.735758	0.849019	0.901372	0.869314	0.838956	0.696279	0.790838	0.814097	0.791104	0.831609	0.808165	0.762163	0.891989	0.84825
APOC2-661	0.889465	0.878926	0.858516	0.893222	0.876253	0.868533	0.874916	0.844924	0.880923	0.849405	0.878027	0.833689	0.854069	0.847904	0.838843	0.806223	0.81708	0.80888	0.82639	0.798283	0.814468	0.838471	0.842127
APP-1066	0.141335	0.256027	0.231643	0.198292	0.197903	0.21464	0.185621	0.223769	0.245921	0.289173	0.197055	0.17176	0.155335	0.0906399	0.266236	0.107408	0.180697	0.146854	0.13174	0.13835	0.122309	0.12555	0.07534
APP-1164	0.209145	0.248616	0.220294	0.180838	0.206429	0.210937	0.232416	0.217075	0.203082	0.179928	0.238804	0.251322	0.24164	0.249785	0.218237	0.206283	0.216783	0.287405	0.256833	0.225383	0.265277	0.238918	0.273465
APP-1249	0.169887	0.186392	0.19073	0.146539	0.174976	0.15816	0.186063	0.186296	0.164389	0.160464	0.20442	0.168452	0.197374	0.176019	0.181893	0.164035	0.173854	0.149323	0.177553	0.201429	0.224086	0.171761	0.193233
APP-1322	0.380415	0.446734	0.410368	0.409357	0.399325	0.399884	0.407702	0.427472	0.363829	0.211193	0.396704	0.407222	0.422404	0.478801	0.413979	0.399587	0.420048	0.463692	0.426989	0.440388	0.382653	0.417649	0.430521
APP-1485	0.0148518	0.0435643	0.0401416	0.00377284	0.0341471	0.0460593	0.0550213	0.0401865	0.0611368	0	0.0290157	0.0196581	9.3e-05	0.0184784	0.00878601	0.0158731	0.0557546	0.00741343	0.0235031	0.0468502	0.0432501	0.0633199	0.014792
AR-1073	0.754793	0.632116	0.749241	0.708673	0.647145	0.71431	0.717979	0.639121	0.792054	0.652917	0.743588	0.56724	0.684383	0.797104	0.692927	0.721855	0.69133	0.583439	0.744139	0.71876	0.713834	0.608057	0.635945
AR-1231	0.0361976	0.0603602	0.0496444	0.0185195	0.0454562	0.041755	0.0548797	0.060757	0.0469835	0.0569412	0.0499732	0.0421708	0.0503608	0.0726013	0.0930821	0.0394989	0.0317626	0.0680467	0.0580151	0.0755276	0.0536067	0.0473622	0.0445282
AR-1313	0.534407	0.398099	0.400054	0.313099	0.381575	0.380176	0.324272	0.391308	0.511085	0.538036	0.287143	0.356165	0.339072	0.435286	0.373671	0.53275	0.447404	0.37342	0.396606	0.49323	0.309545	0.347127	0.42751
ARHI-1409	0.735848	0.74651	0.765942	0.739687	0.732278	0.769944	0.762156	0.753765	0.746818	0.661622	0.769669	0.742262	0.689899	0.720739	0.68724	0.720206	0.711886	0.760344	0.704214	0.70862	0.73395	0.720004	0.671139
ARHI-424	0.89698	0.84325	0.905779	0.918967	0.863928	0.902368	0.898515	0.905553	0.87164	0.817447	0.922453	0.891635	0.881655	0.896191	0.871535	0.823247	0.89945	0.909945	0.899578	0.85523	0.916349	0.879173	0.913048
ARHI-521	0.767605	0.667801	0.809609	0.755769	0.746517	0.816705	0.79893	0.761367	0.75798	0.705883	0.857686	0.812454	0.74382	0.779964	0.811113	0.713822	0.738006	0.860267	0.837805	0.767489	0.820775	0.791779	0.845999
ARHI-608	0.277629	0.238296	0.361832	0.295583	0.26745	0.352334	0.34121	0.324145	0.309891	0.25695	0.383142	0.352649	0.289138	0.326459	0.327898	0.225851	0.347038	0.387994	0.348219	0.24387	0.315716	0.308346	0.304829
ASB4-1110	0.814717	0.841002	0.864962	0.861343	0.830601	0.856203	0.84976	0.834929	0.825261	0.683509	0.852811	0.637574	0.867517	0.792033	0.85243	0.808606	0.828569	0.820466	0.819696	0.79651	0.814404	0.828995	0.802014
ASB4-1243	0.673799	0.794804	0.793055	0.779651	0.807217	0.787249	0.757818	0.771834	0.736588	0.537038	0.749027	0.457837	0.781527	0.694682	0.820874	0.741926	0.792107	0.80681	0.771248	0.737667	0.776868	0.759715	0.732351
ASB4-1450	0.828261	0.868165	0.905342	0.866359	0.880948	0.882072	0.85884	0.879088	0.829174	0.808666	0.889982	0.627176	0.886986	0.839109	0.870653	0.841607	0.829401	0.852655	0.859554	0.847085	0.882744	0.822895	0.846338
ASC-1335	0.166036	0.162453	0.216867	0.205208	0.160995	0.203633	0.197298	0.194373	0.186152	0.0934994	0.203404	0.101895	0.158193	0.197661	0.09311	0.0638484	0.256731	0.179905	0.133531	0.201103	0.292097	0.144316	0.198364
ASC-1350	0.389	0.389616	0.412272	0.368978	0.390129	0.369729	0.406447	0.377872	0.386416	0.441801	0.467026	0.429614	0.411981	0.398064	0.516741	0.321246	0.394612	0.432944	0.366545	0.389244	0.336132	0.431163	0.402044
ASC-1416	0.347601	0.282228	0.336149	0.288257	0.256571	0.297879	0.327116	0.348769	0.28249	0.160942	0.326021	0.226924	0.324568	0.344742	0.272239	0.195855	0.260141	0.340027	0.28027	0.285726	0.329622	0.259723	0.286069
ASCL2-1038	0.0766922	0.0756755	0.117916	0.0627314	0.0711925	0.0737654	0.0796745	0.0744514	0.0854082	0.0526369	0.077719	0.0878081	0.0266876	0.0549944	0.0604825	0.0947486	0.173324	0.11567	0.091808	0.0607533	0.126988	0.0565281	0.0946837
ASCL2-1048	0.138621	0.121665	0.187377	0.116579	0.129503	0.144028	0.154213	0.146911	0.105563	0.0979415	0.145869	0.111201	0.119375	0.116356	0.0896017	0.155038	0.108406	0.199041	0.172886	0.111396	0.210842	0.135858	0.128259
ASCL2-1143	0.272708	0.279167	0.315168	0.301246	0.279679	0.313023	0.30654	0.318598	0.272678	0.191545	0.307496	0.32523	0.281231	0.293002	0.277859	0.285673	0.29996	0.349986	0.333222	0.305954	0.342542	0.265819	0.356378
ASCL2-1339	0.23571	0.296485	0.271181	0.249748	0.230072	0.329109	0.260777	0.245267	0.223309	0.165265	0.291251	0.451434	0.200552	0.35263	0.311897	0.237511	0.320455	0.338005	0.283072	0.285744	0.284686	0.326399	0.411527
ASCL2-227	0.74472	0.787742	0.847152	0.802137	0.801674	0.786432	0.799541	0.820754	0.83203	0.733748	0.821825	0.824238	0.832678	0.813199	0.875683	0.845356	0.867331	0.779816	0.878445	0.774171	0.783901	0.790957	0.762991
ASCL2-608	0.52888	0.526677	0.565873	0.522188	0.521099	0.496271	0.541832	0.589401	0.519658	0.539115	0.546931	0.659678	0.570917	0.568872	0.570475	0.621303	0.618598	0.555349	0.585687	0.555852	0.496476	0.49414	0.55119
ASCL2-856	0.0244341	0.0284994	0.0495594	0.0169419	0.0369886	0.0276337	0.0335207	0.036813	0.0390915	0.0352249	0.0438673	0.113066	0.0460539	0.053559	0.0490417	0.0557352	0.059348	0.0894115	0.0375034	0.0270862	0.0555694	0.0358611	0.0475692
ATM-1018	0.0280304	0.0540593	0.0422851	0.0385134	0.0412462	0.0557634	0.0361487	0.0521687	0.0365027	0.0360598	0.0603605	0.0600488	0.0565183	0.0355497	0.0482892	0.0373418	0.0651015	0.0394347	0.0401573	0.0480645	0.033576	0.0424103	0.0575333
ATM-1135	0.00672245	0.0142875	0.00756893	0.0213098	0.0141153	0.00829392	0.00998472	0.0127878	0.0145643	0.0139222	0.00804308	0.0280606	0.00821498	0.00796616	0.0181674	0.0130203	0.0491437	0.0327572	0.0125935	0.0195191	0.0176212	0.00808437	0.00787411
ATM-1256	0.0235892	0.0322245	0.0345788	0.0345008	0.0261054	0.0173069	0.0253437	0.0395708	0.0281329	0.00629218	0.027892	0.0350704	0.0359501	0.0495368	0.0548622	0.0454357	0.024869	0.0258966	0.017766	0.030605	0.0480284	0.0372424	0.0237943
ATM-1331	0.192222	0.2445	0.247268	0.235511	0.231004	0.24731	0.252155	0.269046	0.215393	0.267514	0.252535	0.305435	0.256216	0.260464	0.301645	0.224683	0.345307	0.275545	0.266684	0.309232	0.251737	0.241953	0.281574
ATM-1439	0.00485266	0.0141392	0.0135989	0.00382849	0.0120316	0.0149135	0.0124804	0.0140855	0.0186635	0.00612201	0.00743923	0.0157644	0.0147717	0.00648254	0.0101657	0.011536	0.0254272	0.0163707	0.0105255	0.00856549	0.0360832	0.00721858	0.0115763
ATM-550	0.00527244	0.0115632	0.0134367	0.00331648	0.00998709	0.0103737	0.0168333	0.0141989	0.0225803	0	0.00709759	0.00902145	0.00207814	0.00329698	0.0184223	0.00336786	0.00413364	0.00719298	0.00844408	0.00641563	0.00479049	0.00437086	0.00793775
ATM-736	0.107386	0.135488	0.133283	0.107439	0.147203	0.137192	0.146245	0.166133	0.137288	0.0866201	0.15004	0.148495	0.0653218	0.142567	0.136841	0.154157	0.162017	0.116181	0.109955	0.147882	0.155989	0.115521	0.105731
ATM-849	0.158696	0.169301	0.157043	0.139933	0.130185	0.106279	0.113068	0.112036	0.120117	0.0315657	0.105296	0.0967321	0.111737	0.12692	0.111938	0.201112	0.211784	0.218836	0.113753	0.15068	0.135401	0.246761	0.173268
ATP10A-1156	0.89825	0.840505	0.902621	0.93396	0.892511	0.906014	0.90867	0.899422	0.88385	0.936882	0.933972	0.909172	0.93639	0.910827	0.899544	0.907064	0.941044	0.892506	0.928162	0.906809	0.927808	0.919096	0.908188
ATP10A-1343	0.0814035	0.0719568	0.091332	0.069759	0.0513357	0.0870946	0.0711861	0.0643133	0.0889393	0.0654912	0.0606204	0.0405685	0.0601113	0.0400831	0.0335394	0.0467321	0.0521949	0.127565	0.0736226	0.0391485	0.0815027	0.0462155	0.0407331
ATP10A-284	0.847519	0.831188	0.827971	0.842183	0.845926	0.844858	0.825341	0.799239	0.828819	0.731058	0.829517	0.823483	0.788813	0.776425	0.791999	0.746094	0.784646	0.821003	0.797486	0.796221	0.778092	0.786739	0.765895
ATP10A-344	0.951085	0.947616	0.940446	0.944854	0.946901	0.949849	0.945457	0.947299	0.942412	0.931041	0.953634	0.940077	0.961485	0.932233	0.931092	0.939906	0.927286	0.95034	0.949745	0.930292	0.947143	0.946461	0.941309
ATP10A-762	0.834086	0.830655	0.855202	0.839872	0.832437	0.845505	0.851182	0.83456	0.851397	0.726662	0.866175	0.829739	0.814807	0.807362	0.782222	0.796978	0.799938	0.801676	0.814327	0.809685	0.83291	0.804494	0.800279
ATP10A-763	0.969096	0.956964	0.956009	0.966773	0.957924	0.962162	0.957515	0.961845	0.953005	0.956964	0.97351	0.958449	0.970184	0.968552	0.968885	0.94434	0.956101	0.965008	0.962699	0.963029	0.964195	0.975598	0.958638
ATP10A-977	0.969378	0.975038	0.976559	0.974896	0.975188	0.97708	0.978924	0.976767	0.973877	0.95449	0.978488	0.973634	0.96922	0.97372	0.966014	0.972891	0.982389	0.965649	0.970448	0.974142	0.966237	0.97203	0.968857
ATP5A1-1128	0.0586502	0.0345828	0.0741541	0.0120811	0.0769838	0.0334175	0.0734583	0.115147	0.103329	0.0585295	0.0753151	0.0377978	0.0319464	0.0238439	0.013138	0.0294161	0.0302114	0.0225554	0.0278381	0.0376354	0.0170933	0.0454433	0.0313173
ATP5A1-1254	0.0437875	0.058129	0.0634919	0.0346233	0.0620422	0.0532567	0.0644412	0.0631778	0.0741816	0.00997382	0.0556436	0.0605284	0.061934	0.0443619	0.0525264	0.0402163	0.0562141	0.0856165	0.0214253	0.0467743	0.057976	0.0577366	0.0605231
ATP5A1-1487	0.00624909	0.0042498	0	0	0.000837333	0.0004055	0.000802735	0	0.00403302	0	0	0.00302452	0.00419865	0.00583221	0.00160274	0.0058383	0.0105484	0.0204072	0.0102275	0.00789052	0.00712374	0.00535584	0.00290834
ATP5A1-952	0.23444	0.216816	0.299913	0.165589	0.296101	0.2247	0.252352	0.280982	0.221375	0.146264	0.305592	0.178052	0.249832	0.182881	0.253919	0.216809	0.233579	0.288082	0.335272	0.268336	0.23897	0.274031	0.179626
ATP5G1-1059	0.00263515	0.0210285	0.0160767	0.00603858	0.0171182	0.0160286	0.0224382	0.0238449	0.0298337	0.00110725	0.00395688	0.0253018	0.00447596	0.0125585	0.0139685	0.00307777	0.0060171	0.00898293	0.0117733	0.0225783	0.00826583	0.00708479	0.0179458
ATP5G1-1154	0.356104	0.377078	0.33325	0.377851	0.344251	0.382285	0.37388	0.41105	0.34167	0.0667692	0.388204	0.413711	0.453733	0.450878	0.470647	0.307128	0.493684	0.383719	0.442146	0.486803	0.385636	0.493254	0.517282
ATP5G1-1222	0.00462523	0.00558722	0.00352313	0.000914097	0.00235425	0.00768168	0.00599799	0.00623332	0.00525946	0.0392603	0.0055376	0.022206	0.0212011	0.0102138	0.0111306	0.014881	0.0143905	0.0143521	0.0116964	0.0247866	0.0156257	0.0148756	0.015726
ATP5G1-1292	0.0298429	0.043597	0.0429179	0.0287379	0.033942	0.037348	0.0406026	0.0551989	0.0408437	0.0429764	0.0448042	0.0543485	0.0478909	0.0543965	0.0351289	0.0474077	0.0364293	0.0921736	0.0293964	0.0499216	0.0535063	0.0475426	0.0371008
ATP5G1-1402	0.267376	0.30399	0.286947	0.252939	0.243751	0.240084	0.266711	0.281809	0.229949	0.40162	0.267029	0.303643	0.303253	0.298298	0.355688	0.252594	0.242463	0.365134	0.22321	0.268782	0.35389	0.25662	0.275345
ATP5G1-1451	0.0269411	0.0271873	0.02672	0.0283479	0.024623	0.0425554	0.026281	0.0275557	0.0369316	0.0601286	0.0294663	0.0169179	0.021657	0.038246	0.0318839	0.0259376	0.0179693	0.0274433	0.0248498	0.0279526	0.0292874	0.0239718	0.0234026
BCAP31-172	0.951564	0.936456	0.932659	0.937794	0.934101	0.939453	0.942531	0.927649	0.95029	0.937054	0.935197	0.922971	0.909456	0.911656	0.914797	0.940902	0.89241	0.907386	0.913533	0.916094	0.918805	0.915981	0.887439
BCAP31-239	0.961461	0.944226	0.944945	0.949393	0.945141	0.950866	0.946672	0.939733	0.956529	0.925903	0.944101	0.937774	0.948807	0.950108	0.922485	0.9519	0.926167	0.935419	0.933421	0.959238	0.951693	0.940821	0.935581
BCAP31-362	0.978692	0.964982	0.961764	0.972943	0.965104	0.965569	0.960879	0.96263	0.959212	0.978483	0.970102	0.956307	0.975321	0.977752	0.967429	0.974548	0.966848	0.973621	0.972788	0.974931	0.97204	0.973594	0.970194
BCAP31-421	0.949694	0.920316	0.924932	0.951859	0.92638	0.931312	0.922522	0.921778	0.922046	0.965307	0.942214	0.94213	0.954231	0.956398	0.942725	0.967642	0.958009	0.960169	0.955685	0.961075	0.958656	0.966719	0.953892
BCAP31-550	0.775006	0.732397	0.725934	0.743931	0.731851	0.758692	0.741831	0.736477	0.797563	0.842302	0.746596	0.727278	0.775198	0.821736	0.765017	0.826415	0.786958	0.804314	0.751516	0.821725	0.797561	0.737736	0.738493
BCAP31-680	0.944469	0.780541	0.721366	0.795383	0.769642	0.738904	0.773996	0.756242	0.921535	0.904385	0.737164	0.550673	0.777522	0.922553	0.778853	0.937506	0.706277	0.73564	0.768992	0.931794	0.770844	0.807921	0.735558
BCAP31-865	0.505855	0.099606	0.0949597	0.0781305	0.114394	0.0798	0.105163	0.10318	0.505543	0.353688	0.0764363	0.0580739	0.0826001	0.538711	0.0960864	0.598221	0.111946	0.150338	0.0864101	0.453436	0.091861	0.0864338	0.173598
BCL2-120	0.0100421	0.0154701	0.0115495	0.00570602	0.0114517	0.00953714	0.012356	0.013328	0.019129	0.0171535	0.00845892	0.00774331	0.0131076	0.0143674	0.0107554	0.017814	0.0082082	0.0081532	0.0106989	0.00869135	0.00971342	0.0125975	0.0170994
BCL2-291	0.145631	0.172186	0.18654	0.145204	0.169446	0.189453	0.190165	0.185486	0.169328	0.127667	0.177201	0.219871	0.159832	0.192619	0.199384	0.193681	0.190151	0.224877	0.197304	0.223355	0.191637	0.191974	0.238766
BCL2-383	0.19211	0.242814	0.227925	0.187516	0.220675	0.201854	0.216466	0.240513	0.209654	0.0958123	0.187832	0.266851	0.263672	0.302605	0.234388	0.19456	0.297384	0.2815	0.232782	0.224732	0.207745	0.304548	0.208925
BCL2-591	0.0330735	0.0557807	0.059797	0.0351364	0.0496119	0.052707	0.0586768	0.0604909	0.0588228	0.0456979	0.0450472	0.053851	0.0329873	0.0470667	0.0382411	0.0430683	0.0448126	0.06617	0.0462124	0.0416808	0.0369727	0.0407176	0.048667
BCL2-654	0.0191129	0.0256171	0.0247524	0.0168223	0.027535	0.0258944	0.0264547	0.0305097	0.0472365	0.00410094	0.0221811	0.0282301	0.00752641	0.0128351	0.0147394	0.0127197	0.00706886	0.0295805	0.0128534	0.0167391	0.0187104	0.0184579	0.00645853
BCL2-841	0.0374639	0.0539793	0.0438974	0.0254425	0.0446708	0.0398185	0.0561234	0.0485628	0.059559	0.0131061	0.0355293	0.0319913	0.00975759	0.0325471	0.0265076	0.0265639	0.0285334	0.0485445	0.0256757	0.0301454	0.0410494	0.0344093	0.0594504
BCL6-1253	0.0156916	0.0170379	0.0170287	0.0161134	0.0152838	0.0198156	0.0182461	0.0169549	0.0180476	0.036049	0.0204896	0.0153738	0.0148501	0.0233743	0.0109401	0.016181	0.0250978	0.0323855	0.016327	0.0157978	0.0215724	0.00899803	0.035285
BCL6-1393	0.0625735	0.0886089	0.107072	0.0439082	0.0812077	0.113926	0.109013	0.0995881	0.104388	0.0155927	0.0939655	0.0666986	0.0491294	0.0866339	0.0514578	0.0763273	0.115059	0.0674917	0.0942882	0.109077	0.071295	0.0561566	0.0653288
BCL6-1450	0.0154646	0.0261733	0.0202263	0.0145306	0.0196163	0.0297782	0.028103	0.0215113	0.0312129	0.028251	0.0292793	0.0318733	0.0256089	0.0200732	0.038296	0.017795	0.0315998	0.0310436	0.0260152	0.0137635	0.03012	0.0331859	0.046725
BCR-447	0.906477	0.923939	0.917614	0.913097	0.934526	0.935148	0.922614	0.920804	0.92077	0.925932	0.925004	0.944714	0.923011	0.903556	0.917753	0.927723	0.931534	0.918403	0.918088	0.908823	0.898431	0.91311	0.926755
BCR-701	0.95958	0.951353	0.954716	0.952598	0.951238	0.955591	0.957208	0.952248	0.951869	0.935233	0.957735	0.907092	0.942721	0.941674	0.934596	0.94217	0.947605	0.935828	0.950738	0.946279	0.935547	0.947459	0.943906
BCR-914	0.926406	0.927812	0.926463	0.919129	0.925419	0.930769	0.924151	0.921439	0.927272	0.929862	0.942694	0.929825	0.921638	0.920418	0.917225	0.893947	0.903872	0.911825	0.928805	0.9034	0.924737	0.921461	0.88967
BLM-1001	0	0.00374609	0	0	0	0	0	0.00429937	0.00259733	0.0446606	0.00199837	0.00354029	0.00396337	0.00833504	0.0099774	0.0149482	0.00576721	0.0211472	0.00573414	0.00480322	0.00668963	0.00672102	0.0261933
BLM-1040	0.21562	0.225283	0.218707	0.22153	0.236144	0.257157	0.263013	0.220242	0.239716	0.121518	0.231433	0.234539	0.171364	0.246368	0.186005	0.115119	0.233775	0.126866	0.2213	0.211971	0.286321	0.276536	0.253323
BLM-1139	0.0002805	0.00362828	0	0	0	0	0	0.00461958	0.00576301	0.00193824	0.0045262	0.0256342	0.0172557	0.0174315	0.00898813	0.0122029	0.0116944	0.0545363	0.0209707	0.0256695	0.0331236	0.0227557	0.0820023
BLM-1188	0.107846	0.141451	0.121266	0.108826	0.119592	0.118866	0.141584	0.149686	0.131727	0.227928	0.136319	0.133104	0.151908	0.124066	0.102582	0.0826725	0.0998283	0.133564	0.090466	0.112669	0.112925	0.133089	0.144709
BLM-962	0.0290024	0.0484235	0.0502156	0.0131638	0.0434743	0.0502396	0.0672031	0.062486	0.0501649	0.0125275	0.0224233	0.120265	0.0544572	0.0413781	0.0338805	0.0448288	0.0504968	0.0268695	0.0395909	0.0629838	0.0681086	0.0557792	0.101543
BRAF-1035	0.0910686	0.151279	0.145981	0.109516	0.119572	0.134178	0.158021	0.167848	0.139253	0.142132	0.125934	0.150242	0.111431	0.12701	0.103857	0.122508	0.103289	0.124473	0.120579	0.121128	0.102324	0.105961	0.0986693
BRAF-1133	0.0173318	0.0330024	0.0362932	0.0271592	0.0430652	0.0342243	0.037498	0.046008	0.0432684	0.0804388	0.030852	0.0374352	0.0366591	0.0223769	0.0342017	0.0145966	0.0524456	0.0393144	0.0256245	0.0241998	0.0452409	0.0323165	0.0331806
BRAF-1238	0.0067547	0.00839983	0.00842524	0.00344998	0.00895483	0.00853901	0.0102588	0.00860784	0.0123294	0.0163692	0.00651181	0.00921694	0.00932427	0.00921265	0.0110762	0.0149943	0.0134841	0.00750926	0.0129162	0.010109	0.0128693	0.0127508	0.0170649
BRAF-1264	0.00781447	0.0309258	0.0292149	0.0130738	0.0158781	0.0206233	0.0357075	0.0235989	0.0349926	0.0121543	0.0178462	0.0297111	0.00767419	0.0149142	0.0421725	0.0106663	0.0115953	0.0171307	0.0370947	0.0110227	0.0138313	0.0396342	0.0118793
BRCA1-1313	0.0818355	0.105502	0.0689097	0.0655968	0.11211	0.110464	0.0976823	0.0988058	0.0905557	0.0517462	0.0850724	0.0589421	0.0648317	0.0743428	0.0833019	0.0838147	0.101912	0.0755133	0.0750078	0.0798238	0.0881946	0.102473	0.0802716
BRCA1-606	0.793758	0.916604	0.887692	0.787159	0.868814	0.826167	0.811138	0.877649	0.859804	0.889586	0.874756	0.82984	0.824571	0.889491	0.777767	0.875182	0.867358	0.893819	0.895362	0.877692	0.91716	0.795309	0.818057
BRCA1-667	0.339791	0.619449	0.503777	0.250278	0.466196	0.360823	0.348462	0.551361	0.538616	0.399749	0.462008	0.519033	0.413112	0.583279	0.343408	0.442436	0.494941	0.503502	0.558239	0.455069	0.636881	0.490856	0.435999
BRCA2-1058	0.837238	0.842574	0.722673	0.769973	0.823309	0.76903	0.787198	0.774426	0.793162	0.708937	0.641487	0.349041	0.757171	0.818811	0.593155	0.832889	0.76304	0.815087	0.77708	0.781674	0.726142	0.845442	0.807129
BRCA2-1207	0.0893622	0.156545	0.127863	0.0962397	0.123643	0.109326	0.130895	0.139033	0.116446	0.030101	0.0964756	0.11825	0.136529	0.140811	0.10542	0.121541	0.208236	0.0872048	0.124876	0.161384	0.128709	0.120639	0.0731047
BRCA2-1276	0.448964	0.410567	0.307027	0.400788	0.419304	0.320645	0.399003	0.423051	0.416795	0.410791	0.307846	0.241034	0.380516	0.461977	0.266407	0.442714	0.449047	0.364115	0.242	0.442549	0.291526	0.432327	0.345378
BRCA2-1455	0.0125638	0.0178256	0.0203938	0.00711363	0.0163075	0.0245748	0.017523	0.0168451	0.0258359	0.0294399	0.0185454	0.0141624	0.0283674	0.0225451	0.0225013	0.0186437	0.044983	0.0114269	0.0218941	0.0201948	0.0245983	0.0258218	0.0132925
BRCA2-566	0.966066	0.970045	0.963016	0.964506	0.966223	0.966577	0.966644	0.965498	0.962615	0.947296	0.958227	0.884115	0.962285	0.944066	0.954552	0.957236	0.957797	0.967893	0.959939	0.955335	0.954871	0.95124	0.968487
C4B-124	0.974309	0.965415	0.967255	0.977384	0.969793	0.972534	0.968049	0.964769	0.962526	0.961896	0.97715	0.962337	0.972287	0.970866	0.973648	0.975097	0.97607	0.97707	0.970008	0.965298	0.970595	0.971224	0.974627
C4B-125	0.938852	0.909122	0.926695	0.944085	0.925061	0.936634	0.923944	0.918137	0.918259	0.916207	0.937166	0.921578	0.936996	0.937889	0.922252	0.922261	0.932793	0.932913	0.910592	0.924772	0.93271	0.922671	0.92216
C4B-191	0.908908	0.878239	0.878424	0.925802	0.881156	0.887859	0.87652	0.877341	0.867226	0.926796	0.907037	0.913637	0.936184	0.925311	0.92169	0.947427	0.929242	0.945925	0.923755	0.925583	0.924684	0.945746	0.942102
CALCA-1172	0.0962366	0.0944941	0.129164	0.0902601	0.0946183	0.111546	0.110649	0.120233	0.0999805	0.117082	0.10315	0.136569	0.146117	0.121643	0.19314	0.115614	0.104304	0.138598	0.107373	0.0804096	0.173326	0.102957	0.0953783
CALCA-120	0.387288	0.443096	0.446889	0.448686	0.408795	0.519353	0.484829	0.488713	0.486836	0.507491	0.439771	0.262036	0.424674	0.382376	0.884111	0.344227	0.475753	0.315904	0.547553	0.413269	0.332168	0.354464	0.324963
CALCA-1237	0.0627783	0.0428058	0.117829	0.0288473	0.0614501	0.0448861	0.0693717	0.0815953	0.0604525	0.0742236	0.0573914	0.024841	0.0658265	0.0504149	0.104914	0.0759476	0.0254854	0.0535463	0.0468812	0.0424856	0.0833578	0.072826	0.0554109
CALCA-1348	0.251797	0.249297	0.368431	0.351292	0.272255	0.262954	0.297588	0.352391	0.273353	0.27726	0.278624	0.199377	0.341505	0.237682	0.278399	0.288825	0.232451	0.300255	0.243294	0.222631	0.269697	0.205876	0.268566
CALCA-1444	0.0681624	0.0741985	0.109033	0.0631165	0.0834691	0.0827221	0.0869418	0.10814	0.0676122	0.0359	0.069269	0.0651588	0.0887575	0.0546486	0.142964	0.0668576	0.0685202	0.0932855	0.102873	0.0598161	0.123262	0.0479666	0.0815803
CALCA-213	0.0888007	0.118521	0.127536	0.103599	0.147012	0.113932	0.109148	0.136815	0.111905	0.126778	0.0966957	0.0850801	0.133043	0.101556	0.144026	0.112799	0.126106	0.0940011	0.0966931	0.0991074	0.092835	0.120622	0.109093
CALCA-368	0.30198	0.365588	0.373061	0.367316	0.422704	0.431526	0.403847	0.405966	0.412587	0.520665	0.369109	0.203488	0.292945	0.333302	0.683148	0.416284	0.238334	0.353605	0.331793	0.308304	0.427007	0.353108	0.286471
CALCA-530	0.139537	0.150278	0.157447	0.153412	0.140887	0.149011	0.155627	0.176276	0.127099	0.316248	0.142233	0.229297	0.190488	0.209716	0.238704	0.167415	0.239497	0.315737	0.179917	0.210328	0.184348	0.160867	0.239548
CALCA-641	0.296472	0.324036	0.305667	0.223849	0.320398	0.364381	0.323285	0.311152	0.386716	0.16413	0.279254	0.163167	0.333739	0.282781	0.263858	0.329019	0.321375	0.33593	0.319057	0.25633	0.262518	0.209979	0.219955
CAPG-1388	0.398939	0.508234	0.427873	0.452437	0.535169	0.457112	0.426202	0.455893	0.431194	0.467472	0.3505	0.604301	0.488314	0.421741	0.418538	0.448201	0.433379	0.430122	0.450719	0.408769	0.388076	0.450162	0.448155
CAPG-1408	0.0924055	0.136342	0.123565	0.122864	0.172679	0.127376	0.112176	0.141578	0.110181	0	0.0684587	0.293202	0.148904	0.136951	0.0940468	0.0919242	0.137997	0.142116	0.0899758	0.167193	0.0549782	0.159195	0.0394841
CAPG-337	0.966193	0.963201	0.960261	0.963569	0.96006	0.962496	0.964651	0.957755	0.958445	0.931737	0.965098	0.958356	0.967213	0.94596	0.947247	0.950344	0.93676	0.937525	0.95283	0.943787	0.954776	0.941835	0.935561
CASP8-1349	0.143828	0.215481	0.183337	0.158058	0.207225	0.194074	0.164861	0.213706	0.209607	0.252578	0.161957	0.0559214	0.113393	0.111124	0.0809978	0.142848	0.127021	0.142354	0.144838	0.119823	0.0739322	0.182881	0.109365
CASP8-282	0.123982	0.145668	0.115145	0.0856675	0.1539	0.10233	0.106104	0.118003	0.131809	0.0183173	0.083549	0.0957886	0.14053	0.10273	0.0893118	0.0996762	0.120336	0.100108	0.11483	0.10116	0.119961	0.136326	0.0823608
CASP8-418	0.132672	0.181026	0.16551	0.168386	0.134124	0.109567	0.12231	0.15042	0.128621	0	0.146513	0.252361	0.206278	0.114538	0.169529	0.0709635	0.106713	0.117376	0.15196	0.224909	0.164979	0.135035	0.158107
CAV1-1332	0.0650841	0.0918048	0.119546	0.100155	0.0953024	0.102788	0.110455	0.125319	0.105178	0.0673088	0.0845623	0.105435	0.0530303	0.0639755	0.435029	0.0473837	0.0736256	0.0436765	0.154904	0.083663	0.0791067	0.0364003	0.0401898
CAV1-1372	0.0959121	0.0950479	0.0855572	0.0658145	0.0767893	0.101623	0.0910949	0.103059	0.0860481	0.198764	0.077745	0.162631	0.212019	0.136377	0.213491	0.0899463	0.243299	0.132494	0.1334	0.131591	0.109283	0.114127	0.123102
CAV1-1425	0.117143	0.12783	0.114324	0.109665	0.0943675	0.130921	0.129052	0.106287	0.134827	0.131421	0.140242	0.0993206	0.0820526	0.10047	0.115269	0.0630889	0.0627845	0.206082	0.0718195	0.0841986	0.0953148	0.099932	0.0655078
CCNA1-1284	0.310364	0.359391	0.313639	0.325648	0.30993	0.319102	0.314252	0.323271	0.293696	0.421611	0.31199	0.392522	0.342958	0.343411	0.359083	0.327505	0.397852	0.306756	0.345369	0.373054	0.322446	0.307583	0.347491
CCNA1-1285	0.0823407	0.0813365	0.0780629	0.0859262	0.0872759	0.0915902	0.0801171	0.113486	0.0526053	0.175886	0.0516945	0.145496	0.0690998	0.124433	0.0791793	0.0724822	0.102402	0.151214	0.164788	0.138481	0.0746127	0.0589409	0.142421
CCNA1-1478	0.0184369	0.0282541	0.0391003	0.0311124	0.0283015	0.0286349	0.0310617	0.0323778	0.0318122	0.0451484	0.025646	0.0250831	0.0229173	0.0197533	0.0255999	0.00952374	0.0581459	0.0332004	0.0423323	0.0293507	0.0247805	0.0169047	0.0345958
CCNA1-542	0.0198143	0.0247411	0.0416785	0.023082	0.0345719	0.0325097	0.0355966	0.0381432	0.0286947	0.00870459	0.027865	0.0135065	0.0227799	0.0314201	0.0167948	0.034779	0.0266693	0.0352843	0.029622	0.0329499	0.0313312	0.0239416	0.0157096
CCNA1-601	0.108162	0.150108	0.139996	0.117766	0.119063	0.129045	0.149742	0.137766	0.122824	0.0896001	0.112215	0.142848	0.119741	0.126522	0.143502	0.0881307	0.136583	0.159298	0.107583	0.124273	0.11799	0.106532	0.0999128
CCND2-1131	0.0451972	0.0739	0.0666056	0.0592939	0.0626124	0.0628915	0.0624048	0.0802801	0.0928134	0.0535385	0.064602	0.0419008	0.030426	0.0303802	0.042457	0.0515636	0.060315	0.0462617	0.0482778	0.0434093	0.0484271	0.0711647	0.0214527
CCND2-128	0.0491784	0.0908981	0.0922275	0.0674807	0.0919598	0.0788497	0.0917824	0.0974011	0.0867451	0.0317376	0.0796096	0.0903696	0.0529782	0.077618	0.0689373	0.078391	0.0662337	0.0814983	0.0807597	0.111922	0.095315	0.0803087	0.0843767
CCND2-197	0.514047	0.484791	0.498259	0.517245	0.461554	0.484161	0.57029	0.525898	0.422547	0.593779	0.46105	0.261715	0.502008	0.49622	0.29797	0.407221	0.467328	0.511111	0.530302	0.364748	0.538158	0.451419	0.570151
CCND2-352	0.0952366	0.111793	0.100957	0.0956077	0.0909395	0.102904	0.116565	0.109564	0.108139	0.140963	0.0668407	0.123746	0.104755	0.14223	0.103277	0.0719581	0.163108	0.132016	0.111577	0.111681	0.118916	0.138712	0.13856
CCND2-596	0.0194105	0.0263125	0.0245784	0.0133239	0.0250503	0.0229563	0.0330321	0.0294205	0.0333179	0.0498114	0.0286103	0.0231559	0.0408016	0.0209102	0.0353388	0.0381427	0.0315178	0.0578619	0.0335136	0.020981	0.0328224	0.0275385	0.0406677
CCND2-604	0.0997454	0.0898616	0.110595	0.0707115	0.101478	0.0874587	0.126459	0.133032	0.0949911	0.0206289	0.0913128	0.118697	0.107806	0.0834657	0.134696	0.101356	0.158637	0.128336	0.12524	0.110381	0.104756	0.0789833	0.144638
CCND2-678	0.637955	0.584144	0.676232	0.650113	0.67594	0.553154	0.606906	0.656273	0.608051	0.66089	0.528831	0.723799	0.675767	0.674073	0.702661	0.592534	0.681546	0.779305	0.662708	0.681632	0.697797	0.699006	0.738153
CD1A-1495	0.893465	0.907556	0.897417	0.877681	0.883152	0.878416	0.893309	0.890862	0.878876	0.876053	0.902507	0.589795	0.842079	0.918033	0.901409	0.880425	0.855524	0.874643	0.88272	0.787942	0.935963	0.899471	0.865761
CD2-1433	0.683525	0.670679	0.529636	0.609332	0.654102	0.646927	0.59521	0.622582	0.56965	0.589389	0.588954	0.693528	0.604524	0.589819	0.442358	0.616036	0.600178	0.612854	0.435652	0.61367	0.61198	0.685061	0.635821
CD44-1082	0.0134282	0.0205175	0.0331606	0.00260282	0.0204903	0.0314247	0.0287265	0.0228126	0.0298561	0.118994	0.0245272	0.0251402	0.0405835	0.0116619	0.0730955	0.0206533	0.00441708	0.021127	0.016781	0.011492	0.0218378	0.0136166	0.0693675
CD44-1214	0.0766385	0.0767807	0.0935257	0.0770629	0.0860305	0.0842003	0.0770767	0.117452	0.0942402	0.0195205	0.0693402	0.0843975	0.0916598	0.0718762	0.0808279	0.114644	0.0628778	0.0884524	0.0726021	0.0868936	0.0768422	0.090644	0.0882561
CD44-1251	0.308751	0.381257	0.370183	0.358101	0.361609	0.348787	0.393101	0.390632	0.3336	0.413972	0.39288	0.464078	0.318173	0.388327	0.420479	0.362667	0.434368	0.419184	0.352058	0.40009	0.351482	0.417095	0.299738
CD44-1419	0.0209288	0.0242694	0.0273057	0.020313	0.026407	0.0250621	0.0211898	0.0249423	0.0227794	0.0318234	0.0259948	0.0441044	0.038744	0.0352511	0.0330448	0.0279354	0.0675498	0.0477913	0.0389875	0.0301969	0.0392905	0.0295896	0.0253907
CD44-985	0.627326	0.623225	0.65382	0.693477	0.617952	0.65068	0.642389	0.665515	0.632721	0.675726	0.620337	0.703408	0.745281	0.547422	0.767751	0.644673	0.597917	0.567156	0.736523	0.645875	0.650133	0.683928	0.644638
CD63-1086	0.0944547	0.129196	0.13131	0.103165	0.106372	0.136365	0.150133	0.142813	0.119128	0.00543553	0.10052	0.140433	0.152494	0.185186	0.10741	0.113022	0.0936001	0.0590934	0.118383	0.109418	0.103323	0.153238	0.127262
CD63-1174	0.268907	0.308408	0.29542	0.225607	0.148931	0.290333	0.241061	0.319155	0.242754	0.109132	0.179441	0.191282	0.313604	0.20918	0.29679	0.328986	0.276972	0.362683	0.166005	0.350639	0.264311	0.329878	0.23768
CD63-1307	0.0134304	0.0176592	0.00920453	0	0.00778563	0.011737	0.0109431	0.00843939	0.015575	0	0.0162264	0.0197195	0.00961242	0.00649598	0.0170514	0.00630313	0.0239504	0.0026985	0.00481808	0.00212425	0.00642058	0.00628013	0.00358365
CD63-536	0.0171676	0.0162848	0.0142182	0.0150576	0.0119359	0.0126128	0.0117986	0.0197402	0.0136927	0.0230324	0.0091427	0.0138696	0.0130997	0.0152476	0.0147238	0.00379165	0.0139524	0.0851693	0.0211871	0.0167414	0.0177125	0.0253982	0.00863192
CD63-612	0.0655989	0.0767646	0.0791404	0.0496656	0.0763248	0.05662	0.0767545	0.0773581	0.0602719	0.121407	0.0635449	0.08266	0.0567595	0.0844051	0.107781	0.066335	0.0587536	0.0946624	0.0830701	0.0807984	0.0623955	0.0252606	0.100228
CD63-994	0.148643	0.166782	0.165764	0.12729	0.152135	0.162048	0.160711	0.184914	0.156017	0.0237114	0.182565	0.209799	0.158265	0.181611	0.201145	0.21205	0.185862	0.217253	0.193946	0.194397	0.169923	0.18903	0.244356
CD81-1065	0.450628	0.501585	0.502928	0.504647	0.511598	0.494982	0.525428	0.498105	0.497243	0.434659	0.493432	0.576706	0.479832	0.399211	0.551818	0.363567	0.464599	0.424911	0.55119	0.400812	0.491406	0.460675	0.410083
CD81-1141	0.131674	0.15532	0.156591	0.163868	0.147695	0.155072	0.156512	0.163538	0.13802	0.0401777	0.115231	0.119725	0.186876	0.16618	0.246058	0.153066	0.164195	0.171425	0.149401	0.182882	0.165068	0.195753	0.12698
CD81-299	0.823167	0.887988	0.885462	0.875725	0.893121	0.888908	0.863718	0.839111	0.875399	0.807699	0.86333	0.877387	0.844084	0.820826	0.847461	0.825327	0.869563	0.87035	0.846861	0.824755	0.854779	0.806586	0.788778
CDC25A-1023	0.509111	0.550994	0.575892	0.598394	0.59096	0.532514	0.601778	0.577851	0.510263	0.453348	0.539788	0.268274	0.570028	0.512949	0.766055	0.506564	0.565172	0.562384	0.649121	0.539882	0.533412	0.528499	0.543007
CDC25A-1311	0.0890807	0.0997036	0.101584	0.0895785	0.087643	0.105643	0.106725	0.110084	0.108908	0.145932	0.0990699	0.132775	0.0800158	0.105632	0.1382	0.0584454	0.112442	0.0833878	0.0992352	0.128352	0.107851	0.110509	0.102204
CDC25A-1437	0.016414	0.02518	0.0221524	0.0157779	0.0281896	0.0269104	0.0218464	0.0226168	0.0297834	0.0312851	0.0299024	0.028453	0.0399889	0.0174941	0.0192881	0.025557	0.0269059	0.0197592	0.0165766	0.0205798	0.0291181	0.0242116	0.0217558
CDC25A-861	0.959809	0.956775	0.955716	0.963164	0.959771	0.957549	0.957842	0.960669	0.953123	0.940703	0.963281	0.95517	0.962315	0.946668	0.959311	0.958748	0.947901	0.951462	0.958092	0.952411	0.956167	0.963513	0.946718
CDC25A-930	0.853453	0.839754	0.835404	0.861853	0.838554	0.83818	0.832012	0.846328	0.811159	0.839378	0.855957	0.878004	0.867823	0.849663	0.858656	0.853981	0.858087	0.861113	0.855747	0.851656	0.859393	0.855866	0.869577
CDH1-1288	0.340117	0.324992	0.354476	0.309892	0.325224	0.337054	0.30811	0.381797	0.285033	0.281964	0.357822	0.445907	0.427901	0.31352	0.429117	0.413947	0.436493	0.363388	0.310064	0.392245	0.4201	0.238388	0.346041
CDH1-1358	0.0977753	0.122936	0.158838	0.106249	0.12949	0.132508	0.140211	0.158586	0.125038	0.0147257	0.159649	0.159209	0.161384	0.130041	0.327847	0.135007	0.112659	0.123522	0.118563	0.120301	0.253471	0.107305	0.125761
CDH1-1450	0.373374	0.392237	0.415512	0.346685	0.385318	0.383115	0.397769	0.405399	0.381594	0.314352	0.383379	0.361746	0.332614	0.425804	0.611644	0.393341	0.380967	0.344606	0.372716	0.43179	0.467729	0.442448	0.385584
CDH13-1299	0.27641	0.352181	0.370409	0.241392	0.316799	0.262397	0.262456	0.286477	0.260234	0.138909	0.244631	0.182542	0.211033	0.313918	0.446458	0.238183	0.253037	0.167202	0.277013	0.30326	0.250099	0.231004	0.308702
CDH13-1358	0.0827868	0.0948185	0.15397	0.0767198	0.121272	0.110513	0.109755	0.127269	0.11377	0.082962	0.118144	0.209687	0.0878001	0.107774	0.0843872	0.14383	0.158755	0.135619	0.159612	0.117253	0.172814	0.127127	0.0968758
CDH13-1428	0.15588	0.166032	0.214087	0.185209	0.15578	0.191175	0.208041	0.198868	0.165861	0.140322	0.204303	0.14086	0.169636	0.22	0.350722	0.132884	0.220272	0.209589	0.24267	0.176252	0.26268	0.151854	0.145507
CDH3-1009	0.18807	0.253565	0.192236	0.183906	0.193203	0.235097	0.211423	0.230052	0.17747	0.330264	0.22227	0.248914	0.237862	0.254325	0.268382	0.300908	0.288473	0.318626	0.26184	0.26305	0.252782	0.207353	0.367511
CDH3-152	0.779711	0.730128	0.714916	0.654519	0.660872	0.703706	0.657802	0.741576	0.737773	0.727745	0.659307	0.788906	0.702825	0.771358	0.503927	0.679816	0.69498	0.674475	0.605487	0.777437	0.745873	0.700048	0.730563
CDH3-209	0.241962	0.20739	0.192652	0.131106	0.190322	0.208699	0.156292	0.216891	0.214893	0.100643	0.148272	0.36031	0.201982	0.212551	0.107612	0.281857	0.155693	0.214103	0.15366	0.211263	0.244805	0.194109	0.176383
CDK2-1364	0.0320356	0.049829	0.0457539	0.0379118	0.0416808	0.0498386	0.0544439	0.0444151	0.0593993	0.0223121	0.0480093	0.026719	0.0393214	0.0282522	0.0383343	0.016985	0.0552128	0.0254918	0.0323582	0.0393235	0.0234125	0.0417075	0.035224
CDK2-1423	0.16155	0.186797	0.167342	0.143712	0.187939	0.164059	0.193834	0.181634	0.171311	0.108064	0.195209	0.29047	0.201703	0.17111	0.175002	0.157752	0.196535	0.18736	0.217235	0.177017	0.213116	0.189826	0.220178
CDK2-1457	0.653104	0.62609	0.660403	0.697109	0.648253	0.677689	0.671337	0.659068	0.677845	0.746377	0.693729	0.700869	0.743078	0.638776	0.657839	0.666716	0.688746	0.693021	0.673219	0.659987	0.682608	0.707349	0.745748
CDK4-1172	0.0252416	0.0363814	0.034288	0.0219913	0.0400246	0.029557	0.0429051	0.0312808	0.0427212	0.0495323	0.0274101	0.0209636	0.00601855	0.0294158	0.0280423	0.0119332	0.0246996	0.0107135	0.0189477	0.0331579	0.0213143	0.00771898	0.0197951
CDK4-1239	0.0758881	0.0876069	0.0746876	0.0654474	0.0743963	0.0872576	0.0853704	0.097317	0.0813101	0.0947127	0.0835094	0.123837	0.0593782	0.0966405	0.0773732	0.0859479	0.147499	0.137729	0.102539	0.104005	0.0880505	0.106332	0.134375
CDK4-1312	0.0299283	0.0626749	0.048642	0.0362184	0.0474668	0.0294028	0.0706844	0.070572	0.044576	0.0110635	0.0739632	0.102731	0.0643487	0.0508503	0.0429844	0.0194942	0.0212281	0.0806877	0.0537631	0.0446828	0.0570434	0.071427	0.0988754
CDK4-1447	0.027716	0.0430597	0.0335301	0.0044068	0.0253368	0.0309803	0.0370714	0.0403175	0.0277434	0.0023585	0.0282832	0.0346207	0.0247546	0.0551703	0.0468946	0.0131746	0.0818538	0.0901752	0.0462314	0.0647124	0.03496	0.0773947	0.11904
CDKN1A-1141	0.245171	0.296706	0.366574	0.286678	0.257827	0.29928	0.319349	0.305239	0.324272	0.432155	0.262489	0.23434	0.328998	0.213258	0.161527	0.232518	0.230165	0.319671	0.257594	0.302164	0.368932	0.281671	0.176305
CDKN1A-1259	0.0155717	0.0148867	0.0230496	0.0164637	0.0211378	0.0132733	0.0237229	0.016995	0.0223493	0.0457836	0.0186711	0.027762	0.0275075	0.0186057	0.0225181	0.0303449	0.0354672	0.0389161	0.0205283	0.0228046	0.0243204	0.0346714	0.0316087
CDKN1A-1315	0.0620789	0.0854336	0.0820599	0.053736	0.077303	0.0865783	0.0901791	0.0952872	0.0919582	0.0369862	0.109676	0.103235	0.0665001	0.107302	0.120773	0.0779692	0.0801195	0.0802354	0.0957864	0.118184	0.114525	0.112029	0.10091
CDKN1A-1487	0.0115708	0.0238701	0.019823	0.0115943	0.0252886	0.0203142	0.0220083	0.0249072	0.0308526	0.00699089	0.016321	0.0345575	0.00970532	0.0208449	0.0203132	0.0101403	0.00879461	0.019689	0.0143568	0.034759	0.0190866	0.0131463	0.0166452
CDKN1B-1066	0.145418	0.167294	0.173865	0.130691	0.172558	0.158266	0.17132	0.165859	0.185311	0.133409	0.15712	0.130956	0.0810951	0.117801	0.11819	0.0789561	0.105272	0.102342	0.0993339	0.0904192	0.131071	0.104183	0.0978448
CDKN1B-1088	0.00631745	0.0105401	0.00901046	0.00491423	0.0115572	0.0108681	0.0116374	0.0126311	0.0163237	0.0648634	0.00667557	0.01636	0.0197928	0.0126898	0.0204611	0.0201676	0.0162313	0.011624	0.0140253	0.0161415	0.0193964	0.0157514	0.0149137
CDKN1B-1312	0.398022	0.409783	0.388916	0.38189	0.373655	0.389638	0.401201	0.408013	0.34421	0.0752337	0.434938	0.382781	0.373421	0.405488	0.451782	0.36269	0.363001	0.35381	0.399277	0.351178	0.333572	0.405709	0.382007
CDKN1B-1480	0.0573777	0.0527254	0.055622	0.0561977	0.0510471	0.0570362	0.0566586	0.0566452	0.0675437	0.117431	0.059297	0.033646	0.027299	0.0351349	0.0329466	0.0263146	0.0328435	0.0412344	0.0406448	0.042847	0.029254	0.028579	0.032502
CDKN1B-241	0.627154	0.643226	0.564195	0.582752	0.604815	0.593424	0.625726	0.603627	0.604102	0.538983	0.587932	0.616025	0.60463	0.589961	0.591294	0.560492	0.583826	0.560506	0.570025	0.592679	0.5416	0.570873	0.558523
CDKN1B-340	0.0501436	0.0657357	0.0619546	0.0585496	0.0613822	0.05185	0.0661871	0.0578851	0.0775595	0.0432344	0.0356889	0.0319492	0.0625163	0.0468445	0.0946725	0.0213374	0.0658236	0.104767	0.0383789	0.0676914	0.0355225	0.0989555	0.0334094
CDKN1B-527	0.0648452	0.091699	0.0661629	0.0518105	0.0924592	0.0726539	0.0736519	0.0732962	0.0811856	0.00246304	0.046134	0.0534959	0.0933036	0.0723063	0.0675105	0.0617469	0.102988	0.0846647	0.0613786	0.0823453	0.0677702	0.0699317	0.0358482
CDKN1C-591	0.506365	0.555953	0.63186	0.587682	0.545362	0.583697	0.583599	0.592615	0.547655	0.499688	0.605011	0.46181	0.559891	0.527855	0.717728	0.488895	0.54149	0.508201	0.634986	0.557423	0.530561	0.498808	0.482186
CDKN1C-805	0.527758	0.536797	0.563474	0.597802	0.520653	0.547299	0.56036	0.579013	0.496003	0.524124	0.578688	0.532583	0.50449	0.558433	0.760316	0.548106	0.545786	0.531816	0.59488	0.551015	0.583285	0.545419	0.556808
CDKN1C-874	0.0498935	0.048258	0.0804193	0.103694	0.0482449	0.052378	0.0661072	0.0899296	0.0557331	0.0137858	0.0841216	0.0472102	0.0605728	0.0604803	0.525818	0.0582424	0.0506223	0.0572962	0.0760454	0.0581451	0.0941674	0.0406035	0.0548832
CDKN2A-1212	0.0437519	0.0832464	0.0641481	0.0611112	0.0676836	0.0760425	0.0610972	0.108447	0.104758	0.139858	0.0736894	0.034721	0.0294798	0.0426443	0.0773252	0.0433606	0.018571	0.0341122	0.0402267	0.0309525	0.0158357	0.0397794	0.0222227
CDKN2A-1333	0.129414	0.142354	0.130031	0.158993	0.161112	0.121119	0.143414	0.152123	0.136328	0.0722287	0.141338	0.125032	0.105066	0.153911	0.217617	0.104677	0.172161	0.182939	0.122359	0.0790698	0.0782743	0.107834	0.105372
CDKN2A-233	0.51621	0.55076	0.513925	0.668358	0.650936	0.432036	0.6718	0.547098	0.37635	0.496577	0.533906	0.526074	0.533488	0.533237	0.584644	0.463344	0.614308	0.588052	0.571665	0.581104	0.437588	0.568972	0.680917
CDKN2A-358	0.053199	0.0839466	0.0777241	0.0420634	0.0871162	0.0785279	0.0973201	0.0868765	0.102776	0.0380861	0.0709201	0.0700174	0.0987	0.0902431	0.0879185	0.0646776	0.0893439	0.0761839	0.0590811	0.0938583	0.0753205	0.0656784	0.0519269
CDKN2A-451	0.0277019	0.0364741	0.0406053	0.023016	0.0396576	0.0356921	0.0331811	0.0527379	0.0390059	0.0935056	0.029396	0.036885	0.042692	0.028954	0.0291255	0.0233346	0.0684437	0.0620687	0.0319338	0.0312035	0.0328784	0.0490656	0.0575181
CDKN2A-550	0.0788433	0.0863931	0.10155	0.067452	0.100022	0.0768491	0.0783035	0.109188	0.0959162	0.108016	0.0696689	0.101674	0.065371	0.0883477	0.0648211	0.0803575	0.0867247	0.136599	0.0847925	0.0680064	0.0874187	0.0988527	0.108861
CDKN2A-803	0.0721582	0.0704504	0.0900617	0.0616478	0.0703272	0.0807417	0.0843643	0.0776148	0.0987962	0.0671336	0.0759198	0.0871361	0.0772003	0.0736185	0.0445851	0.0613285	0.04779	0.0443516	0.0525529	0.0512208	0.0366329	0.0660994	0.0728676
CDKN2A-966	0.12466	0.171173	0.134436	0.123139	0.141339	0.153996	0.151257	0.162069	0.134147	0.0143262	0.123882	0.131928	0.102863	0.119102	0.121335	0.16762	0.10432	0.161593	0.138533	0.141455	0.12351	0.146409	0.122805
CDKN2B-1264	0.044218	0.0832833	0.0812897	0.0385227	0.0740924	0.0777618	0.0834148	0.0883293	0.0832915	0.0982133	0.0593862	0.0440644	0.0526677	0.0473587	0.226712	0.0532442	0.0528797	0.0822166	0.0803049	0.0652857	0.0603843	0.0412985	0.0543765
CDKN2B-1316	0.0678677	0.131499	0.15422	0.0858497	0.123711	0.132876	0.161941	0.139445	0.151653	0.21364	0.135602	0.0859411	0.125953	0.081237	0.465027	0.0967398	0.150724	0.150917	0.174355	0.0559754	0.147518	0.123532	0.0557139
CDKN2B-1419	0.0551634	0.055374	0.070966	0.056997	0.0693077	0.0746995	0.073193	0.0937027	0.0628965	0.0162432	0.0544261	0.0580172	0.0731885	0.068007	0.36082	0.0642721	0.103109	0.0978251	0.0921065	0.0672723	0.0748494	0.0902536	0.067089
CDKN2C-1083	0.114395	0.168384	0.130224	0.0985499	0.131905	0.141203	0.121494	0.140563	0.118072	0.0610493	0.0986517	0.151615	0.107182	0.184262	0.161392	0.124596	0.157598	0.171039	0.146842	0.158257	0.124766	0.170888	0.140985
CDKN2C-1168	0.142941	0.20357	0.178036	0.170409	0.141706	0.196522	0.186636	0.189366	0.151626	0.0693957	0.142233	0.194969	0.171309	0.185403	0.180207	0.143135	0.181911	0.186748	0.122741	0.175353	0.216275	0.209438	0.196494
CDKN2C-1258	0	0	0	0	0	0	0	0	0	0	0	0	0	0	0	0	0	0	0.00234432	0.00504191	0	3.46e-05	0
CDKN2C-1319	0.0228028	0.0344033	0.032609	0.0175838	0.0326312	0.0306483	0.0381737	0.0387237	0.0410214	0.0190563	0.0226443	0.0300588	0.027713	0.031146	0.0198202	0.0246072	0.0399725	0.029109	0.0285825	0.0311032	0.0372314	0.0516622	0.024077
CDKN2C-945	0.0350143	0.369005	0.228133	0.0280376	0.21805	0.22106	0.23524	0.0683093	0.301527	0.0115869	0.357765	0.511456	0.359446	0.40314	0.388464	0.355907	0.411196	0.295847	0.0817905	0.338065	0.280015	0.323287	0.181694
CDKN2D-1251	0.000909248	0.00216514	0.00175026	0	0.00251212	0.00388433	0.00199636	0.005013	0.00802428	0.00428118	0.005513	0.00763963	0.00495449	0.00233655	0.00494918	0.00482554	0.0069466	0.00383613	0.00363586	0.00408555	0.0118785	0.00844733	0.0175272
CDKN2D-1487	0.22905	0.303303	0.235002	0.21131	0.238572	0.273724	0.233611	0.268364	0.201346	0.217316	0.24449	0.287414	0.198361	0.30189	0.272776	0.275483	0.274456	0.300895	0.2687	0.257911	0.223042	0.322959	0.251607
CDKN2D-805	0.057917	0.0604695	0.0558964	0.0561718	0.0588541	0.0623343	0.0698149	0.0649776	0.0684125	0.0560035	0.0570774	0.0866236	0.053592	0.0978324	0.082872	0.0494604	0.0925913	0.0778986	0.0642317	0.0768496	0.0636693	0.0861811	0.111346
CDKN2D-874	0.130592	0.208554	0.128242	0.108517	0.145562	0.107916	0.141235	0.178721	0.0865859	0.0400301	0.0957158	0.141773	0.129157	0.250333	0.181496	0.168202	0.176699	0.19216	0.0776532	0.122156	0.157937	0.148115	0.163783
CFTR-1051	0.172025	0.229099	0.34295	0.18361	0.203613	0.243991	0.212424	0.336637	0.203829	0.255035	0.216513	0.166718	0.18572	0.206798	0.474136	0.207969	0.182929	0.324364	0.237802	0.202423	0.313935	0.173262	0.204497
CFTR-1097	0.176506	0.187763	0.244957	0.179803	0.167909	0.189109	0.172267	0.226399	0.145367	0.258761	0.178043	0.184929	0.235035	0.212777	0.217429	0.16797	0.196574	0.253919	0.201674	0.198667	0.232756	0.152918	0.190324
CFTR-1191	0.0426594	0.048283	0.15117	0.0631561	0.0417686	0.0494997	0.0425892	0.0646648	0.0358154	0.0725567	0.0505659	0.0102606	0.0709924	0.0256284	0.358286	0.0274185	0.0562732	0.153001	0.0561676	0.0609887	0.110848	0.0326201	0.0233109
CFTR-1422	0.190158	0.349757	0.344309	0.278365	0.264957	0.309205	0.336452	0.361574	0.207643	0.119355	0.209279	0.251839	0.23305	0.306387	0.300884	0.184272	0.234762	0.258496	0.305354	0.291879	0.209057	0.284079	0.307972
CHC1-1418	0.0273942	0.0411032	0.0385227	0.0268587	0.0284674	0.03403	0.0350355	0.0359354	0.0482334	0.0244313	0.0321189	0.02072	0.0319191	0.0199846	0.0183577	0.0134546	0.0120003	0.0744126	0.026975	0.0353537	0.0237788	0.0234146	0.0148212
CHC1-895	0.179558	0.215517	0.199458	0.178362	0.215539	0.220495	0.236164	0.222969	0.199437	0.184329	0.217232	0.242559	0.226303	0.2156	0.271844	0.185248	0.240375	0.201962	0.210521	0.215219	0.209144	0.22228	0.239951
CHD2-799	0.786251	0.789706	0.774292	0.792919	0.778345	0.79613	0.785656	0.771398	0.771994	0.752264	0.750608	0.841069	0.795363	0.753404	0.771295	0.753193	0.792102	0.785943	0.787243	0.742933	0.728786	0.819683	0.753124
CHEK2-1439	0.980159	0.977191	0.975091	0.978696	0.977063	0.974647	0.972047	0.975437	0.968132	0.97716	0.972395	0.977414	0.979489	0.974434	0.976395	0.967287	0.977842	0.976572	0.973701	0.972128	0.978094	0.974079	0.974364
CHFR-1223	0.0319078	0.0461	0.0477793	0.0365853	0.0410801	0.0497621	0.0518491	0.0566665	0.0475522	0.205638	0.0487928	0.067197	0.0773744	0.0573186	0.0764414	0.0758738	0.0513672	0.0526152	0.0340783	0.067229	0.0503027	0.0628379	0.0536328
CHFR-1300	0.00839992	0.0141463	0.0130811	0.00352324	0.0139514	0.0149299	0.020297	0.017382	0.022274	0.0254345	0.0163946	0.0128062	0.0208896	0.010663	0.0116957	0.0308897	0.0263637	0.013116	0.0121435	0.00916804	0.0158276	0.0212385	0.0125743
CHFR-1333	0.0223725	0.0248291	0.039571	0.02044	0.0345903	0.047824	0.0470712	0.0381449	0.044707	0.00258853	0.037404	0.0363465	0.0368405	0.0233645	0.024727	0.0503832	0.0537889	0.020069	0.0141832	0.048572	0.0483362	0.0404016	0.0148496
CHFR-896	0.15989	0.189387	0.16681	0.164165	0.152967	0.142139	0.169158	0.18919	0.161748	0.158327	0.193474	0.166749	0.133116	0.135002	0.528486	0.15168	0.13116	0.142692	0.154909	0.12982	0.173551	0.169629	0.174554
CHGA-1166	0.273514	0.463738	0.435515	0.242746	0.314286	0.288901	0.423074	0.327281	0.327039	0.0791577	0.419333	0.500707	0.420065	0.257496	0.566159	0.344958	0.220301	0.495739	0.195222	0.385454	0.484439	0.290006	0.22408
CHGA-1258	0.436207	0.557377	0.602559	0.486625	0.463099	0.376917	0.518323	0.569745	0.396209	0.0837825	0.493635	0.708163	0.340191	0.311329	0.427642	0.484849	0.243674	0.581827	0.249318	0.560124	0.490175	0.448546	0.505579
CHGA-1327	0.298204	0.318784	0.41484	0.296738	0.255583	0.280239	0.355693	0.349046	0.253926	0.254016	0.354497	0.380526	0.271961	0.275871	0.54108	0.262424	0.332487	0.412448	0.282592	0.352357	0.303844	0.215305	0.343317
CHGA-1371	0.373795	0.411864	0.539885	0.403583	0.409668	0.418771	0.464726	0.480153	0.377694	0.0551248	0.478924	0.319051	0.382267	0.40675	0.647118	0.472615	0.434714	0.478039	0.452408	0.419658	0.552246	0.320226	0.410746
CHGA-1462	0.00984525	0.0153672	0.0211586	0	0.00830124	0.0135428	0.0120884	0.0211239	0.016138	0.0432851	0.0186809	0.0510256	0.010374	0.0159828	0.0416442	0.0299667	0.100867	0.0197257	0.0161543	0.0217748	0.0285168	0.0327314	0.0187528
CHI3L2-1224	0.865577	0.87109	0.86426	0.856575	0.894552	0.848126	0.833604	0.861066	0.844396	0.89524	0.765604	0.929841	0.863837	0.819697	0.858807	0.849965	0.819556	0.853138	0.905342	0.832501	0.838878	0.884142	0.849081
CHI3L2-233	0.938715	0.925479	0.936005	0.91703	0.920202	0.938539	0.947018	0.908785	0.921842	0.849563	0.933492	0.921206	0.931626	0.897193	0.895425	0.911501	0.89632	0.886861	0.919517	0.926262	0.917427	0.904047	0.885473
CHI3L2-302	0.910897	0.904444	0.897728	0.878156	0.897095	0.906547	0.899151	0.89706	0.876556	0.874031	0.909217	0.896888	0.853269	0.891178	0.878844	0.878302	0.891939	0.898168	0.858637	0.866295	0.907759	0.89811	0.880351
COL1A2-1006	0.0488012	0.082357	0.0799778	0.0464049	0.061784	0.0444123	0.0579466	0.0647166	0.0616878	0.0671898	0.0575847	0.0770157	0.131652	0.0580459	0.0769958	0.0830088	0.0295527	0.062453	0.0337294	0.0840913	0.0863213	0.105469	0.111092
COL1A2-1116	0.136398	0.185617	0.221378	0.132949	0.178303	0.187243	0.154592	0.179645	0.161674	0.00463121	0.115076	0.149926	0.226214	0.214968	0.2174	0.109509	0.176025	0.262705	0.212146	0.132947	0.216081	0.138712	0.192633
COL1A2-1120	0.0357299	0.0958456	0.125941	0.058537	0.122414	0.0457153	0.0566187	0.0512441	0.0698677	0.142678	0.0524466	0.0116651	0.148499	0.088474	0.13073	0.101933	0.0363004	0.110961	0.0509762	0.047384	0.115717	0.113893	0.0255183
COL1A2-1466	0.0699977	0.15944	0.150202	0.0873925	0.145962	0.086664	0.11132	0.0925569	0.127434	0.272077	0.0917851	0.0816568	0.234354	0.118051	0.415535	0.0712506	0.0688984	0.21838	0.110504	0.0780696	0.154302	0.125614	0.0865703
COL1A2-253	0.845179	0.841308	0.831498	0.81711	0.818235	0.856375	0.845516	0.835334	0.841758	0.846388	0.832152	0.565368	0.870177	0.793515	0.634811	0.782735	0.789676	0.842008	0.823018	0.762131	0.83077	0.834555	0.747645
COL1A2-311	0.934206	0.927407	0.940366	0.950857	0.916324	0.947344	0.962286	0.959567	0.924221	0.873337	0.955452	0.925843	0.944987	0.918866	0.908656	0.939508	0.947847	0.951505	0.932176	0.930096	0.948207	0.933182	0.905905
COL1A2-625	0.875806	0.875797	0.913384	0.80809	0.885506	0.817859	0.741107	0.831625	0.869378	0.946298	0.758097	0.448478	0.907427	0.850761	0.62817	0.744914	0.744182	0.878778	0.735838	0.662904	0.808879	0.898347	0.752836
COL1A2-761	0.456005	0.52681	0.59243	0.476426	0.546541	0.538082	0.497117	0.485063	0.560077	0.598126	0.47122	0.384077	0.599958	0.535074	0.47119	0.415766	0.491027	0.529009	0.455359	0.442483	0.48216	0.482656	0.503858
COL1A2-912	0.185353	0.293336	0.343156	0.268281	0.291745	0.149053	0.164375	0.193426	0.254997	0.336039	0.165428	0.0548273	0.414228	0.25928	0.125294	0.123786	0.193239	0.233252	0.229791	0.152377	0.233528	0.250691	0.183654
COPG2-1193	0.000132	0.00786599	0.00538992	0.00252882	0.0019966	0.00620969	0.00614149	0.0045426	0.00616146	0.00108463	0.0116836	0.00228717	0.00278563	0.00432118	0.00613215	0.0146533	0.00675421	0.00106719	0.0242324	0.0144643	0.00933909	0.0115811	0.0129161
COPG2-1303	0.0142108	0.0407749	0.0204834	0.011073	0.0235909	0.0304103	0.0264025	0.0342438	0.0315941	0	0.0124941	0.0341644	0.0803867	0.0610864	0.0241284	0.0374687	0.027351	0.0121125	0.0546137	0.0505514	0.0331558	0.0815875	0.027201
COPG2-1350	0.154885	0.21264	0.217965	0.189469	0.221462	0.208973	0.23559	0.238208	0.174766	0.0802913	0.227584	0.188521	0.18578	0.263598	0.228415	0.179693	0.227847	0.225117	0.216811	0.296639	0.162963	0.239146	0.230055
COPG2-955	0.363573	0.432936	0.37297	0.434032	0.359681	0.369093	0.373311	0.36888	0.394741	0.301038	0.392048	0.310009	0.29459	0.31313	0.371285	0.295929	0.413673	0.428284	0.354602	0.334436	0.266711	0.2684	0.442634
CPA4-217	0.97057	0.973212	0.976349	0.973751	0.974227	0.976388	0.975824	0.973546	0.972257	0.977165	0.974522	0.966122	0.967583	0.96866	0.971259	0.959489	0.976844	0.95139	0.964257	0.966172	0.961862	0.969186	0.971576
CPA4-521	0.642584	0.619667	0.590247	0.629957	0.59855	0.61714	0.624051	0.590362	0.618981	0.506053	0.613517	0.55463	0.580858	0.541478	0.529487	0.587139	0.580247	0.533828	0.586714	0.486936	0.548935	0.598564	0.512011
CPA4-60	0.861712	0.847173	0.84596	0.859862	0.858756	0.87135	0.860002	0.855796	0.845924	0.795053	0.634668	0.851978	0.813609	0.831174	0.821098	0.136839	0.758739	0.789498	0.829196	0.81663	0.809521	0.820143	0.819322
CPNE1-1353	0.0224965	0.035518	0.0344652	0.0313148	0.0408581	0.0564634	0.0432547	0.0484068	0.0477969	0.00256371	0.032998	0.0705859	0.0683178	0.02508	0.0584488	0.0302031	0.046249	0.00807156	0.0443583	0.0289742	0.0170463	0.0221385	0.0579186
CRIP1-1227	0.344925	0.376379	0.398558	0.331326	0.340054	0.354732	0.386289	0.35272	0.330361	0.196267	0.330666	0.359173	0.411658	0.37457	0.415024	0.321157	0.388687	0.373275	0.339523	0.388602	0.371303	0.348816	0.36481
CRIP1-1374	0.167823	0.182403	0.173253	0.147028	0.167347	0.2107	0.182347	0.223138	0.171607	0.105926	0.165205	0.284691	0.218296	0.293678	0.282365	0.257797	0.288548	0.274703	0.225345	0.261215	0.219701	0.259173	0.274075
CRIP1-298	0.468484	0.453839	0.439512	0.530966	0.426557	0.474352	0.438852	0.470737	0.405307	0.274279	0.482789	0.616802	0.463729	0.483227	0.411271	0.437035	0.379492	0.433224	0.417047	0.395771	0.410245	0.361624	0.557678
CRIP1-628	0.319486	0.300602	0.431908	0.397682	0.382582	0.306606	0.40422	0.371404	0.329555	0.277221	0.409952	0.651678	0.395403	0.322227	0.614593	0.310676	0.239468	0.434502	0.403369	0.370252	0.421113	0.338269	0.476264
CRIP1-862	0.458826	0.515113	0.497124	0.502667	0.472378	0.493934	0.525203	0.501612	0.48413	0.318894	0.514481	0.246065	0.564795	0.448776	0.67801	0.458834	0.422592	0.463965	0.49463	0.492859	0.473432	0.47965	0.494985
CSF1-1162	0.0125949	0.0180571	0.0201696	0.0176917	0.0216928	0.0227452	0.0225285	0.0229188	0.0271696	0.0944938	0.0123222	0.0307184	0.00702575	0.0198848	0.0200741	0.00757487	0.0307944	0.00408246	0.0149569	0.0381266	0.00484961	0.010366	0.00543884
CSF1-1284	0.0596734	0.0647824	0.0296965	0.0626813	0.0352666	0.0395517	0.0465035	0.0503483	0.0482275	0	0.023495	0.0480961	0.0361318	0.124027	0.0847477	0.0785178	0.0684698	0.0648846	0.0482234	0.0707762	0.0436778	0.0570053	0.12767
CSF1-992	0.0966681	0.13388	0.138094	0.129983	0.120575	0.127705	0.116994	0.156661	0.107726	0.0219934	0.123017	0.107123	0.197568	0.13256	0.139094	0.0426631	0.0961066	0.145501	0.105066	0.100693	0.133883	0.129038	0.090734
CSNK2B-1088	0.0100916	0.0132884	0.0131975	0.00646805	0.0107407	0.0151935	0.0121947	0.0125886	0.0187383	0.0390639	0.0132397	0.013336	0.0156455	0.0169609	0.025432	0.0230674	0.0325573	0.0226187	0.0147455	0.026923	0.0205986	0.0298441	0.0166799
CSNK2B-1121	0.0213608	0.0265804	0.0166488	0.00448053	0.0194256	0.026099	0.013382	0.0238506	0.023023	0.0867258	0.0173127	0.0204919	0.0198087	0.0224267	0.0208323	0.0209227	0.0123009	0.0241533	0.00490143	0.0140288	0.00170261	0.023575	0.00305393
CSNK2B-1307	0.00795903	0.0184427	0.0143112	0.00518976	0.0147784	0.01461	0.0178291	0.0175	0.0230639	0.00648834	0.00698917	0.0100797	0.00405017	0.00752945	0.0143448	0.030552	0.0107595	0.00559831	0.0195517	0.0155606	0.0135966	0.00703716	0.00645153
CSNK2B-1308	0.016043	0.0355729	0.0390524	0.00905367	0.0367594	0.0314218	0.0436749	0.0396868	0.0509466	0.00248446	0.0217735	0.0133961	0.0310589	0.0133966	0.013786	0.00747078	0.00824792	0.0145323	0.0133371	0.0201616	0.0159126	0.00964554	0.00606838
CSNK2B-1374	0.0685318	0.0981857	0.074895	0.0559581	0.0810113	0.0733673	0.082495	0.096149	0.0834001	0.0454224	0.0805182	0.0978065	0.102796	0.0994075	0.0876888	0.0970796	0.0971257	0.154243	0.107398	0.101431	0.0555274	0.120135	0.113975
CSNK2B-1409	0.0824772	0.133346	0.109734	0.113026	0.116452	0.115831	0.126738	0.125648	0.120943	0.186318	0.0938751	0.124255	0.0929725	0.133283	0.162608	0.0965758	0.177511	0.202411	0.147274	0.14996	0.0711219	0.209446	0.214969
CSNK2B-1491	0.0191471	0.023397	0.0182793	0.0149801	0.0191922	0.0245614	0.0232836	0.0218409	0.0328478	0.0565281	0.022857	0.0204066	0.0256816	0.0206301	0.0229181	0.0301696	0.0255051	0.025105	0.0286545	0.0184099	0.0280132	0.0357825	0.0272181
CSNK2B-502	0.00901428	0.0164816	0.0136896	0.00678957	0.0143248	0.0115124	0.00762565	0.0107681	0.0140346	0.0102384	0.00702971	0.00904076	0.00835331	0.0137496	0.0137047	0.0342654	0.00809775	0.0207607	0.0169314	0.0120154	0.0177892	0.018133	0.0143777
CSNK2B-957	0.304458	0.388142	0.354687	0.389279	0.342953	0.370293	0.368519	0.400094	0.319978	0.214957	0.35738	0.399164	0.338877	0.376243	0.389567	0.401602	0.470973	0.363894	0.383163	0.402412	0.322982	0.332791	0.462564
CSPG2-1157	0.110648	0.163251	0.145969	0.135285	0.14535	0.127968	0.153345	0.169855	0.128663	0.0044798	0.129999	0.11076	0.119768	0.142338	0.161619	0.182069	0.152422	0.150065	0.134902	0.133867	0.136353	0.0988245	0.163467
CSPG2-1368	0.051777	0.0519997	0.0611484	0.0375006	0.0467827	0.0548159	0.0490455	0.0564904	0.0561714	0	0.0551732	0.05033	0.032987	0.0515786	0.252342	0.0468479	0.0720886	0.0385099	0.0549219	0.0517034	0.0291068	0.077574	0.0600784
CSPG2-1420	0.168674	0.200395	0.20631	0.183036	0.204787	0.194255	0.189548	0.19986	0.186424	0.0737401	0.195816	0.165903	0.184073	0.199351	0.282191	0.190668	0.23312	0.186084	0.215654	0.220428	0.173534	0.291904	0.179741
CSPG2-1480	0.00750944	0.010398	0.0123941	0.00965562	0.0149264	0.00989812	0.0131142	0.0175423	0.0124678	0.0454675	0.00384573	0.0169739	0.00635891	0.0204942	0.0481269	0.0110146	0.0217825	0.00553804	0.0314664	0.00969037	0.0125874	0.0251558	0.0139773
CSPG2-803	0.0638645	0.053381	0.0747221	0.0578435	0.0644875	0.0669139	0.0785835	0.0928884	0.052373	0.0572449	0.0810656	0.0393113	0.137192	0.061117	0.0500655	0.110537	0.0632745	0.0994376	0.0767476	0.078474	0.0722556	0.0449778	0.0834242
CSPG2-870	0.0592468	0.0454281	0.0522403	0.0382182	0.0409147	0.04674	0.0489922	0.0595616	0.0363003	0.00826881	0.0568486	0.0112618	0.0402031	0.0466034	0.15667	0.033611	0.0346495	0.0249662	0.0460287	0.0386723	0.0321091	0.039045	0.0508332
CSTB-1080	0.0486477	0.0564918	0.0493229	0.0295042	0.0501826	0.194291	0.054741	0.073047	0.0489672	0.0563501	0.0457818	0.0654651	0.0471966	0.075769	0.0821264	0.0531098	0.0849562	0.0590326	0.0502697	0.064696	0.0559688	0.0587819	0.071197
CSTB-1366	0.0835524	0.113835	0.114323	0.0736851	0.118687	0.123505	0.126882	0.129991	0.122364	0.126998	0.101797	0.109088	0.121162	0.0888834	0.111559	0.0854338	0.125891	0.114564	0.0846573	0.103113	0.0816812	0.0984496	0.0971833
CTAG1-1253	0.932137	0.891317	0.897073	0.905966	0.889749	0.898979	0.897891	0.885283	0.91911	0.945431	0.910058	0.899339	0.89951	0.915247	0.873754	0.924794	0.874186	0.885276	0.880882	0.924002	0.897522	0.884633	0.8835
CTAG1-1470	0.967553	0.945666	0.942511	0.9638	0.944088	0.948501	0.941349	0.939059	0.939051	0.965799	0.954088	0.956967	0.959461	0.966017	0.95357	0.967055	0.925581	0.955372	0.955193	0.96238	0.957409	0.960933	0.961468
CTAG1-763	0.975173	0.962692	0.961779	0.972067	0.964713	0.966321	0.9616	0.959549	0.96006	0.966014	0.969709	0.972472	0.966016	0.97269	0.964691	0.973513	0.942716	0.964448	0.963776	0.971321	0.96518	0.976139	0.966737
CTAG2-1391	0.980689	0.966258	0.961806	0.978667	0.965904	0.968317	0.96605	0.966149	0.964225	0.972919	0.973198	0.974209	0.979704	0.977461	0.968109	0.978455	0.918147	0.975542	0.971365	0.975894	0.970067	0.969954	0.974343
CTAG2-475	0.923893	0.795867	0.811642	0.816117	0.804667	0.796726	0.819333	0.834977	0.894913	0.838286	0.853308	0.859599	0.832731	0.885414	0.633727	0.906676	0.730791	0.800806	0.841782	0.860051	0.807434	0.789698	0.799969
CTAG2-501	0.739909	0.569259	0.555355	0.470235	0.498969	0.539021	0.560131	0.560603	0.708217	0.55514	0.534662	0.595505	0.509434	0.668353	0.333175	0.647126	0.367776	0.44437	0.509686	0.624587	0.531205	0.425372	0.502741
CTBP1-1181	0.0206693	0.0176604	0.0107312	0.0183768	0.0074539	0.00908814	0.0162289	0.0199786	0.00864833	0	0.0332421	0.0285915	0.102763	0.0426504	0.042143	0.0159213	0.0580796	0.0350635	0.0271364	0.0350524	0.00988374	0.00433941	0.0109754
CTBP1-1317	0.171963	0.210471	0.175364	0.170792	0.195736	0.171165	0.196498	0.173006	0.16887	0.160317	0.178821	0.18695	0.169099	0.185655	0.143001	0.163866	0.188165	0.158156	0.14527	0.191808	0.161647	0.203165	0.158628
CTBP1-212	0.953013	0.944841	0.966762	0.932822	0.960163	0.952077	0.945412	0.961593	0.946782	0.899651	0.961512	0.982019	0.9507	0.954097	0.968272	0.961575	0.96125	0.924982	0.971298	0.944134	0.93758	0.93231	0.960759
CTBP1-513	0.282543	0.27645	0.293667	0.261018	0.312572	0.247613	0.286948	0.33477	0.275035	0.157578	0.275309	0.34655	0.286733	0.289137	0.520412	0.277761	0.28557	0.344394	0.29339	0.226083	0.236548	0.293059	0.329336
CTLA4-373	0.831474	0.791598	0.857272	0.792138	0.842988	0.842682	0.841892	0.854289	0.818117	0.84038	0.864605	0.881017	0.757458	0.792307	0.783455	0.807427	0.792651	0.729379	0.820107	0.698662	0.84457	0.686987	0.724575
CTLA4-509	0.486637	0.911095	0	0.900826	0.904554	0.524611	0.910573	0.913441	0.483448	0.374443	0.502335	0.466711	0.438365	0.891812	0.447603	0.48781	0.881787	0.856703	0.906374	0.870794	0.474287	0.500151	0.407033
CTLA4-640	0.928329	0.922158	0.927338	0.930994	0.927984	0.93358	0.9226	0.916423	0.918407	0.903534	0.921917	0.797046	0.925261	0.895861	0.916407	0.921094	0.907771	0.898158	0.909762	0.896496	0.895022	0.922422	0.896664
CTNNB1-1231	0.115746	0.168031	0.116783	0.116431	0.132428	0.123917	0.129991	0.156856	0.102922	0.102822	0.115831	0.128748	0.113507	0.183474	0.137798	0.128277	0.151103	0.149092	0.149129	0.140559	0.155355	0.159525	0.102618
CTNNB1-1464	0.0238146	0.039606	0.041204	0.0261232	0.0395648	0.0521987	0.0468046	0.0379332	0.0420343	0.0200223	0.0302757	0.03997	0.0214911	0.0342446	0.0423513	0.033865	0.0340478	0.0296661	0.0518161	0.0709561	0.0368662	0.0285501	0.0168409
CTNNB1-731	0.0679984	0.111497	0.102028	0.0851208	0.0996976	0.0996633	0.102548	0.100759	0.0859481	0.0380751	0.0821995	0.103874	0.112705	0.100375	0.13984	0.057615	0.0957868	0.110605	0.132769	0.142855	0.0981354	0.0818919	0.116742
CTNNB1-855	0.412261	0.458369	0.464738	0.450596	0.463131	0.507338	0.484575	0.500271	0.461963	0.435938	0.512978	0.520508	0.429601	0.446087	0.457371	0.461902	0.547257	0.514701	0.438057	0.505327	0.427753	0.473596	0.477417
CTSH-1148	0.228659	0.268627	0.213191	0.250934	0.280091	0.244302	0.203707	0.246594	0.213036	0.0130781	0.237615	0.169985	0.270812	0.179839	0.229539	0.166731	0.252699	0.258467	0.142993	0.15896	0.200161	0.239548	0.232018
CTSH-1262	0.0841457	0.136797	0.123756	0.101674	0.122232	0.122672	0.132368	0.14922	0.134858	0.0642316	0.134487	0.170837	0.134311	0.121349	0.20886	0.115973	0.0936402	0.126078	0.131542	0.12525	0.127291	0.104227	0.0618031
CTSH-1265	0.0340832	0.0804379	0.0954648	0.0390617	0.0772128	0.0567915	0.0921673	0.0918719	0.0882541	0.00366719	0.0632044	0.10303	0.0615411	0.0706653	0.136209	0.0478	0.0404005	0.0312997	0.0460872	0.112005	0.0829386	0.0975119	0.127473
CTSH-1355	0.018692	0.0318289	0.0193497	0.0254601	0.0197383	0.0218791	0.0230171	0.0203503	0.022713	0.0337702	0.015345	0.0170328	0.0192576	0.0299016	0.0167861	0.00982079	0.0317138	0.011238	0.0329429	0.0205946	0.00723982	0.03637	0.0162509
CTSH-612	0.386179	0.427604	0.350451	0.283605	0.380213	0.363652	0.369954	0.412975	0.388767	0.157845	0.374649	0.246857	0.281436	0.228061	0.376602	0.292229	0.31501	0.4316	0.373054	0.287266	0.457095	0.399291	0.287967
CYLD-1213	0.0636129	0.0856454	0.0952733	0.0651437	0.0902181	0.076104	0.0957944	0.0967749	0.0868744	0.0937308	0.0703405	0.0685418	0.103781	0.0907336	0.074657	0.121458	0.0825247	0.0571161	0.0588526	0.0893608	0.0495007	0.0811167	0.108354
CYLD-1424	0.0352246	0.0516741	0.0607832	0.0277583	0.0560923	0.0532992	0.0701493	0.058347	0.0696665	0.0208385	0.0381151	0.0398942	0.0424865	0.0524891	0.0350595	0.0646599	0.0545439	0.0320317	0.0481542	0.0398685	0.0292425	0.0499893	0.0233296
CYLD-804	0.432085	0.494342	0.644681	0.434186	0.497228	0.546669	0.542279	0.502123	0.565859	0.422219	0.653325	0.532108	0.524279	0.513333	0.764311	0.428212	0.531359	0.506604	0.599938	0.391255	0.480038	0.480417	0.493634
CYP1A1-1118	0.387647	0.439793	0.381857	0.400232	0.378132	0.357901	0.390942	0.419394	0.348386	0.24918	0.387911	0.434499	0.407648	0.437473	0.37541	0.412798	0.444748	0.510275	0.427128	0.447795	0.36977	0.524684	0.471819
CYP1A1-1405	0.0860617	0.094662	0.0943022	0.088252	0.0875034	0.0956519	0.100922	0.0962266	0.0956638	0.0120755	0.0939955	0.0594082	0.0997198	0.112747	0.0759746	0.103432	0.104368	0.126514	0.0814086	0.073409	0.0638912	0.0684631	0.0529812
CYP1A1-234	0.323551	0.147028	0.364083	0.174452	0.200381	0.312597	0.252254	0.211099	0.351311	0.334692	0.178867	0.295	0.204719	0.202057	0.310928	0.291554	0.228453	0.236509	0.168942	0.158638	0.532118	0.1099	0.173417
CYP1A1-330	0.112183	0.063712	0.111911	0.0528791	0.0662193	0.087301	0.0733547	0.0776659	0.0985983	0.0521188	0.0631621	0.053672	0.0787488	0.0726624	0.149657	0.0942352	0.0837414	0.0952801	0.0739261	0.0798948	0.11503	0.051277	0.0665292
DAB2IP-1172	0.0450308	0.0491709	0.0656638	0.0450184	0.0496913	0.0552625	0.0579061	0.0647658	0.0662768	0.293995	0.0556537	0.0856733	0.0535037	0.0638381	0.0365681	0.0165188	0.0311825	0.155617	0.0413992	0.0513399	0.0660514	0.094188	0.0659046
DAB2IP-727	0.759329	0.759814	0.651197	0.738428	0.737758	0.746576	0.697252	0.700147	0.694136	0.61111	0.620445	0.734629	0.672368	0.686151	0.589491	0.743402	0.734682	0.786763	0.635635	0.723825	0.76442	0.771512	0.766854
DAB2IP-768	0.300179	0.350061	0.323608	0.305685	0.342992	0.354955	0.333186	0.331077	0.352958	0.233463	0.300671	0.342753	0.345778	0.324844	0.259104	0.304376	0.267713	0.33927	0.263617	0.33351	0.415319	0.393509	0.31684
DAB2IP-860	0.782541	0.805899	0.696991	0.787917	0.819793	0.791281	0.759416	0.770322	0.772816	0.733356	0.715176	0.71375	0.738337	0.745435	0.60944	0.81895	0.796279	0.810887	0.716846	0.766788	0.758469	0.847817	0.773145
DAB2IP-930	0.0835689	0.109749	0.113947	0.10892	0.124708	0.11759	0.126177	0.121653	0.103971	0.09514	0.0926793	0.0477277	0.105702	0.0940726	0.108681	0.120422	0.142636	0.21256	0.0613081	0.12139	0.107201	0.120434	0.0969422
DAD1-1207	0.0003985	0.000816223	0.0002545	0	0.00142152	0.0015294	7.45e-05	0.00284614	0.00305085	0	0	0.00145102	0.0024492	0.00530904	0.0006425	0.000282	0.000824186	0.00357755	0.0007455	0.00170546	0.00187062	0.0005775	0.00120263
DAD1-1285	0.00722476	0.0328955	0.00226083	0.0116096	0.0100628	0.00768191	0.0113352	0.0194656	0.016306	0	0.0120565	0.0146767	0.0308971	0.00979438	0.0175246	0.0162163	0.0712683	0.0358488	0.0308931	0.02976	0.0673749	0.0194136	0.054909
DAD1-1400	0.00189951	0.00347163	0.0058877	0.0003245	0.0103054	0.00919545	0.00546593	0.0172207	0.0108042	0	0.00387018	0.00132112	0.00115981	0.0119626	0.0105572	0.0223519	0.013642	0.00175297	0.0180003	0.00837729	0.0376207	0.00017385	0.0116785
DAD1-1463	0.017673	0.0225019	0.0222219	0.0146845	0.0174943	0.028663	0.0227049	0.0310091	0.0308194	0.10385	0.0165345	0.0194881	0.027744	0.0255001	0.0238213	0.0163884	0.0587165	0.0152338	0.00793307	0.0137775	0.0189769	0.0331041	0.0164243
DAD1-207	0.929459	0.942088	0.943971	0.943447	0.938185	0.948075	0.94354	0.944451	0.942323	0.891674	0.934551	0.931742	0.904908	0.888362	0.932743	0.898925	0.935448	0.926222	0.906794	0.866488	0.920102	0.91456	0.895757
DAD1-655	0.824394	0.880667	0.84468	0.924454	0.808465	0.821767	0.817262	0.852558	0.855243	0.763815	0.853145	0.726235	0.825455	0.820693	0.929949	0.83204	0.894004	0.862289	0.731431	0.806798	0.885276	0.801143	0.804133
DAD1-886	0.0407388	0.0474743	0.0363529	0.0668098	0.0421227	0.0370785	0.058462	0.0576192	0.0515972	0.0562644	0.0637424	0.0472267	0.0490908	0.0333585	0.0385298	0.0440185	0.0566606	0.0884666	0.0382132	0.0363022	0.037497	0.0330402	0.0248423
DAPK1-1116	0.0497484	0.0964862	0.107537	0.0674009	0.0841023	0.098367	0.113556	0.109517	0.111895	0.165379	0.092997	0.0661066	0.0658829	0.118338	0.0707082	0.0898487	0.0840996	0.0826324	0.0957584	0.0755646	0.0707468	0.0618533	0.07099
DAPK1-1225	0.0466364	0.0648799	0.0895057	0.0467176	0.0676654	0.068998	0.0678701	0.0668525	0.0801367	0.0153017	0.0554032	0.0578097	0.0392826	0.0600109	0.0471527	0.0322397	0.159434	0.0521642	0.0747805	0.0552874	0.0570947	0.0668598	0.0592724
DAPK1-1353	0.158399	0.168927	0.211769	0.149864	0.175482	0.178069	0.175139	0.192131	0.16751	0.152126	0.166684	0.206257	0.170085	0.205873	0.212291	0.181302	0.266127	0.254149	0.183888	0.204132	0.224927	0.169559	0.223285
DAPK1-1491	0.107934	0.140002	0.213729	0.138372	0.1375	0.12136	0.128314	0.137121	0.110894	0.198182	0.164357	0.0858963	0.100675	0.101059	0.113375	0.157613	0.172914	0.156551	0.144216	0.120077	0.227743	0.148196	0.0950925
DAPK1-882	0.573236	0.604382	0.558821	0.576842	0.63677	0.575634	0.565583	0.579227	0.543823	0.473317	0.559074	0.668434	0.56334	0.557243	0.631076	0.603942	0.586593	0.530693	0.573164	0.539811	0.554271	0.541184	0.576488
DBC1-1053	0.0292334	0.0514632	0.0704735	0.0430556	0.0516591	0.0427094	0.053485	0.0590153	0.0512569	0.0318096	0.053189	0.0359225	0.0305569	0.055585	0.193459	0.0274671	0.0461635	0.0746336	0.0525672	0.0446622	0.0536226	0.0272021	0.0324433
DBC1-1179	0.262275	0.309728	0.352943	0.343534	0.293709	0.361927	0.331734	0.330609	0.286663	0.19861	0.310299	0.297612	0.210335	0.318132	0.387683	0.316772	0.266726	0.321787	0.357041	0.349857	0.348325	0.277033	0.329178
DBC1-823	0.522537	0.486218	0.522715	0.709263	0.564572	0.58072	0.335029	0.281606	0.286223	0.395809	0.465201	0.517389	0.249718	0.422422	0.638729	0.488661	0.487269	0.477408	0.461324	0.602923	0.371343	0.561137	0.67068
DCC-1031	0.251058	0.317717	0.427735	0.307358	0.324952	0.357557	0.360183	0.39759	0.326094	0.150925	0.355998	0.223531	0.26221	0.2148	0.439025	0.190951	0.182024	0.329428	0.551788	0.184056	0.435952	0.131332	0.185147
DCC-1103	0.151793	0.160194	0.218313	0.131222	0.155355	0.171214	0.198373	0.212535	0.172589	0.163711	0.190999	0.134703	0.151509	0.129471	0.429095	0.175567	0.0927976	0.163298	0.142688	0.133906	0.0939157	0.163121	0.176546
DCC-1324	0.0181414	0.0196339	0.040146	0.0242446	0.022458	0.0182803	0.0281251	0.0429653	0.0173413	0.011275	0.0256699	0.0213535	0.0285464	0.031096	0.0299395	0.0252019	0.0304314	0.0364743	0.0336655	0.0289959	0.0486522	0.0190795	0.0219982
DCC-679	0.0746833	0.0954035	0.129299	0.0756196	0.0916629	0.101866	0.106027	0.117845	0.0913978	0.12756	0.101118	0.0689997	0.109756	0.0631968	0.126307	0.0719486	0.0955097	0.123457	0.082541	0.0692429	0.204811	0.052298	0.0611269
DCC-751	0.0394599	0.0420847	0.0870942	0.0533299	0.045702	0.051719	0.0649535	0.0569616	0.0571211	0.0065594	0.0454411	0.0213743	0.0267406	0.0333417	0.0448332	0.0332956	0.0846381	0.0918798	0.0640597	0.0453395	0.0608688	0.0369913	0.0296299
DDX17-1299	0.0443087	0.0702012	0.0656885	0.0456647	0.0585785	0.0663144	0.0662081	0.0763255	0.067347	0.0709945	0.0559098	0.0971449	0.0834074	0.0808456	0.068546	0.0507732	0.0633834	0.0846012	0.0571561	0.0741937	0.0751024	0.104668	0.0773529
DDX17-135	0.956631	0.94623	0.942876	0.955662	0.944826	0.93783	0.945543	0.946461	0.934927	0.883486	0.945691	0.932293	0.927704	0.940291	0.917949	0.939895	0.918607	0.951842	0.939048	0.927236	0.913459	0.93893	0.928398
DDX17-1440	0	0.00592346	0.00450435	0.00196454	0.00314799	0.000982132	0.00478204	0.00420689	0.0052072	0.0001175	0.000176	0.00263798	0.00192152	0.00541764	0.00543216	0.00332188	0.00644988	0.00727487	0.00142023	0.0037355	0.000953105	0.00126546	0.0080363
DDX17-209	0.971437	0.971039	0.97372	0.97359	0.97035	0.973598	0.972334	0.970414	0.969514	0.943974	0.975428	0.968878	0.968362	0.959265	0.952803	0.95807	0.96312	0.956201	0.965459	0.963862	0.964719	0.963824	0.962589
DDX17-411	0.9742	0.967905	0.972665	0.970191	0.972398	0.97326	0.969459	0.968867	0.965916	0.953352	0.968403	0.970491	0.969037	0.961762	0.965179	0.958168	0.974307	0.972681	0.967726	0.961588	0.956842	0.96232	0.957696
DIO3-108	0.0260626	0.0312941	0.0832367	0.0423614	0.0430707	0.044065	0.0539985	0.0374158	0.0328231	0.067669	0.0760769	0.0361203	0.0518785	0.0313335	0.128554	0.0562545	0.0576993	0.108801	0.0855268	0.0248508	0.0824282	0.0345756	0.101163
DIO3-1355	0.241826	0.18547	0.375624	0.222538	0.240522	0.240528	0.300594	0.316631	0.238333	0.226387	0.226713	0.261886	0.239333	0.183558	0.587903	0.21855	0.273985	0.311729	0.283829	0.278637	0.340061	0.175055	0.289211
DIO3-472	0.187297	0.312951	0.27287	0.187771	0.218946	0.30606	0.195159	0.314488	0.157449	0.230044	0.218049	0.290338	0.289264	0.37499	0.344323	0.246287	0.354852	0.355245	0.339419	0.315573	0.321865	0.2601	0.420165
DLC1-1012	0.788235	0.771593	0.807486	0.791952	0.781272	0.845542	0.837228	0.804321	0.820828	0.748945	0.864931	0.528186	0.798618	0.805954	0.718335	0.740965	0.816353	0.768918	0.77485	0.813367	0.751202	0.753832	0.784693
DLC1-1413	0.562728	0.61816	0.57913	0.60066	0.602725	0.659771	0.611112	0.613251	0.610576	0.457903	0.590074	0.454995	0.619488	0.576894	0.662511	0.585476	0.665064	0.639769	0.562963	0.620362	0.570295	0.654613	0.627401
DLC1-780	0.434115	0.48884	0.578906	0.523758	0.447799	0.568169	0.593299	0.553382	0.568865	0.653301	0.597732	0.174888	0.480447	0.441234	0.553485	0.401523	0.541049	0.456556	0.405566	0.473003	0.556433	0.509247	0.505459
DLK1-1119	0.595706	0.606961	0.657131	0.71004	0.622612	0.722955	0.588826	0.644244	0.523845	0.567034	0.648953	0.540668	0.65424	0.562185	0.709911	0.707408	0.484928	0.495503	0.664085	0.621245	0.727826	0.524858	0.550487
DLK1-1185	0.0838864	0.0861452	0.129695	0.122178	0.113728	0.217171	0.106523	0.101524	0.101789	0.0413286	0.124644	0.0919487	0.130441	0.064022	0.232006	0.0876053	0.0692	0.126103	0.134228	0.0663326	0.152505	0.067097	0.115379
DLK1-1226	0.231655	0.282428	0.317932	0.256746	0.283904	0.280801	0.277216	0.304531	0.253658	0.136759	0.259537	0.263339	0.241903	0.252143	0.339746	0.255294	0.238441	0.267825	0.320299	0.267341	0.318774	0.223386	0.265187
DLK1-1287	0.0510566	0.0791222	0.173309	0.0740688	0.0786428	0.100815	0.109248	0.119516	0.0819256	0.000641394	0.0787285	0.0381594	0.0312617	0.0807031	0.198048	0.079222	0.0813515	0.0811803	0.113705	0.108592	0.289571	0.0571221	0.117884
DLK1-438	0.907689	0.92012	0.9306	0.923828	0.932961	0.914725	0.906638	0.906548	0.90236	0.91143	0.927723	0.924357	0.927811	0.910144	0.930272	0.931255	0.923082	0.935076	0.940253	0.938923	0.920246	0.884357	0.922749
DLK1-780	0.848137	0.815941	0.856359	0.860765	0.845227	0.862905	0.843499	0.831219	0.823064	0.819541	0.873409	0.844027	0.850336	0.808414	0.807362	0.848593	0.806256	0.836118	0.826227	0.842979	0.867016	0.843268	0.839868
DMP1-1150	0.950778	0.952233	0.955231	0.94953	0.951926	0.957971	0.952968	0.95112	0.949628	0.911508	0.957531	0.936188	0.943202	0.939682	0.931646	0.9335	0.947854	0.948006	0.93784	0.936514	0.925001	0.945098	0.936407
DMP1-1183	0.909559	0.88557	0.890447	0.883936	0.904231	0.904528	0.895399	0.897681	0.881633	0.870583	0.901972	0.860858	0.886459	0.842604	0.851925	0.843199	0.842344	0.841162	0.873384	0.810193	0.876309	0.857087	0.867247
DMP1-1367	0.898929	0.91089	0.890612	0.879303	0.893904	0.898835	0.911909	0.899805	0.899949	0.850392	0.911513	0.922307	0.904043	0.89101	0.693989	0.885499	0.877238	0.868645	0.902797	0.898635	0.900743	0.93754	0.88238
DNAJD1-1459	0.897997	0.864066	0.856847	0.871452	0.859463	0.871067	0.877048	0.886246	0.864985	0.729297	0.833416	0.844912	0.878275	0.854289	0.899551	0.860767	0.845499	0.839934	0.901237	0.839368	0.850911	0.822546	0.83689
DNAJD1-739	0.619466	0.662758	0.653668	0.611415	0.608365	0.676044	0.679864	0.649256	0.645066	0.49244	0.663436	0.732703	0.640317	0.558322	0.450278	0.647745	0.55815	0.729494	0.626886	0.528776	0.601484	0.64847	0.544088
EDN1-1164	0.0158474	0.0418766	0.0297614	0.0315847	0.0278878	0.0306862	0.0475645	0.0376759	0.0427166	0.0723067	0.0465311	0.0391628	0.0793786	0.0397856	0.0680355	0.0318158	0.0390726	0.042697	0.0561236	0.03077	0.0409191	0.0442401	0.0495589
EDN1-1290	0.0374511	0.0612945	0.0341111	0.0282383	0.0275774	0.0333884	0.0326032	0.0364626	0.0339452	0.0303501	0.0262857	0.0478936	0.0563829	0.0899737	0.0226192	0.0729702	0.0208754	0.0611379	0.0669513	0.0335783	0.0527009	0.0466266	0.0551357
EDN1-1463	0.0330217	0.0607347	0.0539937	0.0338889	0.0495003	0.0609852	0.0592366	0.0634436	0.0607075	0.011847	0.0468852	0.0419409	0.0306121	0.0376178	0.054765	0.0403074	0.0456007	0.0856614	0.0397932	0.0390663	0.0413515	0.0429165	0.0491579
EDNRB-1255	0.92558	0.91889	0.925125	0.922245	0.925765	0.929658	0.92165	0.914151	0.917436	0.886035	0.927463	0.920185	0.89983	0.91589	0.908872	0.891996	0.910384	0.904564	0.905152	0.903286	0.90531	0.906953	0.905103
EDNRB-1462	0.648127	0.669669	0.651258	0.650626	0.684132	0.681964	0.650944	0.655157	0.636962	0.558812	0.67258	0.65047	0.649654	0.613908	0.679114	0.594864	0.633943	0.631377	0.637038	0.621975	0.609647	0.64233	0.616515
EDNRB-792	0.960054	0.960815	0.94627	0.957929	0.96199	0.961165	0.951174	0.955673	0.953117	0.915861	0.961844	0.959528	0.957139	0.964222	0.96161	0.947442	0.958025	0.955621	0.955828	0.946568	0.936159	0.967526	0.957304
EFNB1-1124	0.295286	0.15603	0.147574	0.140914	0.128139	0.127525	0.14356	0.140977	0.358067	0.35889	0.134273	0.126865	0.0708469	0.400399	0.183388	0.4351	0.266839	0.123079	0.148261	0.283894	0.146341	0.208927	0.0931178
EFNB1-1484	0.472809	0.145513	0.157729	0.0986074	0.155197	0.155567	0.16109	0.184538	0.483409	0.580048	0.183067	0.143037	0.108857	0.506705	0.180981	0.509275	0.24411	0.230811	0.153176	0.442923	0.17456	0.212611	0.18236
EFNB1-387	0.245823	0.0293978	0.0334756	0.0172928	0.0230373	0.0237501	0.033892	0.0450607	0.25315	0.221109	0.0223559	0.0378129	0.0605116	0.160543	0.0634361	0.13158	0.0526705	0.0430123	0.0485263	0.153933	0.0498086	0.0328158	0.0184399
EFNB1-535	0.214972	0.270017	0.235757	0.197268	0.222894	0.270974	0.2398	0.298594	0.263717	0.0931902	0.242124	0.191917	0.260777	0.209694	0.258544	0.263868	0.227192	0.337617	0.261992	0.30354	0.286986	0.283555	0.28858
EFNB1-645	0.625429	0.0327975	0.0199882	0.0371054	0.0297232	0.0288378	0.0332523	0.0321305	0.655397	0.584354	0.0249377	0.0400935	0.0321507	0.654184	0.0751253	0.613855	0.0167428	0.145622	0.0401734	0.658846	0.0531892	0.0578924	0.0443607
EFNB1-672	0.512927	0.0292644	0.0448066	0.0205346	0.0299162	0.0362602	0.0368203	0.0425565	0.519806	0.518454	0.0317863	0.029562	0.0286412	0.509293	0.277542	0.447781	0.0497545	0.066827	0.0481843	0.489569	0.0612147	0.0503752	0.0550655
EGFR-1167	0.0948387	0.084126	0.11447	0.0598974	0.0855727	0.0753615	0.0907424	0.112165	0.0705836	0.0102132	0.0874126	0.0763679	0.128569	0.0478163	0.160078	0.0694919	0.0791428	0.0694589	0.0693307	0.066374	0.0785028	0.0395688	0.0533708
EGFR-1242	0.0449239	0.0577456	0.064359	0.0345589	0.05705	0.0722388	0.0652182	0.0699227	0.0781085	0.0583983	0.0607024	0.0688984	0.0505358	0.0494882	0.373951	0.0498079	0.0653891	0.0902096	0.0483659	0.0565688	0.0513166	0.025848	0.0388096
EGFR-1364	0.0670253	0.0842166	0.118834	0.101687	0.0805272	0.079803	0.0946384	0.0993982	0.0751354	0.0382304	0.0853769	0.12004	0.105742	0.0756825	0.235611	0.0817045	0.0718036	0.114185	0.115093	0.0938234	0.102446	0.0711554	0.0832359
EGFR-919	0.199172	0.237324	0.253949	0.198523	0.228941	0.234495	0.245405	0.265984	0.243789	0.271972	0.270251	0.284565	0.217499	0.189374	0.272747	0.199672	0.28451	0.23598	0.301697	0.259925	0.270139	0.264842	0.219832
EGR4-1021	0.073324	0.0953111	0.0689356	0.067674	0.0810752	0.0765637	0.100528	0.104133	0.0580144	0.0749122	0.100556	0.0555972	0.0906383	0.0751123	0.0768663	0.0458032	0.0874041	0.14654	0.0931145	0.0561548	0.0660804	0.094314	0.0507832
EGR4-1283	0.0788445	0.0906695	0.0856155	0.0729383	0.0990791	0.0938001	0.0801525	0.0999635	0.0864074	0.0269236	0.0943296	0.116538	0.0609059	0.0903098	0.142985	0.085014	0.112492	0.0896631	0.107028	0.126489	0.0962934	0.113105	0.137619
EGR4-1343	0.2367	0.266204	0.231683	0.244555	0.215984	0.262563	0.269683	0.298141	0.257526	0.144045	0.260647	0.298066	0.242993	0.297921	0.261603	0.236768	0.254898	0.266563	0.229076	0.365111	0.282874	0.284231	0.265626
EGR4-1394	0.0803982	0.0843513	0.0746054	0.0775873	0.0854278	0.0748731	0.0858791	0.0916927	0.0790664	0.0634628	0.0840384	0.106657	0.0769938	0.0925228	0.122941	0.117778	0.118302	0.0983708	0.0876065	0.078227	0.0696642	0.0715586	0.109494
EGR4-1459	0.103105	0.128983	0.129414	0.120485	0.12972	0.125882	0.140287	0.158807	0.118801	0.0969993	0.126313	0.108026	0.130146	0.112705	0.15463	0.125259	0.112681	0.158066	0.123379	0.124554	0.147272	0.145694	0.140535
ELK1-1014	0.673398	0.381292	0.338368	0.416172	0.394597	0.348792	0.318451	0.340586	0.659982	0.647398	0.311809	0.364675	0.343894	0.600293	0.399923	0.644774	0.358898	0.40132	0.374493	0.646111	0.311748	0.393494	0.429293
ELK1-1101	0.700541	0.122561	0.0857201	0.0844577	0.0910569	0.107888	0.100125	0.121652	0.693582	0.410808	0.116434	0.122654	0.131505	0.645655	0.0919223	0.671089	0.141393	0.140309	0.0768787	0.619036	0.102824	0.204284	0.126595
ELK1-1163	0.495594	0.0942696	0.0914481	0.0470324	0.078406	0.076844	0.0800653	0.0910783	0.506892	0.330877	0.0745481	0.105863	0.0293374	0.386217	0.0922399	0.513789	0.0493825	0.129425	0.103324	0.381277	0.109907	0.0351008	0.0986238
ELK1-1306	0.381089	0	0	0.0003785	0.00183464	0	0.000381	0.000221	0.359152	0.235937	0	0.00327697	0.00295271	0.32667	0.00613718	0.260498	0.0111328	0.0403452	0.00305228	0.332065	0.00393249	0.00450653	0.00272705
ELK1-1495	0.789659	0.101189	0.0780888	0.0768913	0.0730996	0.0779273	0.0850626	0.0889026	0.771598	0.606342	0.102648	0.0843124	0.0888147	0.803272	0.0818136	0.731386	0.0685637	0.141147	0.0503547	0.718278	0.114412	0.0598005	0.134207
ELK1-788	0.919044	0.829967	0.839329	0.813845	0.791795	0.753284	0.836114	0.805215	0.921156	0.860687	0.828184	0.710389	0.825509	0.927113	0.859442	0.918082	0.834487	0.790324	0.861624	0.939359	0.742495	0.770876	0.733046
ELK1-877	0.628085	0.0183141	0.0152073	0.00837332	0.0168542	0.0197504	0.0190123	0.0281587	0.677832	0.608252	0.0216857	0.0468987	0.0339257	0.626563	0.0339231	0.610743	0.0346383	0.0597973	0.0441052	0.622561	0.0730965	0.0228867	0.0632824
ELK1-932	0.718894	0.435333	0.417609	0.336971	0.390263	0.468875	0.498462	0.48274	0.681755	0.540707	0.472162	0.427037	0.411852	0.693249	0.46383	0.616337	0.472818	0.446359	0.455765	0.656814	0.416182	0.356946	0.405706
EMR3-281	0.278449	0.315658	0.277019	0.267289	0.300328	0.31238	0.320074	0.300791	0.301353	0.200586	0.283269	0.273847	0.233171	0.222922	0.247807	0.199637	0.244901	0.237767	0.256956	0.24153	0.24128	0.241503	0.239109
EP300-1058	0.127065	0.148219	0.0805432	0.0964522	0.109853	0.167979	0.0928608	0.109612	0.110367	0	0.0390272	0.16769	0.118018	0.178447	0.116338	0.15611	0.151235	0.200498	0.1479	0.142546	0.0913245	0.134705	0.335066
EP300-943	0.0583478	0.0571513	0.0681878	0.0488068	0.0562502	0.065708	0.0833051	0.0663577	0.0871231	0.0331889	0.0395024	0.0762099	0.0355129	0.0580463	0.0432857	0.0328753	0.0933403	0.0323936	0.062667	0.0540482	0.0427351	0.0219598	0.0700572
EP300-978	0.0197046	0.0226381	0.0236061	0.0170367	0.0262442	0.0217258	0.0164289	0.0310638	0.0205613	0.0452201	0.0257168	0.0431357	0.037906	0.025179	0.0473634	0.0406759	0.0406519	0.092587	0.0330153	0.0562281	0.0432003	0.0331617	0.0386899
EPHA3-1242	0.118939	0.191576	0.172759	0.108642	0.156093	0.190157	0.148486	0.195032	0.213913	0.213904	0.15172	0.0741029	0.0525637	0.0661503	0.267539	0.0485801	0.0871003	0.0739258	0.121135	0.0720654	0.102217	0.0670327	0.0708208
EPHA3-1396	0.0241873	0.0438166	0.0488336	0.0291616	0.0378735	0.0404178	0.0373428	0.0486679	0.0450752	0.0170133	0.0419889	0.0078283	0.0180523	0.00948407	0.0414673	0.0275399	0.0483746	0.0502344	0.0166262	0.0210378	0.0402245	0.0152137	0.0232164
EPHA3-1494	0.14325	0.159275	0.167384	0.111343	0.18298	0.190474	0.166939	0.190807	0.137878	0.053493	0.153745	0.11038	0.122802	0.130425	0.132648	0.18049	0.205888	0.219285	0.139968	0.143205	0.138066	0.170366	0.139179
EPM2A-1250	0.0288338	0.0697521	0.0606923	0.0367684	0.0674611	0.069982	0.0754821	0.0558395	0.0808102	0.00905699	0.0467204	0.0498979	0.0549697	0.0405358	0.0324327	0.0659093	0.113611	0.0503501	0.0530052	0.0493158	0.0424817	0.0599073	0.0261075
EPM2A-1387	0.0371773	0.0577913	0.0368842	0.0307458	0.0503346	0.0375092	0.0515814	0.0515743	0.0547261	0.00417584	0.0327179	0.0170604	0.0610284	0.0287579	0.0378133	0.00846052	0.0390858	0.0511524	0.0397762	0.056455	0.0308292	0.0678152	0.0516761
EPM2A-666	0.68735	0.739405	0.746613	0.723806	0.732556	0.757478	0.74599	0.753032	0.735186	0.610381	0.71344	0.429716	0.657074	0.646952	0.577909	0.656066	0.716361	0.706665	0.687859	0.667017	0.671513	0.667563	0.651951
EPO-1091	0.380854	0.390471	0.407585	0.338236	0.373709	0.41964	0.405897	0.442503	0.390374	0.446131	0.429964	0.504994	0.41205	0.365362	0.449115	0.339457	0.323102	0.438461	0.34127	0.384489	0.299445	0.350863	0.38035
EPO-1186	0.173904	0.161301	0.221268	0.19978	0.166754	0.20445	0.203163	0.215288	0.199701	0.188153	0.223431	0.193957	0.26279	0.210007	0.51983	0.229472	0.207505	0.202627	0.17996	0.207526	0.162581	0.177284	0.266033
EPO-1269	0.275757	0.354744	0.404105	0.328462	0.313689	0.328773	0.359846	0.382172	0.33213	0.207434	0.36108	0.221353	0.26656	0.33903	0.368411	0.229648	0.279481	0.31475	0.333544	0.328526	0.292733	0.248015	0.29028
EPO-1340	0.41636	0.417934	0.488293	0.406109	0.429136	0.430627	0.414766	0.450825	0.422975	0.384689	0.434737	0.565527	0.417511	0.481229	0.520595	0.418589	0.451589	0.537104	0.498115	0.530103	0.490376	0.474844	0.53514
ERBB2-1204	0.297923	0.279679	0.475029	0.26207	0.314519	0.387226	0.415494	0.439645	0.331747	0.469677	0.448059	0.258785	0.352918	0.377682	0.625571	0.33088	0.397777	0.291548	0.585908	0.273485	0.424524	0.227589	0.283545
ERBB2-1259	0.35185	0.320598	0.529385	0.352681	0.388309	0.447199	0.470483	0.463989	0.381458	0.306229	0.403267	0.305925	0.361731	0.349605	0.62342	0.361979	0.313669	0.370449	0.551688	0.324658	0.481	0.262534	0.352674
ERBB2-1443	0.274134	0.279214	0.262757	0.251041	0.265025	0.28166	0.293891	0.266631	0.233137	0.149422	0.249659	0.333314	0.143815	0.253525	0.327979	0.283125	0.240384	0.230592	0.249627	0.308413	0.233406	0.359137	0.33015
ERN1-1045	0.0509424	0.061486	0.0553917	0.0440264	0.0335927	0.0587761	0.0497603	0.0615423	0.0378736	0.13446	0.04721	0.0424541	0.0596689	0.0503929	0.445624	0.0416608	0.0678185	0.0644889	0.0843264	0.0402381	0.0573373	0.0498005	0.040666
ERN1-1111	0.00409974	0.00731737	0.0036587	0	0.00493559	0.00675027	0.00836423	0.00758264	0.0123068	0.0196082	0.00103475	0.00807487	0.00872807	0.00791163	0.0542339	0.0112317	0.00981944	0.00975476	0.00676582	0.00505717	0.0132769	0.0175758	0.0139896
ERN1-1247	0.0844099	0.101126	0.109165	0.079693	0.0917752	0.0924488	0.0969352	0.0952687	0.0882965	0.0604136	0.0633812	0.0839865	0.121853	0.0946419	0.0920103	0.0900695	0.0827293	0.0515108	0.0800757	0.112575	0.0717353	0.122281	0.062347
ERN1-1496	0.0381995	0.0410762	0.0419459	0.0365224	0.0409953	0.0455564	0.049128	0.0468522	0.0385821	0.0899179	0.0471516	0.0448008	0.0581495	0.0644056	0.0455389	0.0513055	0.0625974	0.0851131	0.0477162	0.0547205	0.0645945	0.037668	0.0354256
ERN1-692	0.311025	0.399761	0.352969	0.366679	0.325846	0.359856	0.350079	0.329435	0.328667	0.193133	0.198157	0.163218	0.47671	0.36269	0.740361	0.34673	0.478231	0.395145	0.40282	0.349971	0.287177	0.44701	0.387468
ERN1-794	0.0704612	0.0937791	0.0800824	0.0598369	0.0782245	0.0919691	0.0776537	0.0807281	0.0863529	0.0276065	0.0557685	0.0329065	0.0407778	0.0671201	0.447865	0.0790077	0.0807094	0.0723897	0.0577323	0.0453352	0.0999362	0.0570342	0.0481411
ERN1-889	0.344183	0.363139	0.314913	0.336653	0.286573	0.319567	0.335279	0.375728	0.279053	0.397833	0.260232	0.320964	0.407189	0.352561	0.660793	0.378822	0.402637	0.319976	0.391169	0.308047	0.325519	0.370215	0.380093
ERN1-996	0.116988	0.135118	0.147733	0.123414	0.116176	0.14924	0.138724	0.159159	0.14053	0.107234	0.17355	0.195714	0.0933496	0.152729	0.262742	0.134768	0.221099	0.171396	0.175627	0.207496	0.156445	0.202566	0.194161
ESR1-1074	0.735465	0.725981	0.725148	0.741074	0.773384	0.732167	0.733069	0.718899	0.722883	0.638771	0.729035	0.799025	0.738713	0.73068	0.737013	0.720049	0.699915	0.743285	0.752263	0.6811	0.727194	0.742222	0.697884
ESR1-1182	0.242522	0.180056	0.239716	0.182582	0.212486	0.240953	0.232012	0.310397	0.160679	0.155225	0.261536	0.059942	0.165567	0.197698	0.118614	0.224132	0.162767	0.22421	0.21625	0.29125	0.237671	0.125011	0.198659
ESR1-1351	0.0954036	0.0782812	0.166401	0.105148	0.1033	0.114629	0.151162	0.164083	0.0875278	0.0819436	0.11812	0.0371154	0.119366	0.0943457	0.176842	0.146216	0.104247	0.119251	0.13901	0.235192	0.201797	0.109875	0.136415
ESR2-1031	0.133339	0.164073	0.148961	0.12553	0.20463	0.150245	0.163345	0.203097	0.162637	0.185354	0.132806	0.394453	0.185441	0.163365	0.3695	0.223582	0.162878	0.203849	0.181692	0.143342	0.125728	0.189891	0.145508
ESR2-1169	0.107773	0.160954	0.168648	0.0990452	0.133217	0.114819	0.156914	0.171261	0.119897	0.120695	0.0958517	0.145062	0.110753	0.157592	0.42954	0.172352	0.165048	0.124828	0.116194	0.178257	0.154361	0.157832	0.205109
ESR2-1213	0.184554	0.143124	0.200767	0.224833	0.176181	0.221494	0.148672	0.207989	0.188743	0.0745522	0.200935	0.103529	0.189937	0.233194	0.328985	0.145134	0.253049	0.313937	0.190274	0.26129	0.143759	0.223086	0.158996
ESR2-1338	0.0214808	0.0361614	0.055551	0.0130983	0.0331934	0.0288125	0.0366581	0.0322224	0.0410927	0.0221773	0.0222443	0.0271762	0.0195121	0.026203	0.0379312	0.0120895	0.0251218	0.0309723	0.0453969	0.0592345	0.0375715	0.0309192	0.0299551
ESR2-1398	0.148298	0.181467	0.216296	0.153121	0.178943	0.195758	0.19372	0.196727	0.149099	0.0723407	0.187215	0.210387	0.162222	0.171155	0.306267	0.151534	0.212632	0.256525	0.194559	0.185928	0.203534	0.199774	0.258275
ESR2-1411	0.0582812	0.0814696	0.0855836	0.0468207	0.0708573	0.0725436	0.0942223	0.0857909	0.0853984	0.00122525	0.0693427	0.051308	0.0421292	0.0508277	0.118785	0.0631963	0.0944648	0.0860405	0.0550635	0.0656323	0.0456996	0.0655624	0.0754142
ESR2-917	0.138206	0.211722	0.191954	0.152381	0.198692	0.191877	0.214205	0.19367	0.1739	0.0776051	0.161024	0.218536	0.223159	0.180378	0.202889	0.135567	0.245117	0.203905	0.195315	0.196952	0.228964	0.116487	0.194831
EYA4-1023	0.0682509	0.0812688	0.121826	0.0897718	0.0781876	0.0681059	0.0818835	0.0995144	0.0657927	0.184058	0.0884599	0.0335653	0.0604906	0.0544592	0.163298	0.0834132	0.0677841	0.142836	0.0787899	0.0694584	0.103355	0.0577674	0.0734018
EYA4-1217	0.116549	0.181158	0.180384	0.158935	0.161535	0.155824	0.17727	0.196691	0.132966	0.178394	0.189598	0.183787	0.15082	0.171196	0.256898	0.213557	0.210083	0.198845	0.196787	0.190212	0.198362	0.192726	0.233196
EYA4-1435	0.403895	0.419069	0.398222	0.393233	0.422136	0.431325	0.409459	0.406568	0.424647	0.443538	0.409987	0.459375	0.382285	0.449335	0.612389	0.44015	0.493829	0.490562	0.440185	0.422606	0.424154	0.481454	0.46717
EYA4-855	0.0532659	0.0745335	0.0935029	0.0464414	0.0772223	0.0765318	0.0812636	0.0790865	0.0933519	0.0228104	0.0661127	0.0333476	0.0220635	0.0391751	0.0651057	0.0450449	0.034934	0.050925	0.0341985	0.037181	0.0420124	0.0299057	0.0332918
F2R-1190	0.0500094	0.0635699	0.0538417	0.0245084	0.0397453	0.0474819	0.0479372	0.0432647	0.0465474	0.0105515	0.0376689	0.0377177	0.0580353	0.0505364	0.047664	0.0377585	0.104383	0.0332064	0.0595601	0.062878	0.0389225	0.0360021	0.029675
F2R-1285	0.0367293	0.0577481	0.0556478	0.021707	0.0527427	0.0446084	0.0479496	0.0622421	0.0531067	0.00504614	0.0429958	0.0555858	0.025317	0.0745054	0.0457477	0.042675	0.0583408	0.0563378	0.0502376	0.061764	0.0348312	0.0503368	0.0719871
F2R-1335	0.122855	0.104486	0.0818175	0.105726	0.0930132	0.132797	0.12094	0.117995	0.101464	0.0857657	0.0936544	0.127412	0.131004	0.172612	0.156121	0.106108	0.14583	0.1897	0.15182	0.160452	0.1045	0.185412	0.199387
F2R-1456	0.402209	0.379676	0.36138	0.361187	0.380569	0.39493	0.38347	0.369896	0.367469	0.591804	0.402434	0.39303	0.384835	0.361425	0.317243	0.299471	0.4465	0.29077	0.372011	0.373196	0.334699	0.365583	0.397049
F2R-473	0.477196	0.592663	0.4507	0.52603	0.634744	0.418671	0.498158	0.498301	0.451886	0.485415	0.376002	0.674325	0.51979	0.428997	0.337195	0.54054	0.565345	0.50703	0.411163	0.518727	0.525716	0.422874	0.410916
FABP3-984	0.930606	0.918162	0.922918	0.935363	0.914229	0.931755	0.928916	0.923426	0.920063	0.929187	0.949623	0.950006	0.930145	0.916908	0.927604	0.882871	0.922817	0.913731	0.922395	0.923873	0.916984	0.93203	0.925943
FABP3-994	0.903512	0.902296	0.898625	0.917658	0.893266	0.905933	0.904679	0.896851	0.887684	0.923227	0.925905	0.938394	0.910366	0.882411	0.914333	0.931373	0.917914	0.913731	0.91331	0.900938	0.891408	0.908864	0.946342
FANCF-1383	0.00150695	0.00788005	0.00352617	0.00396506	0.00222195	0.00543138	0.000681655	0.00915835	0.00532857	0.00591403	0.00627501	0.00424871	0.00598544	0.0161817	0.00919889	0.0226662	0.0422218	0.00588707	0.0211062	0.00793167	0.00669144	0.0316393	0.00952474
FANCF-1430	0.0023719	0.0121647	0.0125773	0.00113136	0.011746	0.010763	0.0156839	0.0112977	0.0197855	0.0001345	0.00381264	0.00529574	0.00383617	0.0047654	0.00544406	0.00171878	0.00220999	0.00825347	0.00268952	0.0026497	0.0128525	0.00506953	0.011169
FANCF-1469	0.00796668	0.0120619	0.0100111	0.00109581	0.00681261	0.00873158	0.0103006	0.00925695	0.0142647	0.00707781	0.00395393	0.00706757	0.0253845	0.00473901	0.0128604	0.0066369	0.00511699	0.0161807	0.00518298	0.00353347	0.00718274	0.0178027	0.0136536
FEN1-1083	0	0.00733686	0.00326579	0	0	0	0.00587568	0.00553186	0	0	0.00382738	0.0104556	0.0147598	0.00793611	0.0292601	7.9e-05	0.00400617	0.00166136	0.00703656	0.0251034	0.0241068	0.014708	0.0103792
FEN1-1333	0.0186882	0.0385612	0.0340213	0.0273279	0.0330713	0.0359111	0.0364547	0.0409594	0.0497449	0.00429631	0.0277719	0.0242418	0.0121347	0.0162546	0.0430762	0.0128366	0.0469172	0.0204012	0.0320184	0.0362875	0.0236014	0.0133501	0.047514
FEN1-1477	0.00183677	0.00684354	0.00767677	0	0.00613601	0.00756393	0.00691749	0.00688431	0.0122356	0.00152258	0.00477683	0.00647798	0.00467573	0.0112611	0.00597295	0.0145217	0.00305463	0.0156086	0.0116138	0.00950603	0.00596616	0.0139027	0.00654143
FEN1-938	0.129654	0.117605	0.116573	0.130974	0.129504	0.142046	0.140257	0.147445	0.110396	0.12856	0.146675	0.172217	0.155962	0.161781	0.138579	0.130352	0.169335	0.167636	0.137319	0.171402	0.18106	0.111373	0.217966
FEN1-998	0.0254445	0.0387872	0.0406028	0.0135402	0.0446761	0.0311286	0.0378701	0.0527187	0.0500676	0.0127101	0.0340439	0.0530414	0.0410162	0.0463217	0.0468554	0.0248724	0.0588516	0.0408586	0.0352527	0.049273	0.0259948	0.0236503	0.0632797
FGFR2-1041	0.306902	0.393821	0.478241	0.347807	0.387715	0.378096	0.390317	0.48529	0.352652	0.323465	0.355491	0.351927	0.273435	0.301726	0.790411	0.254165	0.425055	0.445903	0.367289	0.420799	0.353362	0.312939	0.32823
FGFR2-1152	0.0317549	0.0325365	0.0519852	0.0234802	0.0339284	0.0385654	0.0477417	0.0442725	0.0374032	0.0002125	0.02064	0.0245128	0.00926128	0.0323466	0.116997	0.0513456	0.0281163	0.00593717	0.067253	0.0209161	0.0194535	0.0163205	0.0204098
FGFR2-1366	0.0320497	0.0425473	0.0425417	0.0329957	0.0491322	0.0575104	0.0531745	0.0620443	0.0445146	0.0566666	0.0423655	0.0551508	0.0280392	0.0408228	0.0428329	0.0459438	0.0470766	0.0634458	0.0486087	0.061718	0.0453387	0.0570069	0.102846
FGFR3-1415	0.0772593	0.0776303	0.0823847	0.0705888	0.0662795	0.0725532	0.0795198	0.0895921	0.0745526	0.0140928	0.0708834	0.0871418	0.0992022	0.0614061	0.0853706	0.0954564	0.0941121	0.0850928	0.0599642	0.0768373	0.0650866	0.0382993	0.12283
FGFR3-388	0.76124	0.806727	0.839616	0.785332	0.828254	0.807696	0.774809	0.819317	0.791627	0.77627	0.803917	0.838997	0.803591	0.763565	0.809321	0.823678	0.774439	0.710294	0.806162	0.711036	0.796428	0.760851	0.769461
FGFR3-433	0.578821	0.70176	0.743174	0.658149	0.756812	0.645769	0.639619	0.694134	0.627252	0.365753	0.668447	0.70118	0.734519	0.633822	0.606932	0.7283	0.640702	0.626271	0.66526	0.644403	0.703834	0.640476	0.679289
FGFR3-933	0.0197517	0.0424546	0.0423482	0.00408167	0.0445345	0.0471372	0.0555379	0.0475221	0.0690904	0	0.0359734	0.0657384	0.00527752	0.0213561	0.0490833	0.0122368	0.0124184	0.0181331	0.0294512	0.0453424	0.0479395	0.0431905	0.00493273
FLJ12455-1455	0.0196468	0.0420842	0.0596894	0.00771778	0.0596146	0.0733522	0.0665124	0.0527955	0.0664732	0.0845646	0.0638206	0.068333	0.102308	0.0387177	0.0597748	0.0722501	0.081526	0.0381534	0.0277084	0.121986	0.0649969	0.0751136	0.0319367
FLJ12455-1486	0.0385971	0.0623028	0.0551351	0.0317253	0.0547076	0.0540811	0.0600929	0.0650704	0.0685479	0.0148466	0.0436161	0.0255267	0.0272421	0.0348228	0.0470265	0.0187793	0.0441663	0.0265829	0.0383293	0.0453374	0.0249501	0.0414229	0.0309486
FLJ20712-119	0.689521	0.769151	0.647681	0.68136	0.749027	0.743712	0.706684	0.722957	0.752643	0.744211	0.693928	0.70717	0.661668	0.64429	0.695245	0.640977	0.688808	0.734219	0.623931	0.565	0.586679	0.643715	0.659363
FLJ20712-1318	0.407118	0.390772	0.500113	0.4423	0.425222	0.405191	0.461028	0.499148	0.37624	0.233233	0.601364	0.698066	0.430427	0.3952	0.492388	0.34637	0.374603	0.359035	0.502583	0.383483	0.446025	0.36312	0.44675
FLJ20712-524	0.386686	0.409382	0.470616	0.473277	0.550708	0.446412	0.37217	0.522506	0.386959	0.351636	0.453659	0.794668	0.587575	0.3482	0.589341	0.466813	0.428587	0.503298	0.531282	0.397413	0.423322	0.382394	0.540973
FMR1-1018	0.703167	0.286323	0.343214	0.208444	0.316499	0.272909	0.288368	0.330355	0.720815	0.517769	0.261883	0.330529	0.349098	0.646784	0.308556	0.683057	0.302411	0.358912	0.308511	0.601057	0.341757	0.29244	0.344924
FMR1-1182	0.33495	0.0542723	0.0464595	0.0142432	0.0457761	0.0623062	0.0497168	0.0479255	0.323731	0.135693	0.0254048	0.0246811	0.0149425	0.401032	0.0197355	0.444989	0.0118921	0.0301661	0.0471288	0.358777	0.0815999	0.011239	0.044476
FMR1-1440	0.695709	0.00922095	0.0105875	0.0108384	0.00995122	0.00684077	0.00972002	0.00943452	0.646253	0.709631	0.0101902	0.0108829	0.0164107	0.650807	0.0102051	0.672749	0.0187381	0.124322	0.0147285	0.666908	0.0282101	0.026278	0.0492052
FMR1-590	0.851243	0.550404	0.622574	0.664507	0.678596	0.63222	0.580127	0.756763	0.811254	0.802223	0.5967	0.847482	0.654828	0.825274	0.735101	0.836802	0.634052	0.557452	0.494105	0.799574	0.708728	0.533421	0.656819
FMR1-609	0.87925	0.66507	0.705044	0.762367	0.758601	0.767265	0.709474	0.812491	0.846373	0.869598	0.752777	0.860687	0.826469	0.889385	0.839348	0.894599	0.712154	0.670555	0.621803	0.869775	0.777015	0.675595	0.771532
FMR1-751	0.929993	0.932959	0.915698	0.939662	0.941265	0.940545	0.930802	0.953099	0.938728	0.911797	0.94224	0.936133	0.924959	0.918002	0.951591	0.933952	0.925151	0.918441	0.862338	0.922325	0.872544	0.933683	0.899912
FMR1-850	0.53587	0.373521	0.42989	0.438477	0.422338	0.458387	0.480523	0.492287	0.501285	0.423268	0.493448	0.329972	0.379864	0.498248	0.348247	0.50998	0.463275	0.412639	0.275081	0.456131	0.434243	0.455116	0.439134
FMR1-901	0.72712	0.367086	0.363939	0.376951	0.447199	0.421054	0.421952	0.518017	0.697001	0.636505	0.430357	0.621064	0.402168	0.71889	0.384103	0.697303	0.375812	0.327275	0.244818	0.658099	0.414471	0.407333	0.331119
FN1-1152	0.0299007	0.0515786	0.0565063	0.033415	0.04013	0.0553964	0.0414187	0.0474002	0.0456324	0.120882	0.063553	0.0396808	0.0251696	0.0212241	0.0455096	0.0293748	0.0313967	0.0339294	0.0278588	0.0599105	0.0294102	0.0372543	0.0369096
FN1-1274	0.00147792	0.00472801	0.00155623	0.00151088	0.00812887	0.00499473	0.00330449	0.00264306	0.0044894	0.0003225	0.00208999	0.00555769	0.00107945	0.0026061	0.0128665	0.007111	0.0106296	0.0055717	0.0152727	0.012355	0.00168194	0.00317751	0.00327767
FN1-1457	0.0708313	0.0889892	0.0839324	0.0643935	0.0853451	0.111647	0.0919146	0.111417	0.0954798	0.0126289	0.0720722	0.0988023	0.0560846	0.0770974	0.0949412	0.0605625	0.106625	0.0723728	0.0632967	0.103207	0.0873444	0.113399	0.0482994
FN1-427	0.595473	0.472346	0.587713	0.607092	0.475635	0.561777	0.609317	0.62346	0.523949	0.421297	0.636253	0.254727	0.462944	0.564341	0.525587	0.445582	0.472721	0.491507	0.436064	0.52474	0.526343	0.392048	0.537896
FN1-527	0.0001555	0.0189041	0.124252	0.00223305	0	0.00913849	0.00613694	0.0210189	0.0100359	0	0.00401229	0.0226714	0	0.0404452	0.0126504	0	0.00459797	0.0367996	0.0132646	0.0257532	0	0.0148473	0
FN1-722	0.0802722	0.108184	0.123731	0.0826744	0.101397	0.0947854	0.116649	0.129789	0.100168	0.0974577	0.101115	0.201613	0.0788651	0.119489	0.199864	0.126326	0.097275	0.165761	0.123573	0.137357	0.11526	0.140189	0.0931931
FN1-860	0.098451	0.129282	0.141115	0.10684	0.0976364	0.11588	0.124541	0.139911	0.118999	0.123849	0.155751	0.140316	0.147416	0.119564	0.160381	0.11735	0.17506	0.200961	0.162348	0.183664	0.10614	0.0923389	0.153822
FOS-1048	0.0233603	0.0249971	0.0332583	0.0288062	0.0208686	0.0293419	0.0261471	0.0313715	0.0325858	0.0528508	0.0349902	0.0228899	0.0401071	0.0393571	0.0447013	0.0454519	0.0162732	0.0539563	0.0236567	0.0360547	0.0511618	0.0490149	0.0297046
FOS-1145	0.00855628	0.0153125	0.0119304	0.0153742	0.0196263	0.00908319	0.0143184	0.0190601	0.0185054	0.00617014	0.00825867	0.0163361	0.0111697	0.0111006	0.00540852	0.014967	0.00611684	0.0159329	0.0256483	0.0312096	0.0146928	0.0232068	0.00575859
FOS-1315	0.0142988	0.00865585	0.00759654	0.00408132	0.00927474	0.0195767	0.00608041	0.00988331	0.00976404	0.0378896	0.00846526	0.0184983	0.0203724	0.0186941	0.0159245	0.0244656	0.0208986	0.0219282	0.0367045	0.0171259	0.0297535	0.0218256	0.0304374
FOS-177	0.329287	0.366615	0.353583	0.343883	0.361963	0.325504	0.370499	0.386291	0.315318	0.215066	0.343335	0.425281	0.357649	0.421692	0.470315	0.426569	0.390701	0.427123	0.395117	0.436069	0.410963	0.374088	0.421129
FOS-302	0.0796077	0.115609	0.122008	0.0859422	0.116624	0.0983809	0.124	0.12631	0.111666	0.0377038	0.136413	0.176436	0.0830719	0.0932423	0.179615	0.0725743	0.15284	0.129852	0.083653	0.152276	0.126661	0.0565253	0.162984
FOS-311	0.0967215	0.147759	0.149788	0.140374	0.130194	0.187732	0.160902	0.179576	0.152352	0.0532022	0.154345	0.129926	0.134823	0.155197	0.207035	0.21644	0.146741	0.189441	0.158783	0.181522	0.165667	0.178355	0.137058
FOS-541	0.214638	0.214283	0.219356	0.187463	0.226476	0.209212	0.231517	0.236062	0.243113	0.146325	0.235088	0.172796	0.252759	0.210069	0.163881	0.112066	0.204545	0.0978916	0.160407	0.165426	0.250173	0.210804	0.129518
FOS-834	0.142457	0.176822	0.18616	0.162605	0.156548	0.204782	0.198907	0.194062	0.156676	0.235605	0.163318	0.150109	0.151207	0.119987	0.2357	0.112646	0.237391	0.203172	0.148963	0.223932	0.17311	0.134323	0.168148
FOS-912	0.0193401	0.0306553	0.0247078	0.00611275	0.0231557	0.0229264	0.0343238	0.0267441	0.0309117	0.00888642	0.0202642	0.0263894	0.0223381	0.0265249	0.0212441	0.0253928	0.0177054	0.0393455	0.0254481	0.0270617	0.0263763	0.0188305	0.0521173
G6PD-1076	0.653806	0.0256984	0.0341555	0.019665	0.0285723	0.0309571	0.028596	0.0286516	0.605415	0.520883	0.0171459	0.0334851	0.020306	0.631968	0.0192636	0.60028	0.0159631	0.0952573	0.0127047	0.60295	0.0130327	0.0221774	0.039431
G6PD-1304	0.676254	0.0217657	0.0252853	0.0147982	0.0256408	0.0253626	0.0251764	0.0301773	0.697673	0.530218	0.0192598	0.0353374	0.0651454	0.724396	0.0173414	0.719156	0.0199235	0.234181	0.0217714	0.678123	0.0137328	0.0495477	0.0854281
G6PD-459	0.845931	0.20776	0.219648	0.180738	0.169123	0.169282	0.216152	0.246352	0.842067	0.772672	0.199744	0.203104	0.167944	0.811225	0.226499	0.866539	0.139313	0.31419	0.198959	0.799664	0.183195	0.189177	0.244741
G6PD-834	0.353841	0.00876956	0.00572276	0	0.00595838	0.00312162	0.00486802	0.00685664	0.366995	0.307592	0.00189626	0.000516372	0.0109016	0.384207	0.0155688	0.239077	0.00422167	0.0284387	0.013012	0.304015	0.0190415	0.00691857	0.00866993
G6PD-868	0.542001	0.191278	0.188612	0.169426	0.178941	0.201056	0.183005	0.231687	0.538378	0.506966	0.155656	0.231933	0.201458	0.512558	0.247531	0.45372	0.238709	0.313222	0.190206	0.504934	0.188247	0.195793	0.278879
GABRA5-485	0.926116	0.92489	0.927279	0.934924	0.930063	0.94022	0.928624	0.921994	0.914545	0.903448	0.938673	0.930555	0.901725	0.928318	0.873636	0.916695	0.930146	0.92485	0.928906	0.90225	0.899753	0.927012	0.910838
GABRA5-535	0.865615	0.892948	0.881608	0.911197	0.893822	0.870485	0.89832	0.851956	0.846713	0.759934	0.895518	0.906258	0.880453	0.843953	0.88223	0.881823	0.880489	0.884382	0.863022	0.870513	0.87975	0.885909	0.853224
GABRA5-640	0.95323	0.955218	0.948167	0.940159	0.955693	0.963482	0.957149	0.944774	0.952613	0.938664	0.959626	0.877916	0.946584	0.951171	0.942426	0.942304	0.956104	0.941519	0.915727	0.954662	0.946135	0.951379	0.938787
GABRB3-1034	0.469861	0.53119	0.527746	0.452441	0.457897	0.462933	0.449965	0.529554	0.44559	0.593959	0.554316	0.387569	0.512498	0.49305	0.648545	0.565255	0.495107	0.467875	0.435946	0.428238	0.57213	0.505809	0.494001
GABRB3-1072	0.584858	0.608701	0.737135	0.631575	0.588663	0.637237	0.68882	0.579291	0.604283	0.63101	0.680434	0.376521	0.602054	0.520591	0.6144	0.697965	0.57289	0.694153	0.56192	0.628211	0.720827	0.618864	0.715113
GABRB3-1408	0.00700607	0.0103007	0.0288225	0.00575388	0.013617	0.0098974	0.0151347	0.00916848	0.0172296	0.0195225	0.0103704	0.0082272	0.0149002	0.0136474	0.0465595	0.0117504	0.0131821	0.0263772	0.0223161	0.0112373	0.0263098	0.0185252	0.0116155
GABRG3-1150	0.938588	0.948698	0.948561	0.940917	0.938818	0.944213	0.940084	0.937342	0.933733	0.960841	0.958027	0.957559	0.944299	0.934833	0.941794	0.947222	0.939245	0.944154	0.937825	0.937367	0.940766	0.955695	0.957406
GABRG3-1299	0.5871	0.612341	0.601823	0.554461	0.543522	0.623627	0.568954	0.54691	0.596056	0.576281	0.608987	0.275491	0.539537	0.559524	0.570403	0.471715	0.577371	0.520016	0.506437	0.518122	0.456996	0.568823	0.431823
GABRG3-588	0.706106	0.712951	0.719282	0.64301	0.670166	0.70237	0.678737	0.674343	0.704364	0.521484	0.736998	0.539028	0.597395	0.654124	0.741214	0.608233	0.66766	0.696417	0.640705	0.607382	0.673353	0.679963	0.68487
GAGE7B-1413	0.963088	0.933273	0.938686	0.962406	0.933916	0.939957	0.931835	0.926553	0.941962	0.977285	0.940921	0.939783	0.952977	0.9579	0.94653	0.966075	0.945584	0.954883	0.953675	0.960677	0.944568	0.959372	0.949934
GAGE7B-1424	0.987072	0.984616	0.984797	0.984763	0.984395	0.985408	0.983204	0.98415	0.983056	0.982216	0.984396	0.983366	0.984702	0.985188	0.982461	0.983222	0.984059	0.984204	0.982506	0.98515	0.985223	0.985365	0.982786
GAGE7B-226	0.737273	0.892232	0.861532	0.88546	0.900567	0.908202	0.880529	0.886222	0.773078	0.635456	0.907138	0.787068	0.842313	0.700077	0.885692	0.671502	0.863052	0.833944	0.823039	0.660128	0.822429	0.888286	0.849611
GALR1-1270	0.362603	0.410008	0.399435	0.378094	0.383331	0.337332	0.378382	0.382091	0.328112	0.23807	0.326466	0.443636	0.407842	0.437012	0.577496	0.339652	0.384265	0.47472	0.405974	0.423978	0.363594	0.369274	0.363902
GALR1-765	0.354048	0.32756	0.4314	0.418582	0.447803	0.440017	0.397633	0.379176	0.330982	0.360533	0.38321	0.310668	0.303397	0.345357	0.632698	0.250954	0.353983	0.314773	0.366714	0.304137	0.37714	0.314472	0.321935
GALR1-813	0.213695	0.235911	0.301685	0.315378	0.229663	0.313758	0.240492	0.26124	0.231473	0.191889	0.164227	0.0945601	0.221234	0.286871	0.250692	0.230216	0.12466	0.24757	0.178312	0.193381	0.141057	0.159009	0.215061
GDF10-1224	0.275474	0.289737	0.433228	0.33772	0.341139	0.360449	0.350457	0.405435	0.321343	0.191792	0.33408	0.3122	0.371446	0.283285	0.449146	0.27283	0.288146	0.266139	0.305355	0.288893	0.422709	0.260216	0.293117
GDF10-1299	0.233772	0.215423	0.358251	0.334432	0.238513	0.27933	0.287792	0.269854	0.248365	0.104724	0.252357	0.210599	0.215154	0.261373	0.607356	0.21344	0.273553	0.140712	0.217536	0.168284	0.258326	0.246921	0.289898
GDF10-1382	0.125687	0.140537	0.155563	0.117135	0.136634	0.118855	0.135933	0.145012	0.121388	0.0727261	0.107611	0.172138	0.109757	0.181649	0.189125	0.108735	0.15184	0.174315	0.13984	0.168042	0.114448	0.165645	0.154538
GJB2-1366	0.944334	0.932722	0.923234	0.947522	0.936515	0.937634	0.930555	0.939081	0.921814	0.940221	0.944312	0.890212	0.934961	0.922248	0.935729	0.934621	0.93008	0.897684	0.934097	0.935501	0.919705	0.906438	0.922504
GJB2-735	0.929413	0.903545	0.900509	0.94314	0.902446	0.90998	0.900098	0.896261	0.887873	0.971016	0.929707	0.666683	0.953417	0.9425	0.931332	0.956288	0.95252	0.955974	0.942182	0.94329	0.944383	0.948128	0.950456
GJB2-98	0.896288	0.865694	0.875366	0.901143	0.879133	0.882645	0.881556	0.872011	0.867705	0.922874	0.888426	0.881268	0.8795	0.862442	0.85985	0.889766	0.892184	0.847646	0.872061	0.848887	0.886516	0.901262	0.884574
GLA-1158	0.707827	0.0952036	0.064847	0.086313	0.0745631	0.0717518	0.0597854	0.0738835	0.658186	0.617629	0.0717206	0.0162242	0.0323021	0.663742	0.0332279	0.698265	0.0582941	0.127309	0.0503042	0.755879	0.0372957	0.0392938	0.0265943
GLA-1294	0.470735	0.00647946	0.0184968	0	0.0135424	0.0135181	0.00833563	0.0103639	0.493108	0.464535	0.00205169	0.0108018	0.0329314	0.485024	0.0068867	0.412398	0.00982368	0.00504029	0.00691146	0.438234	0.0321887	0.0177079	0.0177652
GLA-1306	0.316682	0.011458	0.0157328	0	0.0119084	0.0115504	0.0156515	0.0171251	0.349639	0.303404	0.00143008	0.0024804	0.00890489	0.280515	0.00854195	0.293061	0.00838603	0.0286009	0.0161057	0.243209	0.00848655	0.0182068	0.00402919
GLA-1388	0.64674	0.0477393	0.039607	0.0223898	0.0402142	0.0376684	0.0373434	0.0426611	0.646993	0.624728	0.0385177	0.0302723	0.0131994	0.671412	0.0390489	0.623091	0.018543	0.127761	0.0329833	0.633045	0.0291583	0.0486014	0.0333674
GLA-881	0.338119	0.0581818	0.0496113	0.0190632	0.0474278	0.050258	0.0482366	0.0546956	0.374616	0.161591	0.0690814	0.0387006	0.0380241	0.359928	0.0415461	0.334096	0.0665487	0.0961191	0.0531773	0.309047	0.0304063	0.0510527	0.0543349
GLA-982	0.861499	0.31389	0.339649	0.350235	0.315596	0.312008	0.316667	0.366286	0.820012	0.923356	0.300635	0.48064	0.458757	0.810626	0.362252	0.830544	0.372246	0.362624	0.266443	0.800963	0.231394	0.287372	0.434195
GNAS-1368	0.169692	0.225258	0.193356	0.195945	0.209084	0.20371	0.229762	0.239408	0.190119	0.0286772	0.200572	0.221748	0.178591	0.200619	0.196702	0.229079	0.180398	0.297863	0.226526	0.24189	0.203988	0.198985	0.242287
GNAS-1395	0.732826	0.735051	0.72825	0.749017	0.710988	0.742474	0.739719	0.74495	0.710389	0.754654	0.742525	0.743436	0.711069	0.74815	0.730841	0.743866	0.779257	0.780517	0.77216	0.746627	0.767906	0.763213	0.752114
GNAS-1494	0.74405	0.746854	0.760732	0.748124	0.746254	0.751622	0.760326	0.751626	0.730013	0.645693	0.76954	0.767335	0.739198	0.745238	0.740463	0.743544	0.758667	0.75947	0.76157	0.737319	0.752549	0.769719	0.744568
GNMT-1146	0.118205	0.124404	0.247828	0.122686	0.189427	0.153205	0.10624	0.216252	0.103103	0.0304639	0.11979	0.0835595	0.102416	0.13991	0.602557	0.177433	0.0927473	0.112843	0.13736	0.115997	0.17592	0.0857519	0.159412
GNMT-1304	0.0670335	0.0950542	0.105817	0.074661	0.100885	0.0934212	0.0826619	0.118565	0.0736714	0.0664322	0.0953492	0.0890514	0.0924675	0.100407	0.406501	0.103407	0.0953844	0.105731	0.0932045	0.0891448	0.0908423	0.0717963	0.104142
GNMT-969	0.381734	0.356436	0.516168	0.397721	0.466139	0.421182	0.321013	0.537689	0.296508	0.411317	0.378373	0.394528	0.409519	0.356968	0.796201	0.405989	0.277702	0.406732	0.396858	0.401323	0.45831	0.39038	0.462764
GP1BB-1148	0.69097	0.670425	0.629456	0.599251	0.703862	0.608553	0.680073	0.653865	0.59316	0.531171	0.62335	0.836684	0.663665	0.599936	0.491272	0.692993	0.607184	0.529955	0.707606	0.614586	0.603222	0.619389	0.664789
GP1BB-348	0.916205	0.863571	0.922381	0.844597	0.887958	0.887304	0.921605	0.919304	0.872108	0.946404	0.931372	0.972379	0.908113	0.89739	0.922632	0.884566	0.904742	0.88157	0.939027	0.863995	0.917162	0.855477	0.917506
GP1BB-89	0.833518	0.825578	0.871926	0.867475	0.831962	0.874537	0.864288	0.842594	0.83437	0.78698	0.867099	0.890135	0.856763	0.828639	0.854118	0.848623	0.881408	0.803765	0.86399	0.786028	0.853212	0.795611	0.825565
GP1BB-891	0.943171	0.925666	0.947315	0.922389	0.940123	0.922757	0.94809	0.947407	0.915591	0.905406	0.949628	0.957248	0.945592	0.923718	0.947918	0.941816	0.923974	0.927836	0.949557	0.911807	0.944129	0.914709	0.935814
GP1BB-995	0.841126	0.809022	0.821884	0.763692	0.808061	0.773897	0.823699	0.832732	0.761308	0.582087	0.810484	0.887887	0.829999	0.765299	0.835861	0.813681	0.788017	0.779083	0.854345	0.783676	0.777455	0.696382	0.790701
GPC3-1024	0.867214	0.471163	0.495192	0.507203	0.367026	0.473365	0.443811	0.445152	0.858832	0.846237	0.417827	0.259987	0.132735	0.84168	0.599206	0.873325	0.356669	0.529646	0.48098	0.783462	0.339655	0.263553	0.383472
GPC3-1182	0.437588	0.0874266	0.09381	0.0480048	0.0887758	0.0867513	0.093462	0.0851308	0.405844	0.401787	0.0672898	0.0622766	0.0457144	0.37164	0.0592037	0.432044	0.0442872	0.0505289	0.0663361	0.368238	0.0526915	0.0617194	0.040097
GPC3-878	0.185622	0.0691703	0.101134	0.11415	0.108832	0.120713	0.0892109	0.0969293	0.164006	0.0678994	0.0773596	0.133922	0.0378487	0.191095	0.215546	0.197579	0.198958	0.140908	0.0859794	0.191239	0.201653	0.0867883	0.137779
GPX3-1005	0.750054	0.785605	0.783109	0.751052	0.767458	0.791811	0.807793	0.76491	0.787723	0.755491	0.768876	0.761792	0.73821	0.695577	0.734128	0.699628	0.656079	0.74039	0.745435	0.686396	0.72742	0.836191	0.665189
GPX3-203	0.501329	0.533928	0.490161	0.464054	0.539866	0.547536	0.554506	0.537363	0.48719	0.578688	0.53999	0.44172	0.478168	0.474919	0.396499	0.450564	0.499783	0.459982	0.470613	0.458217	0.471034	0.514208	0.46659
GPX3-545	0.65244	0.705508	0.703937	0.686849	0.710033	0.727081	0.697291	0.677415	0.698962	0.584015	0.641394	0.785797	0.712057	0.64857	0.688512	0.644631	0.652125	0.619957	0.671818	0.683174	0.674858	0.678953	0.636355
GRB10-1204	0.0762431	0.0900776	0.104373	0.0708082	0.0974081	0.116621	0.105219	0.105068	0.113403	0.378221	0.117208	0.0967657	0.0895981	0.0666111	0.105313	0.097213	0.176093	0.141164	0.0892852	0.0875411	0.13964	0.11181	0.135657
GRB10-1332	0.175987	0.223446	0.200111	0.134146	0.200287	0.185439	0.196957	0.214898	0.194591	0.208366	0.196556	0.213494	0.153052	0.232608	0.206004	0.165004	0.259111	0.280438	0.172927	0.189494	0.219403	0.16406	0.193063
GRB10-513	0.0982915	0.103389	0.167975	0.0811789	0.133544	0.107906	0.123868	0.128728	0.107023	0.0317194	0.114075	0.105384	0.177004	0.109848	0.132877	0.134892	0.122508	0.122864	0.16184	0.131321	0.0979924	0.112881	0.0733523
GRB10-748	0.0321969	0.0271168	0.0253748	0.0257149	0.0239153	0.0322976	0.0357298	0.0278496	0.0314142	0.00929577	0.0311697	0.0599398	0.0255963	0.0261571	0.0330901	0.0355485	0.0286522	0.041836	0.0484034	0.0477234	0.0252941	0.0399402	0.0194226
GSTM2-1323	0.0464345	0.068773	0.0915663	0.0635762	0.057756	0.0838623	0.0321649	0.0834192	0.0344072	0.255074	0.0561219	0.0480678	0.0941518	0.0771729	0.0351461	0.0910631	0.0962894	0.0941117	0.0758086	0.0429811	0.136991	0.0355103	0.0661077
GSTM2-1393	0.0834614	0.117657	0.144145	0.139069	0.133245	0.149323	0.129989	0.162279	0.130153	0.172254	0.143704	0.140349	0.124993	0.156204	0.130158	0.0990849	0.161969	0.0980731	0.155607	0.137578	0.207053	0.102374	0.154427
GSTM2-832	0.831882	0.850104	0.871764	0.839997	0.832716	0.846212	0.87125	0.856906	0.840971	0.824753	0.881175	0.738181	0.842638	0.761004	0.869253	0.788015	0.812835	0.842077	0.868137	0.831664	0.850463	0.81394	0.814342
GSTP1-1145	0.357028	0.368661	0.339129	0.340335	0.368546	0.392786	0.374634	0.367653	0.355359	0.196153	0.339889	0.348113	0.366156	0.385972	0.30088	0.257856	0.379257	0.539565	0.370681	0.299882	0.455033	0.308135	0.432431
GSTP1-1234	0.00185961	0.0037837	0.00284185	0.00400069	0.00541683	0.00671787	0.00525087	0.00771833	0.009448	0.0123818	0.00556672	0.00792945	0.0127213	0.0218655	0.00935837	0	0.00694614	0.00694289	0.00553965	0.00780639	0.0146747	0.0268598	0.0171873
GSTP1-1315	0.144528	0.187827	0.191148	0.187845	0.208257	0.220295	0.232615	0.221152	0.215739	0.0554268	0.188125	0.212613	0.143816	0.218266	0.235968	0.255034	0.256718	0.259388	0.267565	0.218582	0.222166	0.218483	0.328693
H19-1145	0.797013	0.842582	0.759683	0.73091	0.810983	0.845154	0.837289	0.829246	0.82822	0.529221	0.825537	0.7435	0.772672	0.771689	0.667728	0.808049	0.67293	0.80763	0.701738	0.768582	0.798849	0.696804	0.699552
H19-117	0.646533	0.663728	0.668115	0.685719	0.635567	0.667559	0.691936	0.649471	0.643877	0.412689	0.678838	0.671113	0.622126	0.597322	0.611153	0.644893	0.667494	0.583542	0.63225	0.628482	0.623419	0.628796	0.68182
H19-1285	0.82676	0.843841	0.844921	0.857987	0.84274	0.840514	0.83461	0.837085	0.839184	0.859928	0.858277	0.886171	0.866533	0.800918	0.854299	0.835546	0.828483	0.847894	0.823161	0.793894	0.847687	0.828876	0.812763
H19-1392	0.944923	0.960104	0.963493	0.962112	0.956985	0.964025	0.959026	0.957883	0.960839	0.954803	0.9618	0.976954	0.955473	0.945859	0.966902	0.959566	0.958284	0.967951	0.961943	0.95526	0.953468	0.966926	0.956056
H19-479	0.60528	0.589481	0.226153	0.140056	0.631421	0.588565	0.698535	0.56975	0.566194	0	0.612365	0.192035	0.670527	0.509661	0.18008	0.575336	0.134217	0.522904	0.158246	0.530685	0.631371	0.105089	0.530585
H19-672	0.879376	0.885434	0.91051	0.907551	0.896997	0.903142	0.9057	0.890527	0.88151	0.839132	0.905522	0.838464	0.913846	0.885545	0.909409	0.895237	0.869057	0.907585	0.902022	0.866247	0.855922	0.867289	0.883576
H19-958	0.899738	0.911229	0.905605	0.918129	0.901413	0.914118	0.912108	0.841723	0.84768	0.742861	0.908947	0.897805	0.895485	0.881815	0.881401	0.885652	0.872776	0.881871	0.882834	0.866552	0.880401	0.902191	0.878799
H2AFX-1175	0.0905904	0.0992853	0.091929	0.0797059	0.096255	0.0903733	0.0838744	0.101957	0.0611964	0.00146602	0.0646232	0.117208	0.102231	0.0910097	0.15329	0.187604	0.104256	0.154801	0.094036	0.0988121	0.121881	0.127557	0.132936
H2AFX-1314	0.0186226	0.0339835	0.0353978	0.0119213	0.0414095	0.0362402	0.0335894	0.0433929	0.039043	0.015294	0.0353054	0.0210065	0.0229079	0.0229637	0.0608539	0.0247476	0.0267431	0.0230175	0.0459819	0.0299474	0.0522377	0.0825079	0.057802
H2AFX-1417	0	0.000654579	0	0	0.000162	0	0	0	0.000483	0	0	0.00388926	0.00080959	0.00262725	0.000214	0.0004	0.00202778	0.000698765	0.00230031	0.00334498	0.0104273	0.00208722	0.0002175
HBII-13-1068	0.9751	0.970726	0.971143	0.969716	0.969604	0.975831	0.967313	0.969879	0.963121	0.947634	0.973786	0.969446	0.967981	0.962075	0.958164	0.963478	0.962845	0.959391	0.962852	0.966313	0.97182	0.970031	0.952765
HBII-13-511	0.92682	0.915257	0.912172	0.928325	0.907558	0.923926	0.899194	0.914298	0.895097	0.943805	0.930446	0.892014	0.909504	0.887477	0.903321	0.906143	0.924379	0.918788	0.918848	0.925672	0.915953	0.908668	0.914432
HBII-52-1014	0.946102	0.928186	0.926324	0.943413	0.927487	0.937195	0.931373	0.924126	0.922137	0.926787	0.939324	0.935046	0.948258	0.932162	0.932039	0.943971	0.940261	0.944758	0.941777	0.928	0.950352	0.945323	0.942768
HBII-52-1195	0.977042	0.981133	0.973147	0.979787	0.977859	0.977358	0.98106	0.977925	0.972836	0.96673	0.97968	0.964153	0.976054	0.96932	0.963855	0.969952	0.976216	0.979004	0.974149	0.971019	0.964804	0.976146	0.966882
HBII-52-1352	0.952187	0.964074	0.95851	0.963805	0.960633	0.961023	0.961086	0.963317	0.959968	0.917723	0.966884	0.965025	0.953643	0.955883	0.961855	0.961326	0.948799	0.948421	0.960784	0.948659	0.95052	0.957816	0.949598
HBII-52-1450	0.901213	0.890715	0.837691	0.911404	0.84331	0.843581	0.894777	0.882479	0.822535	0.77085	0.75681	0.839561	0.889365	0.873727	0.876526	0.799212	0.828027	0.813472	0.888152	0.806756	0.826259	0.80927	0.829701
HBII-52-842	0.972622	0.971704	0.973527	0.976663	0.971252	0.976907	0.967836	0.968688	0.968384	0.973701	0.972809	0.970201	0.970172	0.965088	0.955536	0.962124	0.960847	0.950693	0.968412	0.954937	0.964466	0.964857	0.965347
HBII-52-848	0.942008	0.926562	0.930262	0.95021	0.931	0.932303	0.927921	0.925349	0.91716	0.935922	0.946233	0.949232	0.94127	0.929107	0.929611	0.944069	0.929449	0.910724	0.937848	0.922638	0.944075	0.934032	0.925475
HBII-52-938	0.834549	0.826416	0.83693	0.844405	0.805258	0.821601	0.829714	0.826148	0.815952	0.827882	0.834121	0.819903	0.822047	0.812422	0.798321	0.816662	0.820526	0.782669	0.826911	0.780435	0.815393	0.849267	0.757996
HDAC11-1281	0.0164344	0.030484	0.0320861	0.0101944	0.0283891	0.0313085	0.0328288	0.0303556	0.0452514	0.00540464	0.0212676	0.0204827	0.0129022	0.0376856	0.0226008	0.0298255	0.0210912	0.0207094	0.0244465	0.0271853	0.0119663	0.00619691	0.0362809
HDAC11-1386	0.0442123	0.0666163	0.0437111	0.0359206	0.0524665	0.0503655	0.0512487	0.0538606	0.0576118	0.00219591	0.0549442	0.0611132	0.0336411	0.0652247	0.0384996	0.0866391	0.0599099	0.0958486	0.0601673	0.0525643	0.0538066	0.0739193	0.0364902
HDAC11-448	0.872745	0.889839	0.918544	0.900606	0.90201	0.899471	0.927114	0.888448	0.894171	0.760533	0.915018	0.808878	0.909926	0.873505	0.897665	0.896243	0.909384	0.89499	0.898299	0.900334	0.902615	0.924283	0.886439
HDAC11-573	0.0351169	0.0370123	0.0562327	0.0187428	0.0402226	0.0497073	0.0608316	0.0397458	0.0632023	0.0882921	0.0468015	0.0402357	0.0191057	0.0420877	0.0271137	0.0159267	0.0223545	0.0259263	0.0243228	0.029721	0.0370228	0.0590883	0.036621
HDAC11-781	0.0264971	0.0379957	0.0424727	0.0283943	0.0347339	0.0383316	0.0426557	0.053839	0.0393279	0.0154396	0.0404124	0.03422	0.0283585	0.0429358	0.0489257	0.0358941	0.0337228	0.0455836	0.0487324	0.0460254	0.058103	0.0490524	0.030058
HFE-1076	0.976366	0.976382	0.975143	0.974165	0.978413	0.978898	0.97928	0.976745	0.975176	0.946499	0.976291	0.968249	0.964831	0.971628	0.970413	0.970327	0.96916	0.967186	0.971088	0.966607	0.976911	0.979388	0.96831
HFE-486	0.950208	0.952668	0.95223	0.956072	0.955635	0.958322	0.953174	0.947866	0.952473	0.908665	0.957866	0.937841	0.94545	0.938857	0.912897	0.921753	0.952183	0.923015	0.940373	0.927821	0.935737	0.94182	0.944086
HFE-639	0.907537	0.917239	0.870084	0.9122	0.915038	0.913272	0.89451	0.867039	0.899497	0.803277	0.915721	0.912342	0.900033	0.913266	0.9213	0.89533	0.918375	0.934234	0.89687	0.884561	0.908842	0.931616	0.907227
HIC1-1081	0.0845221	0.108753	0.131662	0.0800953	0.123675	0.12034	0.132051	0.103886	0.127462	0.0207812	0.1157	0.0336519	0.054494	0.0643857	0.0344973	0.0869006	0.0456634	0.0462928	0.0851063	0.0962008	0.108834	0.0611647	0.0645725
HIC1-130	0.0370597	0.0445037	0.0346907	0.0297303	0.0375148	0.0344631	0.0234228	0.0384825	0.0337845	0.0130965	0.0313131	0.0573049	0.0557803	0.0582797	0.0754379	0.0448288	0.0603724	0.0690262	0.0466283	0.0528947	0.0465924	0.0586649	0.0750869
HIC1-1321	0.790842	0.839248	0.798185	0.790849	0.761109	0.849379	0.83731	0.747298	0.814918	0.690702	0.808758	0.472636	0.767386	0.779347	0.781694	0.72836	0.838917	0.769518	0.70443	0.839286	0.8083	0.814715	0.773728
HIC1-1398	0.312447	0.375475	0.336522	0.313665	0.294163	0.399697	0.431098	0.32555	0.360416	0.255944	0.30572	0.0807422	0.325263	0.343308	0.230415	0.254909	0.341658	0.411628	0.291483	0.400177	0.380773	0.379847	0.303407
HIC1-200	0.00446862	0.0145793	0.0136073	0.00220153	0.0125517	0.0115977	0.0143501	0.0183441	0.0173572	0.00203256	0.0017282	0.0109593	0.00417034	0.00237191	0.00664561	0.00143644	0.0092803	0.00796066	0.00591017	0.0098231	0.00590981	0.0137352	0.00289352
HIC1-269	0.252572	0.275282	0.268531	0.220247	0.255789	0.251879	0.282365	0.273108	0.222465	0.12577	0.272607	0.256723	0.254281	0.280924	0.265043	0.24235	0.312762	0.295824	0.238257	0.236461	0.292261	0.282157	0.261646
HIC2-1319	0.10591	0.132252	0.114578	0.0661752	0.125697	0.0970999	0.11882	0.106365	0.130446	0.0871129	0.0922696	0.0695874	0.0819382	0.114312	0.087325	0.101313	0.0795777	0.0890519	0.0936751	0.0978901	0.0757841	0.0924262	0.0723399
HIC2-738	0.234247	0.215122	0.290028	0.250299	0.238662	0.238541	0.251953	0.264415	0.212094	0.237688	0.248174	0.300173	0.192727	0.178294	0.507197	0.246208	0.149461	0.239768	0.232977	0.209968	0.277726	0.157004	0.172008
HIC2-821	0.0966009	0.135645	0.146019	0.0719324	0.132633	0.114638	0.131504	0.137823	0.130283	0.0206295	0.122464	0.0825044	0.0859289	0.0979106	0.145655	0.0846691	0.103664	0.127439	0.100523	0.114015	0.101044	0.0771457	0.108585
HLA-DPA1-1212	0.0691621	0.0715871	0.0533442	0.0669311	0.123011	0.0640509	0.051675	0.0578915	0.0513131	0.0892625	0.0429955	0.423839	0.072667	0.0796136	0.0788346	0.104868	0.05454	0.0258818	0.0640616	0.0576441	0.0469811	0.0459159	0.0512591
HLA-DPA1-1296	0.19498	0.177763	0.159843	0.16596	0.255076	0.186711	0.149907	0.154214	0.139448	0.297134	0.133428	0.335336	0.111798	0.19547	0.110979	0.138024	0.145675	0.133045	0.169267	0.188795	0.114601	0.1325	0.104374
HLA-DPA1-1473	0.0853695	0.0746423	0.0762736	0.044041	0.118637	0.082867	0.0652788	0.0897438	0.0600826	0	0.0712711	0.412577	0.0442508	0.128082	0.0923289	0.122741	0.188641	0.0642951	0.0343575	0.0713034	0.0212514	0.0232011	0.00672687
HLA-DPB1-879	0.495049	0.519345	0.503636	0.502387	0.521979	0.529307	0.514437	0.525268	0.507479	0.309753	0.518678	0.54476	0.50338	0.465143	0.537665	0.480245	0.49305	0.539969	0.473026	0.462919	0.439199	0.458517	0.499412
HLA-DPB1-961	0.920219	0.915738	0.875874	0.917956	0.930639	0.913416	0.908592	0.919804	0.897837	0.833921	0.917747	0.930639	0.889499	0.88985	0.930883	0.884432	0.898233	0.871737	0.884944	0.878863	0.853021	0.914153	0.893788
HLA-DPB1-962	0.871164	0.859128	0.799079	0.865921	0.864346	0.848213	0.843062	0.842222	0.826688	0.862214	0.86445	0.850755	0.846699	0.820142	0.873507	0.840524	0.843754	0.772204	0.829519	0.809816	0.759415	0.822652	0.855801
HLA-DQA1-1235	0.927029	0.873514	0.490293	0.882004	0.911725	0.319898	0.414486	0.880634	0.471326	0.909236	0.439666	0.313824	0.351163	0.588215	0.933868	0.480462	0.234322	0.274027	0.881797	0.817068	0.864559	0.100704	0.890257
HLA-DQA1-1449	0.360531	0.29496	0.340624	0.282272	0.366208	0.353889	0.354606	0.365206	0.314868	0.164257	0.472593	0.506137	0.223318	0.301021	0.418372	0.26888	0.31066	0.408021	0.293372	0.245287	0.18059	0.296943	0.283221
HLA-DQA1-759	0.828245	0.91996	0.339751	0.843059	0.893635	0.332896	0.331393	0.878459	0.3076	0.732613	0.342187	0.511789	0.223429	0.265405	0.901502	0.26384	0.409093	0.254152	0.841417	0.825608	0.868361	0.3259	0.852555
HLA-DQA2-1180	0.948569	0.914393	0.941479	0.946681	0.94584	0.942565	0.945314	0.936615	0.932915	0.956238	0.959432	0.941824	0.944667	0.932258	0.862642	0.943082	0.940687	0.93811	0.93341	0.944489	0.919012	0.943592	0.91442
HLA-DQA2-824	0.975038	0.971885	0.971766	0.974103	0.972553	0.970875	0.971732	0.970841	0.966122	0.960095	0.969751	0.972004	0.963867	0.964748	0.96586	0.968842	0.972118	0.969396	0.968177	0.966746	0.972274	0.972665	0.965648
HLA-DRA-1353	0.00186479	0.00473897	0	0.00254347	0.0001195	0	0.000843186	0.00207785	0.00451103	0	0	0.0424127	0.00632969	0.0216023	0.00405584	0.0209072	0	0.00159414	0.00378297	0.00410171	0.01187	0.0215205	0.00534599
HLA-DRA-1408	0.72425	0.681387	0.52924	0.672211	0.681211	0.627322	0.562363	0.576585	0.658275	0.666577	0.673059	0.497353	0.724482	0.77012	0.517856	0.556811	0.605138	0.630238	0.705159	0.619375	0.513932	0.687893	0.567235
HLA-DRA-92	0.924534	0.905397	0.918047	0.928286	0.923724	0.925884	0.929502	0.927808	0.915854	0.904969	0.936074	0.916186	0.918467	0.882361	0.921352	0.891894	0.899526	0.903988	0.910079	0.927983	0.891726	0.923321	0.889715
HLA-DRB1-432	0.836286	0.857628	0.148566	0.879017	0.803481	0	0.390801	0.821381	0.0987075	0.73237	0	0.229784	0	0.803105	0.863811	0.127097	0.714039	0.350243	0.748356	0.82673	0.745928	0	0.757189
HLA-DRB1-624	0.776423	0.891753	0.00636243	0.882948	0.763672	0.789904	0.00339702	0.765288	0.0115123	0.701193	0.000819487	0.0645704	0.0215455	0.831783	0.822928	0.698843	0.697906	0.0584016	0.722442	0.707871	0.716391	0.735839	0.851009
HLA-DRB1-669	0.844059	0.932588	0.00935867	0.920078	0.844571	0	0.00351272	0.829371	0.00234941	0.801854	0	0.0408279	0.0431821	0.898615	0.906003	0.0820004	0.844572	0.0799468	0.828723	0.844699	0.829015	0.207994	0.858412
HLA-F-1370	0.0163378	0.0393772	0.0286267	0.0280034	0.0347587	0.0273374	0.0331855	0.0486692	0.0416753	0.0226784	0.0405425	0.0240708	0.022986	0.0179406	0.0328015	0.0356145	0.0298166	0.0493604	0.0268725	0.0352931	0.0335683	0.016484	0.027229
HLA-F-1429	0.00683629	0.0139658	0.016993	0.00125669	0.0208724	0.0153862	0.0221543	0.0193373	0.0200712	0	0.0228399	0.00974824	0.0181845	0.0242315	0.0231149	0.0267445	0.0489308	0.0112426	0.0139369	0.0277916	0.0214957	0.0228005	0.00920601
HLA-F-1486	0.0154933	0.0261692	0.0274954	0.00981309	0.0226402	0.0186253	0.0226384	0.0198098	0.0235181	0.0375093	0.0111085	0.0243703	0.0151073	0.0193532	0.0231424	0.028987	0.0315949	0.00856845	0.0269681	0.0467632	0.0254979	0.0405699	0.0584296
HOXA11-1409	0.0955461	0.144599	0.129412	0.113023	0.13183	0.141483	0.12497	0.145662	0.133968	0.0124638	0.130548	0.145186	0.172364	0.155622	0.132497	0.156659	0.169534	0.140417	0.148204	0.0998965	0.0789503	0.12559	0.114047
HOXA11-1468	0.68286	0.666674	0.54795	0.66091	0.593722	0.666004	0.445415	0.527461	0.562744	0.689998	0.613123	0.602368	0.846105	0.632721	0.49507	0.544185	0.599878	0.720026	0.717346	0.652835	0.722466	0.685338	0.554704
HOXA11-558	0.18849	0.182426	0.202849	0.220765	0.228605	0.172535	0.207046	0.208323	0.144412	0.188075	0.217632	0.353315	0.173041	0.159017	0.209464	0.199533	0.16016	0.191415	0.192086	0.155068	0.202015	0.175391	0.189584
HOXA11-802	0.0935482	0.0898744	0.127651	0.0532953	0.113163	0.0780737	0.0728924	0.103397	0.0617985	0.125126	0.102861	0.0910875	0.154426	0.0888598	0.174812	0.0640347	0.0572064	0.120906	0.0974175	0.127488	0.104731	0.10986	0.119539
HOXA5-1021	0.369697	0.301875	0.54157	0.418216	0.394889	0.442136	0.426845	0.412008	0.413808	0.358513	0.490683	0.336857	0.435816	0.380387	0.570786	0.330226	0.431976	0.384376	0.394962	0.331434	0.297796	0.289471	0.349338
HOXA5-1094	0.549292	0.488094	0.764792	0.645269	0.562149	0.67409	0.672166	0.647227	0.608541	0.401722	0.71636	0.571022	0.603742	0.595681	0.774478	0.551949	0.651083	0.593594	0.514289	0.616876	0.661092	0.494379	0.527273
HOXA5-1247	0.51176	0.490905	0.69934	0.583291	0.509864	0.608472	0.611824	0.611683	0.556256	0.476822	0.577523	0.533183	0.577838	0.527825	0.68792	0.495143	0.619729	0.578412	0.498706	0.535922	0.567031	0.481463	0.501549
HOXA5-176	0.705325	0.642765	0.820315	0.687163	0.693496	0.72314	0.749413	0.774293	0.688613	0.69782	0.737347	0.658705	0.738271	0.679438	0.843977	0.711812	0.766721	0.771303	0.718439	0.675746	0.744462	0.724625	0.660985
HOXA5-576	0.573226	0.556332	0.702153	0.599346	0.593927	0.612799	0.630834	0.634289	0.593722	0.496001	0.645876	0.596702	0.621371	0.576131	0.659548	0.555728	0.605674	0.617313	0.560863	0.531633	0.57034	0.533652	0.534454
HOXA5-75	0.150701	0.105554	0.224813	0.137991	0.133001	0.1526	0.174654	0.195576	0.110859	0.103911	0.131536	0.0827164	0.149594	0.149372	0.36848	0.168693	0.158265	0.157396	0.130993	0.0967576	0.147286	0.169445	0.0936876
HOXB13-1439	0.167035	0.175218	0.216388	0.174134	0.19063	0.189965	0.212339	0.209581	0.17596	0.167044	0.20713	0.26749	0.231799	0.183935	0.199809	0.175254	0.133637	0.274342	0.228519	0.246588	0.191434	0.147559	0.258024
HOXB13-509	0.638262	0.664151	0.699452	0.634494	0.670339	0.667767	0.698232	0.69949	0.657362	0.61152	0.666989	0.459621	0.631242	0.644461	0.850207	0.606277	0.647192	0.533087	0.757005	0.559271	0.6737	0.623305	0.591998
HOXB13-664	0.0468879	0.0937188	0.10988	0.0640455	0.0844843	0.083386	0.090471	0.110591	0.08368	0.169872	0.0998822	0.0711667	0.108537	0.0711737	0.129718	0.0985132	0.0837779	0.143626	0.112161	0.102918	0.0803718	0.104341	0.101301
HOXB13-822	0.114321	0.11698	0.128926	0.0897388	0.108975	0.114736	0.117225	0.154034	0.126817	0.032559	0.112169	0.0386072	0.0619689	0.115209	0.232677	0.148127	0.0866616	0.179582	0.182583	0.142566	0.0923385	0.0831328	0.175381
HOXB13-918	0.679686	0.666462	0.738921	0.691682	0.700284	0.71966	0.721217	0.726258	0.70217	0.782404	0.73052	0.633441	0.698416	0.668952	0.73967	0.655097	0.701122	0.699391	0.801856	0.692636	0.69914	0.686557	0.660161
HOXC6-1046	0.326505	0.351849	0.346974	0.470776	0.320576	0.335779	0.336565	0.346478	0.276562	0.158555	0.310773	0.248951	0.313741	0.316744	0.530748	0.29095	0.364841	0.481459	0.327966	0.332757	0.364179	0.318902	0.345323
HOXC6-264	0.240678	0.239729	0.254331	0.249043	0.315642	0.258768	0.233238	0.265692	0.227482	0.156533	0.230013	0.541104	0.261483	0.208506	0.25713	0.231598	0.254974	0.286922	0.265964	0.255246	0.262461	0.265842	0.242
HOXC6-917	0.274107	0.382435	0.329156	0.399678	0.346249	0.298506	0.270175	0.475413	0.321156	0.173384	0.284991	0.229583	0.201221	0.279132	0.292666	0.273098	0.313245	0.330582	0.398947	0.257999	0.33141	0.299506	0.321785
HRAS-1143	0.00342521	0.00887328	0.00508681	0.000216	0.0059627	0.00586499	0.00835591	0.00922236	0.0136045	0.000878397	0.00486561	0.0182377	0.00911497	0.00469353	0.00753504	0.0206427	0.00798053	0.0035538	0.00476244	0.00580627	0.0135893	0.00366994	0.0102721
HRAS-648	0.227581	0.264745	0.308514	0.275868	0.284004	0.209921	0.294195	0.308535	0.251533	0.297476	0.254018	0.222726	0.320818	0.326228	0.363097	0.193482	0.321244	0.258405	0.287956	0.313585	0.239095	0.28888	0.237549
HRAS-796	0.0569789	0.0694784	0.0566941	0.0522745	0.082052	0.0719073	0.0624364	0.0746394	0.0687643	0.0390185	0.0581831	0.0737572	0.0816468	0.055672	0.0701562	0.0773997	0.0832815	0.0702176	0.053754	0.0646123	0.0538208	0.0546375	0.0536159
HRAS-867	0.158038	0.168261	0.19268	0.171497	0.186115	0.191443	0.200523	0.208882	0.177588	0.0142789	0.171408	0.193714	0.141541	0.188264	0.250288	0.235826	0.231436	0.309437	0.198964	0.172952	0.125346	0.236357	0.222278
HRASLS-1149	0.159091	0.210302	0.22256	0.199899	0.234544	0.198947	0.220418	0.251331	0.197317	0.06341	0.177215	0.299867	0.170085	0.167411	0.429314	0.127534	0.188987	0.139087	0.194875	0.20363	0.248637	0.168713	0.115137
HRASLS-1312	0.213808	0.265097	0.212369	0.198205	0.21876	0.186889	0.218454	0.232867	0.176492	0.0826372	0.186498	0.237524	0.187541	0.210345	0.23302	0.196633	0.208163	0.237731	0.211989	0.23126	0.200017	0.198142	0.197617
HRASLS-1471	0.0529892	0.0984286	0.11183	0.0594802	0.101357	0.0974797	0.110519	0.113026	0.119523	0.0740566	0.0757945	0.0800178	0.0436498	0.0686568	0.230228	0.093241	0.0704891	0.0792495	0.0579189	0.0736382	0.0839231	0.0721517	0.0701112
HS3ST2-1483	0.330541	0.291305	0.307308	0.427956	0.423458	0.397947	0.185154	0.147012	0.161777	0.131777	0.222013	0.245112	0.122746	0.224744	0.509945	0.309971	0.311873	0.278872	0.261996	0.267768	0.189237	0.311814	0.345013
HS3ST2-311	0.00825605	0.0140803	0.0207653	0.00876611	0.0163051	0.0156048	0.0134736	0.0200402	0.0177922	0	0.0199581	0.0075748	0.00956234	0.0144982	0.0299677	0.00201824	0.0115256	0.0329865	0.0381462	0.0120089	0.0240485	0.0183443	0.0352589
HS3ST2-569	0.303448	0.329365	0.40573	0.332241	0.327468	0.339939	0.361554	0.391102	0.298565	0.185917	0.393067	0.336654	0.300538	0.386765	0.672015	0.313875	0.323553	0.471169	0.43806	0.420712	0.460756	0.359915	0.407564
HS3ST2-955	0.353424	0.381663	0.515374	0.434999	0.439331	0.382577	0.427987	0.455832	0.358519	0.416492	0.451074	0.383774	0.377318	0.387267	0.518502	0.389086	0.433369	0.518263	0.471221	0.445276	0.499573	0.346163	0.416779
HSD17B12-1182	0.161072	0.223306	0.224587	0.196011	0.196067	0.223808	0.230162	0.252867	0.200902	0.141376	0.181532	0.283502	0.194063	0.212293	0.242271	0.161283	0.277369	0.213481	0.185831	0.255705	0.27074	0.266054	0.21843
HSD17B12-1381	0.00435126	0.00634599	0.00512984	2.225e-05	0.00800868	0.00491326	0.00353854	0.00710281	0.00765086	0.0277238	0.00513394	0.0122518	0.0130954	0.0119929	0.0163196	0.0130439	0.016624	0.0113894	0.0148509	0.0102221	0.0139356	0.0172333	0.0115589
HSD17B12-1441	0.0551392	0.0808042	0.0799988	0.0720676	0.0775972	0.0749204	0.0815654	0.0703201	0.0879603	0.111948	0.0758186	0.0815172	0.0318103	0.082533	0.0449571	0.0689781	0.150305	0.0799174	0.0614273	0.0857075	0.049064	0.0837424	0.0510536
HSPA2-1340	0.543726	0.632512	0.609174	0.585148	0.667439	0.592909	0.570326	0.550098	0.616861	0.500306	0.58047	0.817444	0.612008	0.571774	0.670874	0.574916	0.593072	0.632866	0.610341	0.563802	0.600087	0.576445	0.552734
HSPA2-1424	0.89096	0.883511	0.874855	0.90122	0.884555	0.893447	0.883185	0.883398	0.867988	0.884874	0.899518	0.88081	0.89835	0.843197	0.877517	0.861145	0.922989	0.909349	0.868789	0.891084	0.911212	0.898702	0.882702
HSPA2-1468	0.968213	0.103101	0.219618	0.251624	0.966603	0.0990945	0.122083	0.141181	0.0345215	0.205101	0.265095	0.250757	0.360177	0.94886	0.0992838	0.231104	0.267081	0.311501	0.355034	0.348558	0.403827	0.938106	0.946679
HTR1B-1013	0.0597352	0.103273	0.117095	0.064051	0.087137	0.0919203	0.101282	0.097952	0.105144	0.12341	0.0817237	0.0561967	0.0431994	0.0522226	0.102245	0.0734534	0.0397739	0.0373757	0.049933	0.0688545	0.0974649	0.0315024	0.0346177
HTR1B-1278	0.0145711	0.0332291	0.11214	0.0381944	0.0273354	0.0325125	0.0459911	0.049085	0.0299772	0.000429	0.0543391	0.0229296	0.0249367	0.043212	0.276181	0.0204683	0.0193589	0.0450862	0.0460773	0.0481388	0.0837863	0.00674177	0.0316231
HTR1B-1393	0.0306387	0.043129	0.0609183	0.0232766	0.0394518	0.0387389	0.0375574	0.0589171	0.036319	0.0217773	0.0370472	0.01532	0.0444413	0.0420792	0.21733	0.0388716	0.038663	0.0621532	0.0345876	0.0502091	0.0591495	0.0534989	0.090145
HTR1B-315	0.200491	0.26688	0.355229	0.183866	0.275724	0.214034	0.220564	0.238579	0.222421	0.349461	0.317144	0.250032	0.364151	0.318044	0.250631	0.230157	0.294275	0.289613	0.338079	0.239082	0.27829	0.199331	0.246402
HTR1B-573	0.0458134	0.0680645	0.0993315	0.0517257	0.0648182	0.0735901	0.0717178	0.0752035	0.0653048	0.0144687	0.0704933	0.038823	0.0481221	0.051813	0.211994	0.0597859	0.0313057	0.0867341	0.0685138	0.0509105	0.0806259	0.0574574	0.0545193
HTR1B-835	0.0602657	0.068462	0.187889	0.135985	0.162345	0.20219	0.0867404	0.272826	0.174676	0.119666	0.0742004	0.0334957	0.0809249	0.159824	0.238291	0.0787638	0.0777864	0.0537925	0.0646899	0.20281	0.0759193	0.192645	0.211383
HTR2A-1386	0.907001	0.903334	0.894828	0.902666	0.90517	0.902404	0.894021	0.887932	0.887852	0.903598	0.92245	0.890491	0.89196	0.907162	0.913201	0.880665	0.892961	0.902574	0.895095	0.886358	0.892245	0.913512	0.905222
HTR2A-1387	0.859364	0.840295	0.843736	0.869414	0.865779	0.863324	0.832468	0.843582	0.836934	0.830111	0.878423	0.88567	0.856957	0.848809	0.868723	0.851123	0.852337	0.818971	0.788961	0.814306	0.85793	0.848764	0.850353
HTR2A-1458	0.685354	0.65548	0.719193	0.723539	0.714057	0.708407	0.685724	0.67359	0.67833	0.832786	0.7738	0.820337	0.668029	0.69546	0.791134	0.619542	0.731402	0.700312	0.624285	0.652982	0.659091	0.649237	0.729939
ICAM1-459	0.0814567	0.109776	0.100116	0.0900772	0.0979118	0.0992565	0.115659	0.113251	0.0868018	0.119543	0.105709	0.139066	0.0617099	0.135462	0.109263	0.0735956	0.145442	0.123277	0.121269	0.141694	0.0994775	0.100733	0.126127
ICAM1-485	0.0665287	0.0861378	0.0732034	0.0592824	0.0870766	0.0772518	0.0957956	0.0909556	0.0972267	0.0114685	0.0971698	0.0970202	0.0372838	0.0886049	0.108442	0.0457628	0.0825245	0.0930843	0.0467859	0.0832827	0.043481	0.0589686	0.0738392
ICAM1-61	0.00389069	0.012402	0.0107739	0.00407433	0.0120755	0.0144622	0.0107781	0.0102786	0.0131229	0.00670279	0.0122755	0.0213649	0.0159127	0.0114832	0.0201706	0.0395851	0.0141286	0.0183673	0.0148086	0.00712289	0.0174015	0.0120198	0.00851359
IGF2-1099	0.0418159	0.0439814	0.0446693	0.0354663	0.0364079	0.0364483	0.0484661	0.0429722	0.0394883	0.10045	0.0286108	0.0380751	0.0333795	0.0311753	0.196776	0.0334068	0.0618424	0.0483898	0.0478439	0.0411833	0.065415	0.0516438	0.0464456
IGF2-112	0.162124	0.200334	0.230034	0.17845	0.199653	0.196478	0.228847	0.212389	0.172463	0.2528	0.214761	0.187248	0.203252	0.213932	0.423645	0.23815	0.20155	0.24738	0.209235	0.265457	0.225022	0.237434	0.141428
IGF2-1372	0.0541876	0.0696255	0.0677781	0.0348618	0.068358	0.0732931	0.0789233	0.0768528	0.0742067	0.0452177	0.0628051	0.0496233	0.0527819	0.060217	0.0854259	0.0650392	0.0943362	0.0762127	0.0755695	0.0428166	0.052116	0.0611807	0.0516453
IGF2-46	0.0255413	0.0367909	0.0611787	0.0394218	0.0404923	0.0432391	0.0343274	0.0385865	0.0332502	0.0225195	0.0331641	0.0154986	0.0224118	0.0356914	0.088198	0.0176765	0.0398273	0.0486375	0.0543186	0.0385139	0.0329322	0.0177784	0.0348507
IGF2-898	0.182172	0.202728	0.215719	0.18898	0.193757	0.212627	0.221475	0.227777	0.198815	0.209335	0.200532	0.238917	0.195646	0.234374	0.246321	0.177897	0.25208	0.225922	0.219925	0.19329	0.178884	0.221174	0.25168
IGF2AS-1145	0.119957	0.172095	0.154274	0.082393	0.136945	0.123429	0.116945	0.129821	0.117942	0.127792	0.145083	0.0720632	0.192553	0.103138	0.403011	0.141003	0.101203	0.0756975	0.225827	0.0967899	0.152328	0.133628	0.166667
IGF2AS-1241	0.00826246	0.0135131	0.0199503	0.0112784	0.0401572	0.0290732	0.0239007	0.0203572	0.0281986	0.00969802	0.0112836	0.0327298	0.0073441	0.0220691	0.0211981	0.020102	0.0168459	0.0249444	0.0259669	0.0156549	0.0123484	0.0482879	0.0145121
IGF2AS-658	0.0213602	0.0334498	0.0543122	0.0153076	0.0428536	0.0334228	0.0337557	0.0419132	0.0365278	0	0.0432296	0.0482891	0.0459361	0.0532364	0.0532875	0.0471721	0.0513689	0.0266615	0.0667686	0.0626344	0.045343	0.0212505	0.0367044
IGF2AS-792	0.224986	0.259328	0.275064	0.232752	0.256892	0.249677	0.267082	0.278561	0.222916	0.234951	0.258134	0.211632	0.265315	0.279881	0.340301	0.262426	0.2946	0.335389	0.259684	0.329295	0.285113	0.210854	0.26832
IGF2R-1015	0.0313238	0.0378567	0.0350977	0.016713	0.0410807	0.0387192	0.0350221	0.0394477	0.0479894	0.00343669	0.0445157	0.0352743	0.0550906	0.0415717	0.034082	0.0442622	0.0601831	0.0421055	0.0294117	0.031509	0.0724402	0.0372984	0.0333433
IGF2R-1052	0.00133212	0.0133912	0.0105435	0.00355769	0.0107829	0.016499	0.00750514	0.00775281	0.0148297	0	0.00286542	0.00271642	0.00578989	0.0114007	0.0116128	0.014213	0.0139329	0.020643	0.0126687	0.0087342	0.0108449	0.0207926	0.0305511
IGF2R-1106	0.0155681	0.0356453	0.0217183	0.00927079	0.000979662	0.0139495	0.0264128	0.0041671	0.0157791	0	0.00528159	0.0148565	0.0277281	0.0215882	0.0160125	0.0507717	0.0136209	0.00382717	0.00902901	0.038097	0.0242482	0.0648485	0.0332912
IGF2R-216	0.978028	0.973454	0.975754	0.97821	0.977638	0.974226	0.974447	0.975869	0.971873	0.965415	0.978824	0.978017	0.973559	0.970124	0.971047	0.978417	0.974755	0.972022	0.965294	0.973953	0.976276	0.975489	0.975724
IGFBP1-1422	0.132311	0.142335	0.215444	0.129524	0.176252	0.147699	0.129861	0.159745	0.140828	0.0250639	0.107453	0.0576138	0.122194	0.104392	0.417812	0.133841	0.0871294	0.0944532	0.10816	0.099484	0.31827	0.144431	0.107963
IGFBP1-1484	0.142108	0.165212	0.260844	0.199584	0.214282	0.165176	0.170915	0.224833	0.155759	0.371503	0.163241	0.0862209	0.184622	0.141094	0.452659	0.184175	0.14762	0.183666	0.136071	0.162813	0.367591	0.121188	0.165397
IGFBP1-1485	0.136357	0.127436	0.10483	0.087803	0.0929478	0.0975194	0.0848641	0.113588	0.077013	0.036699	0.0535103	0.099749	0.110533	0.0930962	0.205746	0.0991268	0.137636	0.147543	0.10099	0.105339	0.111108	0.165494	0.0624615
IGFBP3-196	0.187085	0.246875	0.624767	0.670766	0.24247	0.147742	0.226356	0.257662	0.188212	0.00340432	0.185825	0.779323	0.687813	0.238594	0.235334	0.693884	0.242111	0.344296	0.219719	0.246412	0.624146	0.213751	0.250212
IGFBP3-293	0.776583	0.701397	0.623664	0.724355	0.675042	0.675737	0.691996	0.710962	0.614496	0.855248	0.643312	0.751494	0.716162	0.731258	0.621699	0.728208	0.740149	0.837438	0.796619	0.774796	0.705061	0.762554	0.88291
IGFBP3-302	0.954434	0.951568	0.93124	0.943121	0.946469	0.943705	0.94913	0.956644	0.929758	0.94519	0.931823	0.958498	0.934836	0.938999	0.853409	0.949786	0.944563	0.960455	0.969736	0.954801	0.954822	0.951371	0.955007
IGFBP7-1129	0.00292862	0.0107065	0.0102663	0.00498105	0.0079583	0.00808817	0.00761266	0.0101075	0.0140379	3.81e-05	0.00695792	0.0133623	0.00162095	0.00189413	0.0055937	0.00330294	0.00235967	0.0036549	0.0030339	0.00188043	0.00824803	0.00515845	0.00830351
IGFBP7-1203	0.016889	0.0240733	0.0176613	0.0111396	0.0160699	0.025414	0.026106	0.0365918	0.0220377	0.0216834	0.012322	0.0308793	0.0360918	0.019957	0.0397483	0.0261067	0.0406029	0.0234944	0.0179369	0.021662	0.0188045	0.0279432	0.0270145
IGFBP7-816	0.0289149	0.053225	0.0569136	0.0215873	0.0518135	0.0519312	0.0634093	0.0606661	0.0711002	0	0.0300465	0.024792	0.0225528	0.019539	0.039024	0.028434	0.0147094	0.0250888	0.029388	0.0189457	0.030835	0.0103948	0.025184
IGSF4-1037	0.0306498	0.0229413	0.0755301	0.0201568	0.0339055	0.023891	0.0342034	0.0421548	0.0350291	0.008581	0.0222129	0.01001	0.00539414	0.0262133	0.113391	0.0205426	0.0335273	0.00339112	0.0586845	0.0255873	0.045973	0.00999038	0.0289617
IGSF4-1415	0.0271033	0.0270204	0.0423686	0.0251249	0.0293013	0.0326714	0.0306329	0.0280625	0.0355418	0.0643117	0.0231585	0.0193435	0.0195432	0.0250729	0.127733	0.0300147	0.017247	0.0373972	0.0166103	0.031703	0.0397218	0.0146698	0.0134634
IGSF4-305	0.461934	0.612347	0.496462	0.550709	0.601957	0.463842	0.507272	0.500424	0.525586	0.233588	0.427738	0.756597	0.596889	0.476751	0.459645	0.503771	0.538822	0.506561	0.414974	0.568519	0.399575	0.620173	0.502056
IGSF4-547	0.348055	0.399222	0.443401	0.336749	0.319642	0.310942	0.411518	0.446413	0.328431	0.323151	0.321488	0.413766	0.4141	0.42233	0.378009	0.309189	0.46946	0.403596	0.425528	0.418317	0.364404	0.482463	0.425714
IGSF4-768	0.0325526	0.0474449	0.057141	0.0313029	0.0367874	0.0283183	0.0388319	0.0511178	0.0325226	0.000441	0.0178451	0.0346487	0.0372725	0.03085	0.0667006	0.0343347	0.0282204	0.0321483	0.0487346	0.049666	0.0383886	0.0355455	0.0115377
IGSF4-833	0.0682854	0.119001	0.0998335	0.0651047	0.095363	0.0959349	0.0966844	0.119169	0.120211	0.0402381	0.102462	0.0657869	0.0588127	0.0529728	0.0840222	0.0661397	0.114149	0.0940071	0.056078	0.0847685	0.0793323	0.0446844	0.0561601
IGSF4-890	0.0132902	0.0392883	0.0354321	0.00948355	0.0395524	0.0356917	0.0327418	0.0426123	0.0474792	0.0406656	0.0139229	0.0253598	0.0145849	0.0295889	0.0786284	0.0234633	0.0282896	0.0304541	0.0532936	0.0143785	0.133705	0.0411896	0.0341182
IGSF4-946	0.198264	0.23702	0.241448	0.216063	0.226613	0.23991	0.247236	0.259073	0.231182	0.0774459	0.242943	0.24811	0.220611	0.253946	0.279811	0.206489	0.247146	0.291209	0.249503	0.259029	0.255371	0.245906	0.326852
IL13-147	0.47521	0.477129	0.461289	0.456818	0.4716	0.45743	0.495941	0.47172	0.474522	0.543827	0.534837	0.518496	0.546026	0.481977	0.526757	0.411052	0.493323	0.445902	0.420468	0.482743	0.455522	0.533081	0.425988
IL13-222	0.469316	0.45322	0.456041	0.447286	0.49969	0.449214	0.465796	0.470498	0.476752	0.393989	0.484608	0.558277	0.508426	0.405892	0.502455	0.386445	0.430259	0.400572	0.407309	0.450874	0.419864	0.449851	0.433597
IL13-298	0.816364	0.823742	0.726826	0.787381	0.821989	0.774819	0.798345	0.780851	0.767089	0.674936	0.75229	0.854058	0.784702	0.763992	0.726412	0.746041	0.752485	0.800455	0.820911	0.801237	0.735705	0.790403	0.737437
IL13-55	0.397959	0.434278	0.326367	0.378535	0.411196	0.351748	0.420945	0.434188	0.408297	0.0855974	0.355111	0.377914	0.412072	0.391993	0.408353	0.444289	0.421542	0.423356	0.43955	0.481456	0.304081	0.444368	0.469219
IL16-1275	0.297856	0.453676	0.30772	0.351805	0.374146	0.396529	0.375905	0.352195	0.418494	0.356252	0.280948	0.124775	0.339771	0.30179	0.281662	0.296972	0.36077	0.371411	0.261127	0.360444	0.378867	0.446357	0.272423
IL16-1409	0.709887	0.701127	0.671061	0.666743	0.678495	0.731102	0.678465	0.678531	0.675087	0.586773	0.718997	0.610102	0.724052	0.722187	0.78981	0.639885	0.697018	0.711819	0.586107	0.704877	0.66597	0.742728	0.726092
IL16-642	0.573358	0.670189	0.72137	0.612709	0.582114	0.695151	0.726895	0.6661	0.700365	0.503279	0.729022	0.728219	0.659418	0.591081	0.714102	0.565038	0.766754	0.515362	0.615387	0.595435	0.710845	0.625644	0.573174
IL17RB-688	0.0232678	0.0451223	0.0996028	0.047796	0.0466694	0.0415775	0.0456909	0.0467367	0.0400146	0.0372388	0.0442532	0.013458	0.061798	0.0389667	0.0417905	0.0504281	0.056063	0.0281772	0.0925349	0.0394374	0.0656369	0.036433	0.0193241
IL17RB-714	0.0212864	0.0325752	0.0705576	0.0270373	0.0391953	0.0301064	0.0400839	0.0353967	0.041431	0.0745083	0.0312503	0.0182228	0.0350309	0.0141581	0.0481354	0.0382401	0.017778	0.0399859	0.0233672	0.0357692	0.0762993	0.0184037	0.0381113
IL17RB-748	0.257389	0.326334	0.304961	0.261036	0.293432	0.249847	0.303077	0.313031	0.244809	0.243638	0.247699	0.302754	0.253345	0.29728	0.266863	0.272959	0.298402	0.274635	0.283897	0.334381	0.300007	0.248412	0.314581
IL6-1009	0.309648	0.403992	0.445376	0.36216	0.351978	0.401087	0.375654	0.360535	0.429193	0.220357	0.409971	0.293927	0.466599	0.397061	0.415895	0.424251	0.473962	0.383178	0.331175	0.420498	0.331394	0.407224	0.415265
IL6-406	0.979965	0.977882	0.974822	0.984504	0.976575	0.98032	0.978342	0.977572	0.975126	0.971679	0.97981	0.975979	0.965081	0.977281	0.974362	0.969851	0.975349	0.968807	0.976912	0.974143	0.974342	0.982627	0.973632
IL6-834	0.524193	0.612161	0.593118	0.575127	0.590451	0.632307	0.588413	0.608173	0.581528	0.593257	0.579613	0.632068	0.645511	0.597056	0.571908	0.570118	0.69992	0.638675	0.584427	0.65966	0.556362	0.646318	0.650755
IL6-890	0.0433513	0.0959944	0.0853852	0.0625691	0.063886	0.0595825	0.0280341	0.0673017	0.0563166	0.101085	0.03792	0.0430547	0.165819	0.048568	0.0412954	0.0822027	0.129833	0.0485432	0.0518191	0.100124	0.055768	0.0715972	0.10252
IMPACT-1242	0.0341338	0.0675958	0.064659	0.0450505	0.0654073	0.0595513	0.0832058	0.0673974	0.0769768	0.0395945	0.0588632	0.0565863	0.0520175	0.048498	0.0492828	0.0445178	0.0454896	0.061417	0.0495857	0.0521126	0.0515589	0.039078	0.0422054
IMPACT-1268	0.0222079	0.0400362	0.0520699	0.0139558	0.0424222	0.034637	0.0424116	0.0354529	0.0407427	0.0380987	0.0276794	0.0481511	0.0348364	0.0313345	0.0899419	0.0326411	0.0250284	0.0388171	0.0259184	0.0423111	0.0282459	0.0487562	0.0313643
IMPACT-1386	0.32599	0.343937	0.367753	0.365749	0.323029	0.289558	0.346708	0.308226	0.314482	0.190051	0.332898	0.340112	0.333731	0.406663	0.354372	0.423351	0.382539	0.399864	0.394502	0.395737	0.389076	0.421754	0.306219
INS-100	0.909091	0.920177	0.911618	0.916891	0.918565	0.921581	0.917001	0.920704	0.911817	0.913467	0.926362	0.923063	0.908592	0.882458	0.914198	0.907766	0.875132	0.893759	0.914186	0.892749	0.899401	0.90961	0.882054
INS-1252	0.780113	0.822829	0.858412	0.7716	0.864971	0.812646	0.848546	0.850033	0.801194	0.741165	0.872444	0.893379	0.799263	0.804747	0.828737	0.824435	0.68494	0.821108	0.834466	0.81538	0.773593	0.844078	0.79176
INS-44	0.956859	0.960767	0.959943	0.965387	0.959685	0.965171	0.963608	0.957156	0.959326	0.961617	0.96729	0.964019	0.961873	0.941232	0.954554	0.949226	0.960048	0.946589	0.956128	0.950257	0.95872	0.948221	0.947319
IRF5-1039	0.900694	0.868524	0.911241	0.916291	0.889899	0.901922	0.902151	0.911863	0.873641	0.883104	0.907862	0.710081	0.874718	0.892191	0.870359	0.878259	0.868867	0.829033	0.913516	0.875089	0.891075	0.890776	0.905685
IRF5-1259	0.255043	0.200873	0.221453	0.239411	0.247439	0.181212	0.220167	0.219528	0.208134	0.0350621	0.165405	0.152959	0.212804	0.1627	0.180849	0.160153	0.178528	0.242979	0.143247	0.204875	0.20891	0.229696	0.127249
IRF5-1327	0.0929387	0.0789466	0.0606535	0.0649222	0.0716749	0.0694746	0.0693886	0.0875581	0.088703	0.00667903	0.0543696	0.258833	0.0827289	0.0273167	0.0580581	0.0554761	0.134315	0.0968214	0.0894443	0.0811488	0.0693427	0.0941659	0.106612
IRF5-1378	0.0954965	0.140088	0.1343	0.121411	0.142128	0.134821	0.14874	0.145627	0.15432	0.167618	0.144851	0.159378	0.0998501	0.135374	0.15784	0.195648	0.180064	0.221528	0.136712	0.14775	0.136444	0.154385	0.165931
IRF5-897	0.952262	0.911402	0.948517	0.947993	0.943593	0.943356	0.930603	0.94478	0.90434	0.860216	0.948289	0.975836	0.920509	0.945335	0.939358	0.921202	0.906403	0.919616	0.946822	0.937769	0.937836	0.944762	0.937005
IRF7-272	0.940912	0.919733	0.880193	0.921513	0.922758	0.905302	0.919822	0.909228	0.882227	0.859775	0.856722	0.890873	0.881145	0.887878	0.744516	0.897556	0.900637	0.911991	0.885514	0.907882	0.916732	0.915454	0.916326
IRF7-340	0.947779	0.928688	0.900247	0.925616	0.934808	0.924713	0.935596	0.915029	0.906513	0.917849	0.89305	0.898043	0.900013	0.918734	0.774311	0.939391	0.915266	0.916113	0.887606	0.910342	0.929054	0.926334	0.90553
IRF7-569	0.957156	0.957755	0.944731	0.944829	0.952693	0.955578	0.958199	0.948768	0.940446	0.917406	0.963892	0.94708	0.946362	0.947539	0.776802	0.945008	0.957738	0.958647	0.957207	0.943187	0.955828	0.953107	0.948511
IRF7-762	0.94902	0.929768	0.936702	0.956451	0.933621	0.939095	0.935987	0.930621	0.925087	0.930353	0.940932	0.929081	0.946899	0.91819	0.920414	0.940273	0.918663	0.930658	0.933707	0.921427	0.940608	0.943322	0.936704
ITGB1BP1-1061	0.0189806	0.0237328	0.0250251	0.016404	0.0256266	0.0298876	0.0309259	0.0293838	0.0295026	0.0324175	0.0258353	0.0465651	0.0407804	0.0214183	0.0271409	0.0773493	0.0203198	0.0446342	0.0290604	0.0479839	0.0307697	0.030603	0.0263515
ITGB1BP1-1191	0.03205	0.0405276	0.0485474	0.0169462	0.0408834	0.045419	0.0541918	0.045485	0.054366	0.0175504	0.0341924	0.041837	0.027803	0.035488	0.0284467	0.0461372	0.0503278	0.066468	0.0318144	0.025661	0.0634594	0.0586953	0.0477093
ITGB1BP1-1362	0.105404	0.155043	0.145356	0.112702	0.136312	0.146246	0.145859	0.156661	0.143782	0.118143	0.158268	0.170116	0.122034	0.130894	0.148371	0.195241	0.188155	0.184449	0.13711	0.144878	0.175282	0.151043	0.164959
ITGB1BP1-1476	0.0857159	0.110987	0.113939	0.0981802	0.108294	0.113025	0.120157	0.13742	0.106595	0.109401	0.114123	0.181192	0.0955323	0.105484	0.125328	0.0860081	0.110501	0.141123	0.103466	0.132515	0.12874	0.0937191	0.130333
ITGB1BP1-778	0.0637701	0.0722352	0.0602849	0.0535957	0.0581848	0.0630847	0.0746199	0.0668246	0.0767819	0.016463	0.0633305	0.122287	0.0429989	0.0850611	0.0532069	0.0542275	0.0723262	0.0490538	0.0864732	0.106962	0.0689171	0.056291	0.124742
ITGB1BP1-831	0.139652	0.182074	0.162936	0.148353	0.167554	0.151229	0.194156	0.198196	0.137751	0.134298	0.1621	0.239184	0.202371	0.197629	0.192208	0.182141	0.223821	0.222368	0.192573	0.18818	0.221418	0.222558	0.241076
ITPR2-1090	0.0339312	0.0370065	0.0381819	0.0260923	0.0290413	0.0350894	0.0346384	0.0355726	0.043992	0.0228894	0.0377458	0.0417466	0.0523287	0.0220973	0.0278359	0.0328928	0.0728286	0.0448582	0.0356408	0.0675724	0.0799048	0.0225517	0.0148658
ITPR2-1176	0.0351872	0.051478	0.0555923	0.040793	0.0412543	0.0545156	0.0488265	0.0617269	0.0526605	0.0711614	0.0770922	0.0731142	0.0624364	0.0390579	0.113007	0.101776	0.138074	0.099776	0.0767169	0.0540366	0.0967261	0.0622405	0.0751323
ITPR2-1439	0.0840904	0.0985739	0.0823302	0.0624098	0.0720141	0.22521	0.126442	0.120703	0.10214	0.0777877	0.0582067	0.0931264	0.105278	0.0974206	0.0937187	0.08658	0.084287	0.116499	0.192099	0.0736055	0.235681	0.0725122	0.103618
ITPR2-586	0.0601916	0.0843894	0.204038	0.112792	0.128131	0.0834493	0.10519	0.0923178	0.0884491	0.0689207	0.128188	0.0429997	0.0866637	0.0713928	0.0603847	0.106215	0.139077	0.13327	0.0834915	0.16048	0.0800612	0.113604	0.07952
ITPR2-726	0.249639	0.312611	0.346043	0.34171	0.317014	0.315625	0.338099	0.360038	0.305831	0.414111	0.345683	0.294822	0.347248	0.295454	0.286447	0.322178	0.426374	0.337797	0.34452	0.423694	0.298865	0.390332	0.352713
ITPR2-847	0.0131545	0.0194073	0.0196054	0.00705582	0.0187686	0.0115963	0.0142077	0.0172099	0.0232457	0.0298408	0.0111393	0.0105936	0.0201176	0.0117236	0.0117638	0.0130038	0.0129631	0.0158697	0.0159517	0.0144552	0.0176389	0.0155259	0.011021
ITPR2-871	0.0424983	0.0783903	0.121798	0.0913111	0.0910408	0.0354185	0.0656947	0.0436339	0.115748	0.350681	0.114482	0.0146891	0.0372065	0.0393791	0.039658	0.0213351	0.0766867	0.111867	0.0529843	0.080416	0.0253377	0.0627782	0.0346421
ITPR2-925	0.108709	0.13794	0.146394	0.112744	0.112838	0.146701	0.143343	0.144586	0.116092	0.100861	0.118626	0.0642775	0.103777	0.102286	0.0838629	0.0975042	0.103464	0.162215	0.169982	0.140366	0.170152	0.125885	0.162013
ITPR3-288	0.0386506	0.0310496	0.0266915	0.012123	0.0264926	0.0306998	0.0232888	0.0260317	0.0295219	0.024379	0.0185988	0.034883	0.0291115	0.0657368	0.0470303	0.0282321	0.0407814	0.0155537	0.04549	0.0447091	0.0285091	0.0270316	0.00782587
ITPR3-389	0.0164504	0.0433895	0.033386	0.0343129	0.0356129	0.0322391	0.0378075	0.0459152	0.0506195	0.075715	0.031233	0.020915	0.0339564	0.0124884	0.0329033	0.0238059	0.036693	0.0335771	0.0317332	0.0230127	0.0203358	0.0204379	0.0449747
ITPR3-478	0.0130956	0.0292008	0.0347341	0.00490793	0.0278506	0.0259938	0.0354703	0.0409164	0.0399904	0	0.0132817	0.0229541	0.0325306	0.00840445	0.0137285	0.0146058	0.0131737	0.0158466	0.0207344	0.0257174	0.0185909	0.0254049	0.0102986
ITPR3-598	0.0111591	0.0209603	0.0176032	0.0153272	0.0180116	0.0152983	0.0182061	0.0211238	0.022228	0.0129615	0.0189765	0.02857	0.0190249	0.0194526	0.0125881	0.0286443	0.0269438	0.0336467	0.02719	0.0264432	0.021113	0.0299225	0.0206033
KAI1-1030	0.203634	0.236257	0.255741	0.19343	0.237544	0.245812	0.251699	0.278516	0.224448	0.119575	0.251879	0.356067	0.255011	0.252505	0.271204	0.270974	0.299032	0.340716	0.276957	0.294352	0.305917	0.28189	0.308171
KAI1-237	0.685276	0.787479	0.826179	0.776489	0.781895	0.78681	0.760239	0.779537	0.744555	0.765319	0.802656	0.691255	0.803175	0.705237	0.724819	0.783806	0.77886	0.765118	0.795249	0.732631	0.798172	0.709776	0.76461
KAI1-700	0.187512	0.20114	0.296866	0.221678	0.191487	0.21715	0.213005	0.245887	0.183961	0.147631	0.175645	0.121543	0.226106	0.144767	0.118371	0.227961	0.185464	0.146857	0.223844	0.172004	0.247008	0.167943	0.146831
KAI1-798	0.466683	0.492649	0.642484	0.496486	0.508993	0.53856	0.591336	0.55943	0.40207	0.479084	0.480955	0.474553	0.609152	0.391289	0.110706	0.412149	0.470561	0.500835	0.486395	0.328587	0.619418	0.32221	0.379644
KAI1-897	0.0407945	0.0621077	0.0633653	0.0286179	0.0526934	0.0655923	0.0622954	0.0694353	0.0617146	0.00504049	0.0645851	0.0761168	0.0361335	0.0496058	0.0703005	0.0162875	0.0829651	0.0523862	0.0555607	0.0519986	0.0797862	0.0865237	0.0619882
KCNK4-1244	0.628301	0.649851	0.718881	0.618841	0.636173	0.632885	0.702467	0.698816	0.615352	0.57612	0.666332	0.640382	0.617922	0.570341	0.656869	0.604739	0.643095	0.552344	0.682196	0.57502	0.627289	0.640496	0.573362
KCNK4-1331	0.219147	0.21939	0.291892	0.209762	0.215014	0.230436	0.253291	0.247389	0.222335	0.164112	0.272246	0.181187	0.278433	0.19469	0.396912	0.196303	0.203575	0.258237	0.257819	0.206034	0.28175	0.162176	0.168289
KCNK4-1491	0.204084	0.208173	0.34734	0.232386	0.205322	0.26831	0.292072	0.268193	0.204552	0.131694	0.248094	0.113705	0.209164	0.196916	0.577946	0.179299	0.224559	0.203364	0.211267	0.212688	0.402785	0.141125	0.206226
KCNQ1-102	0.709788	0.781561	0.807107	0.78528	0.788384	0.794104	0.786288	0.760719	0.788126	0.720483	0.773962	0.79781	0.775815	0.729482	0.807527	0.742838	0.747562	0.739864	0.783986	0.73093	0.743913	0.760268	0.712761
KCNQ1-1206	0.148989	0.12604	0.146022	0.137629	0.0938798	0.0763554	0.125947	0.127433	0.103829	0.0268513	0.0560938	0.0934832	0.0835922	0.0723577	0.152667	0.0321603	0.228106	0.109669	0.05692	0.118116	0.130537	0.0357706	0.101593
KCNQ1-1300	0.148107	0.125174	0.108992	0.0816173	0.11383	0.10046	0.125214	0.12411	0.118129	0.158092	0.0986588	0.112718	0.140615	0.141351	0.138179	0.145256	0.161753	0.108684	0.140074	0.126425	0.115471	0.107139	0.117689
KCNQ1-197	0.742897	0.805853	0.818554	0.78058	0.797163	0.782213	0.798824	0.769658	0.78237	0.797202	0.780398	0.674291	0.743971	0.708988	0.845346	0.72939	0.774473	0.784635	0.758004	0.716649	0.76444	0.770099	0.746896
KCNQ1-383	0.775266	0.799208	0.833498	0.804177	0.815055	0.832649	0.782072	0.820224	0.787605	0.693016	0.807736	0.628769	0.818527	0.773888	0.809246	0.825826	0.856127	0.807332	0.834112	0.791857	0.813035	0.79338	0.768335
KCNQ1-920	0.0107818	0.0141059	0.0186252	0.00997769	0.00992573	0.0123543	0.0115248	0.00958246	0.0128408	0.0400072	0.0131293	0.0176038	0.0207373	0.0164264	0.0156836	0.0167976	0.0171878	0.0377607	0.0200897	0.0214791	0.0264432	0.0288921	0.0230774
KLF5-1168	0.00789653	0.0168659	0.0277139	0.0068356	0.0190828	0.0236604	0.0250129	0.0375707	0.0269816	0.0343781	0.00801229	0.0198473	0.0242354	0.0179963	0.036625	0.0425662	0.0104988	0.00130672	0.0261016	0.0110225	0.036487	0.0136217	0.0536367
KLF5-1375	0.0328543	0.0543741	0.0628483	0.0438843	0.0455086	0.0464178	0.0742654	0.069718	0.0586278	0.00251133	0.0460522	0.0560595	0.0373782	0.0314114	0.0648227	0.0677078	0.0435432	0.0546088	0.0291769	0.0509242	0.0458488	0.0635519	0.0573907
KLF5-1471	0.0233055	0.0411947	0.0299455	0.0273015	0.0318701	0.0410916	0.0343939	0.0483505	0.0579688	0.0900355	0.029558	0.0273677	0.0270634	0.0261662	0.0182478	0.0184821	0.0314777	0.042576	0.0269052	0.0209556	0.0186481	0.0430792	0.0420983
KLK10-1277	0.537216	0.550405	0.569454	0.585394	0.542345	0.58882	0.580602	0.59486	0.558133	0.534944	0.582859	0.64589	0.531539	0.544968	0.528369	0.57975	0.585817	0.619516	0.533849	0.581715	0.530272	0.569697	0.540264
KLK10-533	0.638217	0.654355	0.709337	0.65877	0.664633	0.605986	0.665717	0.681264	0.638591	0.527069	0.727088	0.655385	0.607139	0.569161	0.699508	0.489675	0.685771	0.606572	0.618362	0.632321	0.59457	0.624533	0.575721
KLK10-893	0.654377	0.693645	0.671158	0.656802	0.678717	0.738776	0.693742	0.662205	0.632012	0.687542	0.686782	0.757822	0.684578	0.659328	0.730096	0.628174	0.631098	0.675819	0.648275	0.666482	0.617181	0.680803	0.566535
KRAS2-1059	0.0147361	0.0214073	0.0242042	0.00640486	0.0230359	0.0223879	0.0270314	0.0244566	0.031267	0.000908576	0.0192593	0.0164767	0.0130328	0.0117303	0.0148001	0.00981157	0.0109512	0.00615309	0.00786194	0.0147753	0.0102442	0.0240997	0.0189747
KRAS2-1131	0.17337	0.2095	0.167456	0.157405	0.172974	0.126581	0.146867	0.17182	0.130318	0.257574	0.141467	0.161743	0.137832	0.246332	0.200923	0.174209	0.200529	0.236038	0.204764	0.2376	0.129585	0.16905	0.178519
KRAS2-1417	0.0345568	0.0337705	0.0312249	0.0258422	0.0336029	0.0381718	0.0331915	0.0397017	0.0461955	0.0728723	0.030699	0.0336123	0.0199501	0.0319113	0.0410747	0.012319	0.0353899	0.0606216	0.0266945	0.0349338	0.028273	0.0513437	0.0446399
KRAS2-1478	0.0136623	0.0282982	0.0180963	0.0148009	0.0179254	0.0134735	0.0220287	0.0241206	0.0198535	0.0399473	0.0145566	0.0348916	0.0338629	0.0393436	0.0247951	0.0163364	0.0500076	0.040913	0.0232676	0.0332366	0.0290814	0.0172952	0.0166576
KRAS2-786	0.209646	0.200813	0.347352	0.267549	0.222932	0.261807	0.312975	0.304368	0.242507	0.221222	0.23284	0.248504	0.231519	0.157592	0.463988	0.289574	0.18994	0.197725	0.263858	0.272587	0.28462	0.182262	0.244477
KRAS2-849	0.0366119	0.0440569	0.122624	0.0836216	0.0503883	0.0566671	0.0686769	0.0623909	0.0460443	0.0717562	0.0346066	0.0400896	0.0373737	0.0332429	0.054424	0.0715465	0.0505021	0.04118	0.0806378	0.0933387	0.0753454	0.0912862	0.0449918
KRAS2-888	0.0580002	0.0826306	0.077288	0.0738818	0.0774065	0.0836685	0.0918717	0.0976192	0.0771826	0.0726808	0.0756677	0.129669	0.122999	0.0941124	0.135713	0.097752	0.1327	0.140085	0.0836599	0.109218	0.0996959	0.0774066	0.0862246
LAT-1001	0.905738	0.900652	0.863497	0.884107	0.892677	0.903337	0.892971	0.870471	0.867107	0.815678	0.875538	0.905782	0.88974	0.894009	0.80383	0.903798	0.865875	0.81794	0.860826	0.883355	0.844775	0.89659	0.904272
LAT-1033	0.926147	0.912055	0.896876	0.917097	0.924601	0.93518	0.922193	0.90103	0.909198	0.909622	0.912638	0.925223	0.867268	0.878027	0.828202	0.919198	0.89775	0.870591	0.862438	0.902408	0.914266	0.903845	0.917438
LAT-1311	0.89408	0.877871	0.82492	0.836317	0.876159	0.893962	0.87993	0.848246	0.837114	0.672377	0.854277	0.617148	0.865149	0.841661	0.755503	0.862828	0.87889	0.76647	0.782116	0.837553	0.812557	0.86542	0.894424
LAT-757	0.789459	0.814519	0.718778	0.757961	0.791412	0.805598	0.787971	0.750127	0.769762	0.678615	0.749739	0.800382	0.74668	0.742279	0.66147	0.780158	0.714005	0.762523	0.739408	0.73131	0.690965	0.790561	0.696465
LIG4-1333	0.271379	0.330308	0.279359	0.220347	0.283831	0.3035	0.367534	0.392377	0.255897	0	0.390246	0.2217	0.164041	0.366224	0.611717	0.168643	0.262388	0.431968	0.36988	0.348843	0.353096	0.158333	0.255028
LIG4-1476	0.61599	0.623741	0.704834	0.609577	0.513469	0.532316	0.686478	0.707051	0.558264	0.22437	0.714941	0.547074	0.703003	0.608527	0.866526	0.546412	0.645693	0.545846	0.664942	0.448072	0.697936	0.56195	0.622417
LIG4-554	0.0434249	0.0699181	0.0605913	0.0393178	0.0587983	0.0579956	0.0530063	0.0683809	0.0668849	0.0190184	0.0452512	0.0732982	0.0304946	0.0678645	0.0467894	0.0580084	0.0801292	0.026178	0.0508176	0.0576563	0.0425602	0.0517132	0.0482793
LIG4-794	0.208921	0.22378	0.212329	0.19719	0.198233	0.200646	0.228217	0.214532	0.205735	0.184438	0.209266	0.226559	0.192156	0.260587	0.227378	0.231219	0.205562	0.268992	0.163903	0.205437	0.198031	0.209881	0.264336
LMO2-114	0.752982	0.700988	0.637953	0.653705	0.705768	0.690015	0.674387	0.705834	0.644579	0.51569	0.651203	0.502611	0.640714	0.678146	0.517711	0.655681	0.557584	0.638123	0.633196	0.700369	0.653707	0.695798	0.611727
LMO2-521	0.879222	0.836826	0.77924	0.813244	0.843426	0.83816	0.815407	0.836249	0.780098	0.678916	0.762044	0.733843	0.815881	0.795188	0.582207	0.842524	0.782057	0.866987	0.82732	0.792802	0.823086	0.840763	0.845909
LMO2-690	0.797089	0.740427	0.692049	0.736756	0.739764	0.726775	0.711859	0.710563	0.683213	0.707103	0.637455	0.45684	0.740063	0.646939	0.512227	0.681345	0.66261	0.688261	0.66023	0.680352	0.694889	0.7248	0.632318
LOX-1188	0	0.0293214	0.0332547	0	0.00169417	0	0.00515317	0.0279582	0.00242493	0	0.00304962	0.00279086	0.0321934	0.0212182	0.156005	0.0114098	0.0406087	0.0973258	0.037696	0.061337	0.107643	0.0322589	0.00950939
LOX-1366	0.117862	0.154172	0.190013	0.101615	0.156483	0.157852	0.175679	0.202765	0.160941	0.19556	0.137292	0.208102	0.149977	0.166962	0.153192	0.115782	0.230066	0.215862	0.185068	0.149069	0.229608	0.15902	0.173967
LOX-1429	0.0248505	0.0228364	0.0372546	0.014055	0.0204643	0.0257588	0.0233249	0.0397868	0.0296364	0	0.0330282	0.0263095	0.0226522	0.0288439	0.0286777	0.0154338	0.0450409	0.0388299	0.033674	0.0150685	0.0350897	0.0496379	0.035005
LRP2-1132	0.210572	0.280249	0.301218	0.270624	0.257223	0.261192	0.259613	0.31088	0.369144	0.367643	0.239452	0.0929204	0.134169	0.098491	0.287303	0.0864863	0.140052	0.233018	0.128171	0.101529	0.146273	0.125167	0.144723
LRP2-115	0.0377369	0.061456	0.0660585	0.0340041	0.0564987	0.0569942	0.0632062	0.0601787	0.0708584	0.107694	0.0450525	0.0614035	0.0492876	0.0486558	0.0735158	0.0491058	0.0791363	0.0810546	0.0485063	0.0505715	0.04865	0.0381781	0.0305085
LRP2-934	0.0121568	0.0370508	0.0246267	0.01136	0.0191453	0.0205814	0.0200938	0.028978	0.0359754	0.0431943	0.0224248	0.00477094	0.00525222	0.0116247	0.0138868	0.00759205	0.0444409	0.00819068	0.0423832	0.00440449	0.00696926	0.0115915	0.00737342
LRP2-995	0.0458378	0.0441923	0.0699462	0.0256869	0.0529167	0.0589264	0.0627309	0.0606677	0.0516508	0.0163019	0.0325972	0.052314	0.0676787	0.0407992	0.192783	0.035796	0.0548076	0.0462413	0.0612151	0.0746625	0.0524121	0.0270012	0.0995693
LTB4R-1157	0.566305	0.532397	0.502768	0.515241	0.546542	0.53971	0.556919	0.544432	0.502178	0.498181	0.519841	0.55638	0.534475	0.565392	0.425983	0.548809	0.515366	0.525248	0.520917	0.534658	0.579594	0.564488	0.519282
LTB4R-1338	0.900851	0.888749	0.848131	0.852881	0.873453	0.856432	0.870018	0.862759	0.859879	0.764901	0.860734	0.893695	0.851708	0.872972	0.753461	0.822698	0.845983	0.859482	0.815498	0.858376	0.85015	0.834374	0.849729
LTB4R-1441	0.836047	0.815768	0.816341	0.800853	0.793105	0.816289	0.846644	0.833076	0.778746	0.65071	0.835885	0.76549	0.803071	0.84903	0.693178	0.838005	0.790025	0.760179	0.770904	0.808739	0.816641	0.80996	0.859293
LU-1118	0.0284404	0.0547226	0.0479804	0.0319659	0.0488173	0.0519149	0.0614969	0.0567293	0.0608986	0.0308537	0.0340406	0.0456157	0.0523569	0.0483361	0.061423	0.0582949	0.0521378	0.043861	0.0419848	0.0394624	0.0452134	0.0413476	0.0550136
LU-1199	0.106722	0.137913	0.157449	0.133748	0.12045	0.153688	0.172858	0.160691	0.141113	0.23424	0.11475	0.163721	0.13959	0.148913	0.243889	0.054868	0.165697	0.204561	0.122039	0.187393	0.110139	0.124947	0.149304
LU-1224	0.0284798	0.0284787	0.0407544	0.0192298	0.0265901	0.0501857	0.0315327	0.0339545	0.036215	0.00646202	0.0358207	0.0464672	0.0510668	0.0105109	0.113903	0.00910642	0.0493914	0.146588	0.0305512	0.0174527	0.0368379	0.0239334	0.00666752
LU-1257	0.0308571	0.0593891	0.0625766	0.0311143	0.0615095	0.0608517	0.0643078	0.067372	0.0727846	0.0108604	0.045248	0.0547665	0.0454285	0.0274557	0.0649452	0.025896	0.0585152	0.0473182	0.0414571	0.0517471	0.0300514	0.0484241	0.0329167
LU-1491	0.0970207	0.114399	0.104943	0.0740061	0.100346	0.11066	0.128816	0.143463	0.10509	0.0423745	0.112086	0.124119	0.147773	0.169461	0.171785	0.118763	0.152926	0.192057	0.120862	0.14282	0.165756	0.151913	0.186396
LY6G6E-1207	0.685594	0.714906	0.713477	0.70952	0.697054	0.692428	0.778129	0.743576	0.660142	0.620245	0.723152	0.507528	0.669091	0.680349	0.71577	0.656718	0.683106	0.781943	0.669776	0.649248	0.664355	0.685628	0.690865
LY6G6E-1325	0.940322	0.924289	0.927478	0.949861	0.918907	0.933383	0.923897	0.923537	0.912876	0.877504	0.937708	0.951264	0.935869	0.930126	0.919413	0.92378	0.935726	0.926084	0.930459	0.917866	0.915106	0.937572	0.93597
LY6G6E-1456	0.727451	0.730328	0.789974	0.796348	0.768922	0.760647	0.778036	0.777703	0.759216	0.622625	0.77985	0.718931	0.680959	0.657654	0.760499	0.654349	0.774516	0.694431	0.7139	0.712935	0.700284	0.652037	0.677926
M6PR-1022	0.0211147	0.0366375	0.0151234	0.0191828	0.0269439	0.0282209	0.0332325	0.0317163	0.0308356	0.0125853	0.0168275	0.0315849	0.0314729	0.0452821	0.0404999	0.0305827	0.0473609	0.0463478	0.0325208	0.0337073	0.0238485	0.0263796	0.0337052
M6PR-1041	0.0758654	0.114166	0.100553	0.0584115	0.0952916	0.105462	0.108477	0.11681	0.115502	0.0198159	0.0881972	0.0794354	0.041676	0.0869114	0.0938403	0.110964	0.148011	0.0857505	0.0787203	0.108242	0.0596114	0.0976864	0.0723775
M6PR-1090	0.0970339	0.0935267	0.109681	0.0676226	0.0943867	0.109912	0.112082	0.118418	0.11457	0.229825	0.0824784	0.0846742	0.119673	0.132834	0.104777	0.0671409	0.155007	0.116597	0.0957711	0.129517	0.0977849	0.129762	0.138419
M6PR-1204	0.126514	0.146681	0.131685	0.0977602	0.132638	0.124918	0.128168	0.157026	0.134406	0.0740805	0.14596	0.163786	0.14996	0.148915	0.164657	0.178439	0.132006	0.151583	0.131965	0.147492	0.148573	0.164203	0.182933
M6PR-1265	0.0281107	0.0482759	0.0394372	0.0284253	0.030598	0.055851	0.0407884	0.0472479	0.0512927	0.0423905	0.0532088	0.0638538	0.0446031	0.0453308	0.0416559	0.0225394	0.0634356	0.0731925	0.0585588	0.0475611	0.0566667	0.0455871	0.0658768
M6PR-1346	0	0.00155291	0.000261	0	0.00265298	0	0.000599728	0.00331272	0.00685301	0	0	0.00113161	0.00719384	0.00980256	0.00418281	0.0004469	0.0143332	0.00397439	0.0001425	0.0061147	0.00330172	0.0145938	0.0143659
M6PR-1492	0.00206886	0.00521043	0.00445414	0.00253507	0.00561816	0.0044109	0.00722049	0.00713151	0.00936598	0.00498035	0.00293436	0.00673715	0.00339189	0.00688331	0.00726173	0.00613709	0.00560026	0.00513917	0.00780597	0.00677406	0.00511204	0.00606196	0.00469646
MAD2L1-1126	0.103716	0.107722	0.120957	0.10923	0.110356	0.118009	0.126473	0.119784	0.139488	0.15368	0.120057	0.0807971	0.0870246	0.0917633	0.0792119	0.0787598	0.0900694	0.0702898	0.0733119	0.0891111	0.097595	0.0774389	0.0844879
MAD2L1-1129	0.0145811	0.0274217	0.0310515	0.00677472	0.0283152	0.0278338	0.035198	0.029907	0.0417886	0.00903366	0.0201204	0.0383997	0.0240118	0.0141751	0.0263197	0.00909386	0.0424797	0.0268472	0.0124732	0.0250317	0.0228334	0.0103089	0.0136401
MAD2L1-1257	0.0903406	0.112293	0.108148	0.0882655	0.107848	0.103953	0.108114	0.113988	0.0950306	0.0849473	0.0859467	0.102232	0.0641021	0.116711	0.0992869	0.110682	0.121035	0.100139	0.0867059	0.0828263	0.100095	0.0893811	0.128785
MAD2L1-1309	0.0181355	0.0222845	0.0191299	0.0114095	0.0226941	0.0213695	0.0228791	0.0264694	0.0352408	0.00668657	0.0155416	0.0175002	0.0140818	0.02434	0.0224631	0.0159808	0.0262459	0.0229188	0.00988639	0.0308437	0.0188307	0.0282707	0.0275978
MAD2L1-1445	0.0204708	0.0314601	0.0317517	0.0101184	0.0247444	0.0340587	0.0376456	0.0371064	0.0209663	0.046032	0.0192887	0.0515221	0.0188707	0.0192442	0.0354233	0.0306477	0.0342041	0.0591476	0.0336769	0.0242846	0.0538134	0.0143211	0.0936887
MAD2L1-928	0.223024	0.282637	0.281209	0.28757	0.25376	0.353802	0.330779	0.32511	0.29526	0.362199	0.326973	0.200168	0.307417	0.291761	0.189063	0.284544	0.380718	0.282863	0.269058	0.341005	0.297057	0.300756	0.308765
MAD2L1-989	0.559793	0.580378	0.609818	0.621736	0.616809	0.362777	0.644663	0.37928	0.638966	0.227436	0.391801	0.294316	0.538328	0.248237	0.21162	0.289448	0.70456	0.335903	0.284243	0.555675	0.334146	0.422841	0.592295
MAGEA1-1255	0.946379	0.903709	0.919885	0.913765	0.905864	0.907446	0.909427	0.896947	0.93903	0.932568	0.917203	0.90442	0.914667	0.912674	0.8918	0.926679	0.881033	0.872932	0.890375	0.920143	0.872972	0.884736	0.892533
MAGEA1-1335	0.852897	0.817369	0.824152	0.821611	0.82354	0.848141	0.83784	0.799859	0.868865	0.708901	0.83619	0.662143	0.807357	0.845524	0.779753	0.839345	0.789779	0.736309	0.7988	0.842196	0.798713	0.776432	0.682536
MAGEA1-1455	0.990095	0.98625	0.98628	0.988311	0.986347	0.987	0.986276	0.985658	0.984329	0.986436	0.98774	0.984155	0.987677	0.988347	0.983257	0.987867	0.987331	0.98383	0.987492	0.988314	0.986894	0.987672	0.987317
MAGEA1-574	0.930616	0.898426	0.907056	0.904764	0.918296	0.923725	0.912471	0.90981	0.936354	0.931826	0.911177	0.892931	0.892527	0.906446	0.878404	0.909914	0.855461	0.860587	0.895333	0.902496	0.875049	0.781545	0.891195
MAGEA1-683	0.876485	0.825023	0.826895	0.857317	0.837322	0.846788	0.842017	0.82857	0.855372	0.829488	0.874825	0.835074	0.885988	0.848279	0.807894	0.855805	0.838729	0.818974	0.825158	0.831871	0.849261	0.837869	0.852004
MAGEA1-745	0.957807	0.924314	0.932422	0.929094	0.924901	0.940497	0.93448	0.924632	0.952576	0.933176	0.933987	0.924848	0.920181	0.955253	0.907721	0.962391	0.919976	0.909081	0.913558	0.947384	0.933736	0.932416	0.927121
MAGEA1-848	0.724592	0.703475	0.709234	0.660169	0.72384	0.748294	0.779995	0.71577	0.71836	0.626756	0.781192	0.734697	0.670105	0.654231	0.715153	0.652943	0.728102	0.73044	0.745542	0.59983	0.660723	0.71438	0.799025
MAGEC3-338	0.873085	0.885834	0.907207	0.91069	0.918172	0.924823	0.901902	0.909704	0.87379	0.897663	0.929121	0.926763	0.887125	0.910122	0.899067	0.873157	0.927538	0.921882	0.873436	0.840798	0.902721	0.887547	0.905488
MAGEC3-491	0.926443	0.92549	0.936661	0.920535	0.942414	0.937745	0.926793	0.927077	0.927111	0.865246	0.945582	0.901435	0.912797	0.921016	0.927952	0.885733	0.940198	0.913752	0.920157	0.926628	0.904748	0.921708	0.938757
MAGEC3-593	0.923559	0.950808	0.948359	0.95129	0.93982	0.959299	0.945293	0.947444	0.922067	0.846656	0.953616	0.951205	0.956462	0.94511	0.941063	0.921085	0.958275	0.964507	0.942676	0.918932	0.94327	0.942517	0.95474
MAGEL2-1220	0.954344	0.945314	0.946173	0.962695	0.94436	0.948358	0.945621	0.939921	0.935246	0.93668	0.954916	0.95094	0.956591	0.945153	0.945223	0.954927	0.95441	0.955262	0.957058	0.952953	0.958697	0.953626	0.94322
MAGEL2-1331	0.94492	0.940706	0.952803	0.945412	0.949576	0.95754	0.958701	0.951808	0.947145	0.922339	0.957606	0.850159	0.952024	0.940595	0.949744	0.938904	0.91029	0.950643	0.946065	0.93776	0.956915	0.945679	0.938897
MAGEL2-1441	0.938756	0.944195	0.94167	0.951863	0.94262	0.941459	0.940919	0.93025	0.934921	0.926914	0.944781	0.924224	0.928818	0.936086	0.941652	0.902047	0.907967	0.930005	0.937141	0.929221	0.904854	0.946099	0.924183
MAGEL2-155	0.848704	0.797585	0.805617	0.81608	0.774773	0.821883	0.830608	0.820844	0.793597	0.805577	0.845949	0.737696	0.709189	0.767593	0.808267	0.830751	0.817858	0.776807	0.781604	0.780828	0.823723	0.788764	0.74322
MAGEL2-364	0.915873	0.916084	0.91018	0.938885	0.916964	0.919617	0.913448	0.907494	0.910961	0.901172	0.923526	0.91054	0.927776	0.900578	0.85746	0.915619	0.886866	0.89801	0.913792	0.901173	0.907185	0.92289	0.909729
MAGEL2-386	0.765611	0.745602	0.747494	0.76708	0.746882	0.761218	0.752717	0.742485	0.716269	0.745768	0.772442	0.766781	0.780365	0.761472	0.762967	0.774038	0.729343	0.781093	0.741662	0.736307	0.792217	0.800592	0.754586
MAGEL2-491	0.807536	0.780453	0.775763	0.787929	0.769925	0.794323	0.780907	0.782708	0.762802	0.774271	0.784377	0.763986	0.724965	0.784437	0.726867	0.744703	0.68144	0.741479	0.730868	0.741779	0.764864	0.735035	0.732689
MAGEL2-776	0.81354	0.783505	0.816105	0.832315	0.806332	0.817546	0.812652	0.77171	0.802932	0.838381	0.829654	0.826042	0.819535	0.804788	0.719757	0.816028	0.79832	0.769861	0.811655	0.770058	0.799182	0.801937	0.772183
MAP2K4-1272	0.21304	0.230227	0.268211	0.226119	0.190957	0.240527	0.209233	0.196525	0.196393	0.320586	0.181287	0.309249	0.139017	0.255685	0.236789	0.178734	0.169477	0.16745	0.166035	0.224035	0.239259	0.19712	0.165335
MAP2K4-1378	0.0361682	0.0782952	0.0631773	0.0240158	0.06706	0.071472	0.0646463	0.0793667	0.0796006	0.00454305	0.0400818	0.056181	0.0180891	0.0508469	0.0490108	0.041471	0.0372551	0.0767695	0.0417638	0.050063	0.0531122	0.0553138	0.0420828
MAP2K4-1417	0.0210088	0.0385971	0.0394135	0.0173702	0.0396844	0.0376901	0.043641	0.0469268	0.0554077	0.0127175	0.027308	0.0183659	0.0131368	0.0150419	0.0210681	0.0201476	0.027553	0.0216738	0.0219714	0.015871	0.0161952	0.0281582	0.014167
MAS1-754	0.858189	0.814382	0.836913	0.859813	0.820787	0.846617	0.832568	0.822496	0.836059	0.837181	0.843674	0.814847	0.817608	0.798718	0.763723	0.825704	0.817216	0.77393	0.813986	0.79003	0.805752	0.846295	0.825438
MAS1-844	0.947618	0.929927	0.926239	0.948949	0.922212	0.929447	0.917726	0.923073	0.914325	0.916663	0.932883	0.931683	0.918108	0.923587	0.91494	0.92301	0.933104	0.947969	0.925241	0.930591	0.918908	0.93347	0.939701
MAS1-845	0.962673	0.957779	0.957828	0.966834	0.956471	0.957591	0.958411	0.958851	0.952652	0.926988	0.964097	0.9571	0.961811	0.956899	0.958014	0.962627	0.972749	0.958169	0.962052	0.96373	0.951623	0.964548	0.953696
MC2R-186	0.745816	0.762953	0.782019	0.796774	0.78047	0.771072	0.744962	0.73324	0.76085	0.641115	0.79197	0.673581	0.800304	0.694121	0.81394	0.742523	0.808108	0.765658	0.765468	0.738329	0.680582	0.78414	0.773603
MC2R-291	0.979148	0.973333	0.972667	0.979316	0.974327	0.971291	0.970963	0.969716	0.968748	0.97221	0.978993	0.958823	0.975515	0.968599	0.971335	0.970229	0.97292	0.968376	0.973256	0.966298	0.948061	0.975374	0.970314
MC2R-464	0.817543	0.848034	0.824483	0.838348	0.85866	0.841944	0.830153	0.804505	0.832248	0.765172	0.827921	0.778945	0.755076	0.795391	0.793965	0.763291	0.767953	0.722242	0.765015	0.748763	0.773261	0.763691	0.768591
MC2R-607	0.970796	0.974929	0.970428	0.973315	0.975687	0.970987	0.973254	0.966464	0.968288	0.91637	0.974846	0.967152	0.964453	0.964944	0.971775	0.963976	0.970077	0.97097	0.971548	0.963462	0.948613	0.96769	0.972967
MC2R-71	0.600154	0.623565	0.612494	0.626296	0.629116	0.639805	0.610107	0.612282	0.621583	0.514056	0.601303	0.624815	0.593904	0.568932	0.563744	0.569458	0.581154	0.60791	0.579876	0.558666	0.598359	0.577765	0.579969
MDM2-1167	0.00763574	0.0163695	0.0176229	0	0.0198883	0.0166607	0.0206551	0.0176078	0.033365	0.000758558	0.0109116	0.00955802	0.00426241	0.00699239	0.022481	0.00876445	0.00689099	0.0096354	0.00835954	0.00631549	0.00822022	0.014491	0.0128995
MDM2-934	0.0929111	0.12522	0.132125	0.0744773	0.123834	0.111978	0.121164	0.131344	0.122565	0.0349647	0.111431	0.140839	0.124653	0.117845	0.0745376	0.117891	0.0999018	0.116594	0.155335	0.0975385	0.0727617	0.134582	0.0813205
MDM2-979	0.0131343	0.0245644	0.0242155	0.00848528	0.0246036	0.0224675	0.0235546	0.024541	0.0334931	0.0733847	0.0156276	0.037394	0.0190382	0.0164357	0.0235285	0.0282663	0.0312616	0.024478	0.0243787	0.019877	0.0215842	0.025483	0.0221897
MEG3-111	0.800938	0.784667	0.81524	0.796991	0.798254	0.824929	0.824041	0.827297	0.806965	0.702954	0.831022	0.789854	0.801798	0.802551	0.811017	0.776267	0.812889	0.789856	0.834978	0.778193	0.826199	0.779742	0.81117
MEG3-463	0.803598	0.841676	0.869117	0.810175	0.852316	0.839461	0.855472	0.847606	0.819288	0.879015	0.848202	0.916293	0.833829	0.755346	0.83929	0.817865	0.842131	0.855611	0.859994	0.784034	0.827516	0.808714	0.766019
MEG3-570	0.779256	0.769573	0.803665	0.767311	0.79842	0.780414	0.804659	0.787761	0.780616	0.550556	0.78199	0.806464	0.81709	0.770693	0.758919	0.757165	0.776998	0.722111	0.82391	0.803794	0.76365	0.786233	0.81916
MEST-1239	0.805034	0.807113	0.800432	0.78253	0.833343	0.769084	0.819189	0.776316	0.796271	0.605246	0.733659	0.802193	0.729239	0.69317	0.773675	0.771786	0.713519	0.766078	0.769731	0.688764	0.842395	0.730318	0.745654
MEST-1291	0.598205	0.65029	0.560051	0.620337	0.63649	0.473044	0.575056	0.64241	0.54528	0.468352	0.487649	0.781196	0.618538	0.47263	0.789758	0.580553	0.529606	0.635657	0.536073	0.60104	0.634842	0.549948	0.60117
MEST-1440	0.531681	0.491362	0.335232	0.505796	0.496218	0.436959	0.362093	0.424581	0.362166	0.420133	0.297475	0.31718	0.398473	0.470505	0.759941	0.458892	0.465366	0.493	0.639086	0.3808	0.491171	0.415213	0.435202
MGMT-1014	0.93054	0.921788	0.927076	0.927333	0.927277	0.928086	0.930621	0.923404	0.917223	0.883799	0.938043	0.909628	0.893931	0.898315	0.869189	0.881868	0.931678	0.926671	0.921279	0.913483	0.912454	0.93398	0.870162
MGMT-1246	0.929437	0.942468	0.943427	0.937533	0.948994	0.941461	0.933194	0.935483	0.940623	0.919786	0.930614	0.937027	0.941297	0.926324	0.939274	0.926534	0.898544	0.951134	0.943778	0.938077	0.9439	0.925104	0.932474
MGMT-991	0.974392	0.963513	0.966206	0.974006	0.965232	0.969804	0.962654	0.964243	0.962134	0.974585	0.96915	0.967507	0.97323	0.956914	0.955118	0.971833	0.968701	0.955611	0.971372	0.963007	0.959081	0.96975	0.963336
MKRN3-1278	0.96463	0.965705	0.967066	0.961348	0.966745	0.96886	0.967983	0.9613	0.962479	0.974889	0.959181	0.925888	0.962395	0.943506	0.884428	0.955506	0.941275	0.952101	0.957975	0.95682	0.959056	0.918558	0.935022
MKRN3-1332	0.821252	0.801817	0.794258	0.788309	0.814027	0.807578	0.803881	0.629652	0.7644	0.737534	0.792264	0.707406	0.777872	0.717385	0.638296	0.75237	0.714473	0.717985	0.756473	0.710827	0.784735	0.699564	0.695402
MKRN3-1437	0.749816	0.729576	0.728269	0.738644	0.731943	0.758277	0.737929	0.702023	0.73913	0.512285	0.728554	0.532113	0.684223	0.62297	0.574317	0.663351	0.57891	0.589875	0.64687	0.590378	0.601234	0.632038	0.582127
MKRN4-192	0.975955	0.959703	0.944934	0.963092	0.955512	0.965403	0.964034	0.955577	0.963973	0.935265	0.967543	0.960199	0.95077	0.941505	0.952989	0.9591	0.954023	0.937468	0.9611	0.970308	0.956084	0.966761	0.954217
MKRN4-275	0.973175	0.948698	0.94991	0.965814	0.953972	0.958353	0.959856	0.950584	0.95435	0.965439	0.964751	0.958685	0.958454	0.960767	0.946896	0.966042	0.969104	0.966086	0.965289	0.971974	0.964107	0.963321	0.973021
MKRN4-396	0.960772	0.931651	0.9218	0.96091	0.926729	0.950379	0.941138	0.931732	0.923943	0.948116	0.954334	0.94585	0.927067	0.910226	0.942506	0.930857	0.92129	0.946926	0.935263	0.950563	0.94863	0.921878	0.931438
MKRN4-483	0.858474	0.786546	0.794678	0.806578	0.791074	0.811699	0.81451	0.785573	0.846169	0.826857	0.825136	0.790841	0.786946	0.778568	0.762303	0.807577	0.782573	0.739547	0.776936	0.822724	0.799403	0.814328	0.789842
MKRN4-522	0.819256	0.728817	0.710848	0.755229	0.753187	0.740834	0.745371	0.712456	0.765504	0.77408	0.760316	0.726621	0.722187	0.719931	0.771646	0.783071	0.697042	0.750539	0.742302	0.793617	0.730659	0.763642	0.663186
MLH1-1035	0.0214342	0.0314222	0.0271655	0.0232849	0.0250791	0.0328657	0.0361705	0.0353678	0.0411692	0	0.0223806	0.0429328	0.015977	0.052361	0.0748165	0.02214	0.0547076	0.0208531	0.04705	0.0733759	0.0372712	0.055499	0.0427029
MLH1-1120	0	0.00219717	0	0	0	0.00107358	0.000616424	0.000782184	0.000946493	0.00345369	0.00238675	0.00324571	0.00866796	0.00622316	0.00567338	0.0053671	0.0156794	0.00497846	0.00336799	0.0101008	0.00612956	0.00626712	0.00304891
MLH1-1184	0.167654	0.216399	0.18329	0.160415	0.177874	0.188337	0.184992	0.193222	0.173994	0.0899663	0.185665	0.223498	0.148423	0.193181	0.173285	0.153752	0.178226	0.242567	0.183565	0.194316	0.228429	0.18945	0.142071
MLH1-1478	0	0.00072949	0	0	0	0	0.00171186	0.0029533	0.0012319	0	0	0.00302936	0.000897806	0.000793061	0.00564424	0.0003405	0.00367206	0.0013832	0.00704716	0.0062342	0.00211906	0.010266	0.00256108
MLH1-354	0.73626	0.782632	0.734835	0.719495	0.770108	0.704728	0.762494	0.74119	0.78305	0.465432	0.716431	0.668698	0.677553	0.827569	0.807471	0.716417	0.79107	0.762958	0.680146	0.721273	0.782589	0.743465	0.783768
MLH1-689	0.00772866	0.0148214	0.010339	0	0.0129138	0.00717325	0.0136472	0.0180371	0.01771	0	0.00757501	0.0344648	0.0234901	0.0282605	0.00917599	0.027221	0.0518084	0.040837	0.0138122	0.0307262	0.0393808	0.019187	0.0192341
MLH1-905	0.011952	0.0108625	0.0167931	0.0127079	0.0103884	0.0121167	0.015392	0.0189963	0.012078	0.0344746	0.0238732	0.044897	0.0280973	0.0483629	0.0376916	0.0285804	0.021341	0.0338587	0.0219588	0.0397991	0.0347758	0.0450286	0.0401111
MLH3-1362	0.0103118	0.0241499	0.0250851	0.0119086	0.0189481	0.0171999	0.0442744	0.0316705	0.0367506	0.00354286	0.0161859	0.0192863	0.00438576	0.0131038	0.0676123	0.0653527	0.0367095	0.0357273	0.0265618	0.0342373	0.0305881	0.0122786	0.00828001
MLH3-1416	0.010359	0.0159974	0.0171366	0.00737323	0.019171	0.0182089	0.0205309	0.0228179	0.0281158	0.0400717	0.015125	0.0162904	0.0196311	0.0133279	0.0187307	0.0103269	0.00973388	0.00905299	0.014865	0.00905716	0.0210701	0.0150993	0.0130017
MLH3-1475	0.0325091	0.0429477	0.0447562	0.0293062	0.045299	0.0398419	0.0550209	0.0502978	0.04726	0.0701106	0.0398504	0.0437185	0.0597119	0.0391212	0.0532401	0.0429423	0.0558561	0.0755812	0.0488375	0.0454548	0.0588948	0.0496013	0.0559707
MME-1113	0.0915079	0.116552	0.141439	0.0965902	0.122178	0.114745	0.124929	0.144223	0.122902	0.132298	0.113203	0.0659915	0.0359356	0.050467	0.251962	0.075675	0.0893511	0.127715	0.0852619	0.0787751	0.0515894	0.0484486	0.0774153
MME-1391	0.0965427	0.105466	0.161941	0.115566	0.116988	0.128515	0.125264	0.134975	0.111923	0.0361987	0.128991	0.0648169	0.113179	0.118744	0.431532	0.0409849	0.108212	0.0661938	0.086838	0.0937711	0.143157	0.122207	0.103869
MME-903	0.0592022	0.0602382	0.0691715	0.0537253	0.074395	0.0791216	0.0797552	0.0865579	0.0680453	0.00315945	0.0646684	0.0543451	0.0337656	0.0783512	0.218786	0.0561898	0.116407	0.0482983	0.0647954	0.0763276	0.0719036	0.0576964	0.0829126
MOS-1408	0.587411	0.390332	0.632936	0.515272	0.609742	0.623439	0.594393	0.584552	0.654203	0.521427	0.616204	0.325558	0.550767	0.643625	0.775559	0.602454	0.58151	0.546623	0.586329	0.568154	0.587522	0.543812	0.631059
MOS-1474	0.176017	0.124058	0.232855	0.13561	0.171873	0.193588	0.178835	0.217132	0.226432	0.260493	0.166771	0.0949278	0.154534	0.142176	0.173234	0.107834	0.0860935	0.211225	0.196787	0.140271	0.251984	0.12284	0.190109
MOS-754	0.774426	0.730644	0.814124	0.740169	0.801591	0.776966	0.847876	0.755651	0.833979	0.85575	0.808731	0.904967	0.794039	0.82526	0.807383	0.778582	0.832957	0.785301	0.774966	0.764876	0.711097	0.724578	0.737788
MRE11A-1028	0.0062321	0.00711235	0.005662	0.00638035	0.00795704	0.0110802	0.00843353	0.0102952	0.0166521	0.0018266	0.00847726	0.00576671	0.00322683	0.00587344	0.00884863	0.00507522	0.00444487	0.0259618	0.00431686	0.0180735	0.0413971	0.0185518	0.0107174
MRE11A-1125	0.0715016	0.0947971	0.0915857	0.0808763	0.0925783	0.0943988	0.0935714	0.103569	0.0947312	0.064021	0.0956495	0.099488	0.0956735	0.0949103	0.080572	0.0502625	0.12991	0.108432	0.0898952	0.0946399	0.0813206	0.0613336	0.0710088
MRE11A-1265	0.0500106	0.0660565	0.0641837	0.0579819	0.0660835	0.0596694	0.0629435	0.0717927	0.055034	0.0837747	0.0732056	0.130523	0.118505	0.0636424	0.123948	0.0556686	0.147111	0.0984708	0.0885235	0.079587	0.0576524	0.0973975	0.103722
MRE11A-1355	0.0188816	0.0175197	0.0169306	0.016336	0.0172863	0.018532	0.0142405	0.0273349	0.0173569	0.00624394	0.0188619	0.0257448	0.0165972	0.0148074	0.0200468	0.0223011	0.0383284	0.00843166	0.0216989	0.0332833	0.011527	0.0225478	0.0180332
MRE11A-1472	0.00722254	0.00977019	0.00874567	0.00439098	0.0119512	0.00896885	0.011223	0.00991959	0.0157862	0.00384937	0.0115427	0.0190353	0.0094794	0.010994	0.00841818	0.0652464	0.00126984	0.00413606	0.0169876	0.00609192	0.00335792	0.00439762	0.0193144
MSF-1020	0.275986	0.345194	0.309231	0.311144	0.318291	0.323311	0.331392	0.314046	0.302081	0.115064	0.31326	0.340451	0.296569	0.267225	0.33118	0.310867	0.35566	0.377103	0.387378	0.338697	0.378187	0.330785	0.31797
MSF-1127	0.206646	0.237977	0.328847	0.258501	0.216616	0.263349	0.274682	0.261011	0.217054	0.318752	0.238666	0.150545	0.257372	0.190859	0.157804	0.197542	0.226125	0.220474	0.454693	0.166988	0.285177	0.177707	0.142855
MSF-1220	0.181023	0.17223	0.272023	0.218489	0.173001	0.195097	0.201022	0.209405	0.188285	0.358742	0.247198	0.144177	0.162667	0.160529	0.180493	0.202147	0.198744	0.17427	0.301325	0.13351	0.191695	0.164718	0.209536
MSF-1411	0.383421	0.432733	0.520819	0.451862	0.409831	0.449739	0.479132	0.4434	0.463498	0.477974	0.493651	0.374834	0.433946	0.357143	0.427776	0.384221	0.448999	0.380725	0.494857	0.413887	0.471409	0.380603	0.427415
MSF-1444	0.458719	0.537624	0.611102	0.556492	0.515855	0.542816	0.57122	0.521852	0.549631	0.529093	0.561702	0.483503	0.516765	0.40418	0.513136	0.455023	0.469911	0.423462	0.579734	0.448901	0.562126	0.416009	0.433038
MSF-325	0.431305	0.488737	0.462124	0.487458	0.462693	0.47315	0.454567	0.472229	0.442923	0.381268	0.421358	0.473195	0.393648	0.375102	0.446583	0.446129	0.427035	0.458267	0.419904	0.393496	0.433487	0.452336	0.390818
MSF-467	0.501485	0.524284	0.54784	0.543535	0.469257	0.587264	0.519354	0.564795	0.467333	0.277368	0.394745	0.29987	0.567542	0.320734	0.280575	0.448706	0.467242	0.40189	0.553094	0.448902	0.569122	0.516663	0.321493
MSF-879	0.0260909	0.031786	0.034737	0.0258721	0.0279069	0.0362038	0.0310918	0.0212363	0.0363732	0.0496713	0.0279838	0.0278792	0.0485497	0.0347537	0.0338908	0.0310109	0.044799	0.0217723	0.0175181	0.0191808	0.0297435	0.0403348	0.0499146
MSF-937	0.118663	0.142648	0.148523	0.120979	0.130349	0.129268	0.134939	0.150625	0.132152	0.0550156	0.148695	0.173949	0.175246	0.149674	0.139788	0.0972346	0.209097	0.247572	0.15639	0.130728	0.173198	0.172421	0.15712
MSH2-1204	0.0187504	0.0429568	0.0273948	0.0151198	0.0362388	0.0323196	0.0374559	0.0408407	0.0448498	0.0190109	0.0394778	0.0290414	0.0302723	0.0416906	0.0335933	0.0478996	0.040974	0.058191	0.033023	0.0247661	0.0190076	0.0453287	0.0909091
MSH2-1346	0.417368	0.460609	0.460722	0.468643	0.462042	0.48355	0.469698	0.488624	0.419268	0.425313	0.505503	0.522203	0.477592	0.455707	0.502122	0.444406	0.526275	0.509054	0.466453	0.492133	0.487824	0.499277	0.479656
MSH2-415	0.785862	0.717023	0.752373	0.756656	0.704061	0.775987	0.742371	0.702587	0.757293	0.628	0.737878	0.60322	0.72755	0.670944	0.682928	0.688801	0.69485	0.667523	0.642727	0.672218	0.761642	0.707727	0.585996
MSH3-1090	0.0917434	0.122552	0.130067	0.0975316	0.109478	0.110892	0.123597	0.141368	0.107155	0.0777026	0.121932	0.166893	0.114706	0.145232	0.152467	0.0966027	0.147801	0.158527	0.136212	0.142327	0.133418	0.136265	0.150464
MSH3-1191	0.0252829	0.0506142	0.0456285	0.0189326	0.0458105	0.0524581	0.0557667	0.0513422	0.0655175	0.0376345	0.03472	0.0310899	0.0366655	0.0321285	0.0248991	0.0249604	0.0315233	0.0364158	0.0266214	0.0278592	0.0344482	0.031964	0.0199609
MSH3-994	0.021312	0.0338776	0.0476023	0.0172525	0.0286194	0.0287475	0.0274754	0.0367199	0.0370517	0.0142147	0.0244535	0.0377881	0.0376576	0.0462369	0.0440563	0.0379896	0.0126106	0.0401271	0.0209629	0.0514085	0.0341353	0.0368807	0.0057193
MSH6-1030	0.00234116	0.00738502	0.0132478	0.00791548	0.0138109	0.00951927	0.0130532	0.0160511	0.0245066	0.00739124	0.00400348	0.0165606	0.0106702	0.0245195	0.0248777	0.0187137	0.0667425	0.0364385	0.0113711	0.0182662	0.00994128	0.00537727	0.0228166
MSH6-1211	0.131144	0.172724	0.13952	0.123623	0.154809	0.147815	0.162594	0.149832	0.140516	0.169687	0.154531	0.164962	0.108294	0.177761	0.208957	0.120537	0.129457	0.20791	0.170087	0.125485	0.153951	0.155512	0.12086
MSH6-800	0.0735043	0.132231	0.218135	0.132175	0.0972865	0.193393	0.207805	0.16571	0.102549	0.102908	0.116694	0.104818	0.175883	0.113364	0.182028	0.117503	0.209411	0.0719934	0.13818	0.176065	0.242415	0.149022	0.112575
MT1A-1094	0.089048	0.114899	0.146482	0.0931069	0.115163	0.126032	0.122395	0.127608	0.103762	0.214285	0.114968	0.137308	0.107923	0.120975	0.14872	0.114147	0.0734638	0.12788	0.14635	0.150411	0.170972	0.125586	0.154914
MT1A-1450	0.0282393	0.0324678	0.0820167	0.0299538	0.03777	0.0282036	0.0383452	0.0468018	0.0331187	0.0709827	0.0333173	0.0356467	0.0335691	0.0204218	0.121506	0.0348021	0.0571143	0.0297527	0.0584034	0.0394604	0.0523609	0.0251944	0.0518623
MT1A-802	0.315808	0.331076	0.316701	0.307964	0.34505	0.341229	0.338017	0.316068	0.308794	0.371585	0.294099	0.284772	0.323091	0.309793	0.272302	0.309321	0.306557	0.351816	0.33955	0.309234	0.299127	0.358761	0.295715
MT1A-898	0.439211	0.424829	0.424251	0.463855	0.515197	0.423552	0.441139	0.418088	0.35698	0.298147	0.290508	0.331994	0.517296	0.344024	0.406551	0.434621	0.416097	0.423301	0.410903	0.388262	0.38427	0.452754	0.490972
MT1A-966	0.116169	0.0834529	0.118168	0.101616	0.157401	0.07634	0.0901204	0.0976635	0.0514136	0.0372079	0.0413192	0.0275525	0.124086	0.0603328	0.218172	0.125606	0.068555	0.101917	0.0923201	0.0609777	0.0867147	0.12519	0.119801
MTHFR-1110	0.190049	0.210656	0.212632	0.1883	0.210678	0.214831	0.208878	0.220687	0.216106	0.176414	0.201863	0.198655	0.173524	0.175849	0.190934	0.206988	0.230894	0.212882	0.17508	0.210273	0.182663	0.174766	0.163098
MTHFR-1247	0.0235145	0.0291903	0.0306991	0.0104937	0.0348484	0.0344135	0.0379861	0.0389298	0.0459078	0.046726	0.0294554	0.0193896	0.0180194	0.0194702	0.0220298	0.0272956	0.0260297	0.0173352	0.0171293	0.0184784	0.025235	0.0268353	0.0147846
MTHFR-1263	0.224467	0.27926	0.240372	0.222654	0.2537	0.251164	0.269404	0.272327	0.245243	0.156634	0.229473	0.237905	0.202258	0.27621	0.26289	0.22265	0.27325	0.263075	0.270898	0.260447	0.266143	0.270492	0.281245
MTHFR-1338	0.0151987	0.0137313	0.0141318	0.00795688	0.0102404	0.0125765	0.0111515	0.0119334	0.0148222	0.0355233	0.0202354	0.014444	0.0183381	0.0113931	0.014364	0.014987	0.00747896	0.0110299	0.017275	0.0127833	0.0141072	0.011724	0.0111212
MTHFR-1424	0.692857	0.6854	0.724077	0.706581	0.678537	0.731327	0.723544	0.731954	0.688729	0.683456	0.760874	0.781769	0.737848	0.757981	0.740213	0.682496	0.750334	0.744839	0.748007	0.724142	0.765343	0.683412	0.740244
MTHFR-1474	0.0597815	0.0590229	0.0643446	0.0401048	0.0662484	0.0618948	0.0614933	0.0728118	0.0627369	0.0232856	0.0558958	0.0561921	0.0276415	0.0430995	0.0815534	0.0720052	0.0417802	0.0367614	0.0553603	0.0565114	0.0687997	0.0500842	0.0615843
MTHFR-917	0.00972091	0.00903608	0.0111068	0	0.0102063	0.00976054	0.0110291	0.00897655	0.0189346	0.146385	0.00883208	0.0177049	0.0242554	0.0122469	0.0137374	0.0361509	0.0103778	0.00701512	0.0150441	0.0112791	0.0267759	0.0166245	0.0116749
MYC-1028	0.00612696	0.0119635	0.00787145	8.3e-05	0.0126744	0.0044746	0.00379417	0.0121908	0.0117955	0.00705385	0.00108556	0.0119653	0.0057457	0.00501494	0.0123143	0.0287484	0.0143143	0.00757785	0.00348408	0.00876656	0.0185714	0.00924113	0.00536436
MYC-309	0.0406916	0.0748885	0.048638	0.0404388	0.0479983	0.0457936	0.0595176	0.0543327	0.0612921	0.0975761	0.0403674	0.090994	0.034501	0.0858557	0.0557024	0.028512	0.0984029	0.132459	0.0773367	0.0856557	0.0565992	0.0767425	0.092892
MYC-335	0.0440914	0.0453394	0.0512228	0.0441317	0.0353449	0.0447325	0.0518068	0.057267	0.0526477	0.0635309	0.0568826	0.0342809	0.0490126	0.044781	0.0259419	0.0158632	0.0902777	0.0152198	0.0321304	0.029188	0.0138587	0.0160465	0.0195716
MYC-813	0.059607	0.137424	0.112532	0.0901494	0.107554	0.120015	0.107904	0.151069	0.201314	0.239032	0.0943832	0.0527588	0.0577359	0.0345467	0.0446788	0.0464562	0.0375556	0.0721592	0.0439785	0.0393312	0.0526289	0.0385673	0.0409072
MYC-869	0.0132785	0.0276217	0.0236297	0.012096	0.0256773	0.031958	0.0232762	0.0246014	0.0202205	0.0157069	0.0263104	0.0934595	0.0376317	0.0376448	0.0528488	0.0247932	0.0374341	0.0552133	0.054021	0.0550579	0.0294902	0.0330161	0.0516777
MYC-923	0.0101203	0.023833	0.0223224	0.0124217	0.0208508	0.0267772	0.0317909	0.025595	0.0339865	0.0292379	0.022074	0.0107568	0.0198583	0.0172504	0.0178829	0.0265364	0.0157511	0.0367387	0.013077	0.0240821	0.0235754	0.0174059	0.0181527
MYCL1-1128	0.0322344	0.0449629	0.0415242	0.0192354	0.0400697	0.046749	0.0414584	0.0570355	0.0490553	0.0234457	0.0394686	0.0488513	0.0401054	0.0498175	0.0359283	0.0387923	0.0379975	0.0230202	0.0365885	0.0423026	0.0663336	0.041679	0.0288173
MYCL1-1195	0.0463192	0.0704717	0.0500141	0.0328765	0.0589031	0.0556753	0.0627452	0.0553022	0.0487182	0.0902156	0.0471954	0.0270975	0.0731708	0.0306767	0.258612	0.0920791	0.056295	0.0781081	0.174762	0.0644348	0.0543489	0.0166267	0.0617881
MYCL1-887	0.031272	0.0291147	0.0413544	0.147414	0.0345702	0.0308536	0.034017	0.0319472	0.0360627	0.0440542	0.0360074	0.0172284	0.0339074	0.0299874	0.0146486	0.0303677	0.032988	0.0250204	0.0347887	0.0321169	0.0418625	0.0259726	0.025283
MYCN-1128	0.184962	0.224758	0.237138	0.224545	0.274209	0.228114	0.230029	0.313373	0.208441	0.212908	0.250653	0.30595	0.280755	0.267747	0.360088	0.292455	0.338241	0.425954	0.283756	0.294173	0.265558	0.279708	0.28667
MYCN-196	0.0220703	0.0339553	0.0371842	0.0168932	0.0326304	0.0333134	0.0359593	0.0407236	0.0444117	0.0425958	0.0222572	0.0296199	0.0214827	0.0249512	0.0249797	0.0258204	0.0489883	0.0398264	0.0457226	0.0315583	0.0377685	0.0251459	0.0154562
MYCN-343	0	0.00239006	0.00353055	0.00054863	0.00340116	0.00156711	0.00722551	0.0121047	0.00713123	0	0	0.00166506	0.00573943	0.00237241	0.00228609	0.0102368	0.00847744	0.000818722	0.00681272	0.00634446	0.0030285	0.0105464	0.0134488
MYCN-452	0.0495904	0.0621572	0.0624821	0.0375204	0.0561785	0.0709964	0.0683084	0.0632799	0.0691021	0.14567	0.0642024	0.0591385	0.0694252	0.0289604	0.0398298	0.0686881	0.0548243	0.0499334	0.0460203	0.0492659	0.058851	0.0673263	0.0474721
MYCN-933	0.131698	0.150608	0.134756	0.119808	0.150739	0.174018	0.142428	0.156626	0.128597	0.0437101	0.152606	0.268085	0.0383482	0.12202	0.191913	0.140966	0.16429	0.293612	0.168766	0.189288	0.140147	0.230994	0.0770091
MYOD1-1048	0.116661	0.182515	0.190688	0.156886	0.170612	0.178611	0.168193	0.198569	0.236139	0.3336	0.177797	0.0832258	0.137753	0.0773872	0.103049	0.105113	0.145784	0.131466	0.114117	0.12058	0.121495	0.135723	0.105788
MYOD1-1193	0.242645	0.243786	0.351908	0.22199	0.227518	0.247778	0.275238	0.281942	0.213973	0.149302	0.271428	0.204461	0.222083	0.252772	0.447527	0.209107	0.272403	0.24975	0.333581	0.25771	0.363	0.247	0.278459
MYOD1-1426	0.189088	0.244034	0.258204	0.226226	0.256	0.231994	0.222859	0.287335	0.209009	0.128894	0.232342	0.212141	0.200672	0.298454	0.292818	0.282538	0.276503	0.263235	0.181376	0.275885	0.297609	0.162673	0.226216
MYOD1-655	0.0399545	0.0555872	0.0580671	0.0300828	0.0518404	0.0530577	0.0649861	0.051532	0.058216	0.04737	0.0634556	0.0253152	0.0781953	0.0497924	0.0498804	0.054967	0.0291833	0.116588	0.062009	0.0470266	0.056451	0.0639738	0.0544459
MYOD1-857	0.0206035	0.0284454	0.0416932	0.0208235	0.0372689	0.0246018	0.0368921	0.034646	0.0346388	0.00176263	0.0302776	0.0324608	0.0168039	0.031335	0.0393776	0.00964253	0.0516686	0.0150589	0.0368272	0.0171635	0.0385611	0.0452264	0.0542925
MYOD1-919	0.0859557	0.12677	0.122203	0.105915	0.0903012	0.101584	0.106287	0.120959	0.0839436	0.105837	0.0959224	0.0770727	0.107471	0.141853	0.102184	0.108037	0.139573	0.145023	0.133238	0.089486	0.0834003	0.0938121	0.104788
MYOD1-992	0.0481234	0.08229	0.0865397	0.0720908	0.0788414	0.068166	0.0753311	0.086999	0.073534	0.113837	0.0724199	0.0710682	0.0646162	0.0869294	0.0805956	0.0817759	0.117564	0.0753762	0.111747	0.0501585	0.0645097	0.0954288	0.109263
NBL1-1477	0.865822	0.836037	0.896853	0.875777	0.88085	0.877661	0.861762	0.87597	0.83622	0.773309	0.899432	0.661001	0.908916	0.814851	0.895	0.886893	0.853799	0.842061	0.857457	0.866348	0.847225	0.876092	0.836756
NBS1-1101	0.0216406	0.0626793	0.0499283	0.0313837	0.0481778	0.0588433	0.0613194	0.0648551	0.073159	0.0730904	0.0546356	0.0325238	0.0228209	0.0325556	0.036607	0.0268885	0.0205093	0.023709	0.0294811	0.0215055	0.0334672	0.0266568	0.0365597
NBS1-1392	0.00151952	0.00411543	0.00345176	0	0.00427813	0.00449695	0.00314242	0.00277585	0.00402486	0.00999716	0.000324	0.00883609	0.00480934	0.00598441	0.00526975	0.00687568	0.00656633	0.00711235	0.0086607	0.00458789	0.0078358	0.00802676	0.00830222
NBS1-1468	0.0327758	0.0577024	0.058448	0.0249807	0.0538054	0.0616793	0.0666778	0.0602666	0.074589	0.0385294	0.0436381	0.0501596	0.0222468	0.025094	0.0326651	0.0254447	0.0520565	0.0604249	0.0279865	0.0362464	0.0387598	0.0270779	0.0237486
NCL-1125	0.0980292	0.107668	0.179651	0.158778	0.148392	0.121298	0.162629	0.181276	0.134525	0.000933598	0.117285	0.166559	0.137343	0.105005	0.0925302	0.131356	0.190324	0.103153	0.144314	0.138224	0.249766	0.124884	0.100629
NCL-1495	0.00323608	0.009458	0.00925652	0.00482598	0.00510614	0.00816605	0.0140367	0.0129193	0.0160973	0.00388739	0.0138677	0.0111877	0.01425	0.00266938	0.0123724	0.00630841	0.0180668	0.0496259	0.00679472	0.0111692	0.0194147	0.00374067	0.00307524
NCL-368	0.766533	0.776806	0.777098	0.807555	0.782502	0.782965	0.756016	0.74366	0.769277	0.629561	0.800477	0.766266	0.692171	0.796187	0.731048	0.865364	0.77537	0.817798	0.760687	0.789863	0.782477	0.800614	0.732617
NCL-620	0.124393	0.172923	0.161085	0.141345	0.178769	0.151287	0.170223	0.187641	0.142563	0.0839683	0.163472	0.191727	0.188558	0.157804	0.13988	0.156527	0.160683	0.237288	0.189618	0.174846	0.20798	0.186978	0.18853
NCL-676	0.155064	0.197888	0.188353	0.176821	0.16716	0.189923	0.149884	0.152471	0.166297	0.221234	0.176525	0.174376	0.126356	0.162229	0.185182	0.138318	0.180059	0.144472	0.190054	0.12003	0.217012	0.20165	0.227733
NCL-874	0.555979	0.405674	0.39163	0.276166	0.490384	0.382744	0.574485	0.421876	0.544076	0.388402	0.463235	0.463477	0.419343	0.411107	0.370717	0.383316	0.345792	0.418776	0.517891	0.454707	0.559832	0.357969	0.598822
NDN-1269	0.699643	0.6923	0.72194	0.711121	0.70494	0.680063	0.7299	0.729648	0.713179	0.595654	0.723218	0.726793	0.697461	0.636054	0.776459	0.7197	0.712614	0.686694	0.616987	0.637495	0.755091	0.682935	0.689104
NDN-1418	0.556583	0.548541	0.658048	0.503865	0.655196	0.620367	0.643364	0.690653	0.556829	0.417836	0.631103	0.591919	0.589715	0.544294	0.884103	0.5475	0.692174	0.581297	0.720717	0.642823	0.657785	0.596205	0.637805
NDN-1425	0.422183	0.459877	0.491439	0.419492	0.528656	0.491539	0.519474	0.529819	0.428316	0.499288	0.53159	0.424657	0.46328	0.412068	0.708415	0.521159	0.514541	0.560469	0.542563	0.504454	0.631842	0.48409	0.468969
NEFL-1041	0.13449	0.139692	0.140504	0.105484	0.132073	0.109292	0.134675	0.148227	0.131668	0.0753071	0.112537	0.135934	0.099555	0.140006	0.139891	0.0745469	0.110383	0.092753	0.148436	0.11586	0.128025	0.130894	0.132223
NEFL-1148	0.1485	0.133795	0.145573	0.108715	0.119195	0.161839	0.126433	0.147825	0.112075	0.0138649	0.173788	0.136457	0.092345	0.184553	0.325611	0.127277	0.218451	0.221421	0.196547	0.228797	0.18028	0.237264	0.118489
NEFL-1341	0.0244523	0.04566	0.100186	0.0134055	0.0385463	0.0300055	0.0347781	0.0389465	0.0328122	0.0570696	0.0266835	0.0459451	0.0588826	0.0506585	0.341076	0.046812	0.0622941	0.063236	0.0911017	0.0378226	0.0350313	0.0352875	0.0502082
NEFL-1367	0.147218	0.205447	0.223075	0.207438	0.193421	0.185234	0.197615	0.231781	0.176031	0.150579	0.220218	0.239739	0.190128	0.220836	0.29439	0.184998	0.18463	0.163053	0.186026	0.21347	0.202297	0.230787	0.177771
NEFL-350	0.0231323	0.0362447	0.0477432	0.0158141	0.0366358	0.0384258	0.0498243	0.053914	0.0528825	0.0075251	0.0302003	0.017309	0.0193572	0.0194432	0.0150821	0.0148664	0.0272653	0.0497491	0.0359008	0.0256416	0.027556	0.0304335	0.0400892
NEFL-453	0.019726	0.0283329	0.040158	0.0177243	0.0291678	0.0288643	0.0258189	0.0408018	0.0356127	0.0192403	0.0300022	0.0243867	0.0228796	0.034683	0.0431004	0.0156116	0.0653583	0.0234311	0.0281624	0.0273723	0.0509732	0.0251184	0.0396306
NEFL-524	0.0180852	0.0335366	0.0550299	0.0102489	0.0388606	0.0325271	0.0467046	0.0412417	0.0437372	0	0.00988227	0.0421374	0.0235688	0.0161726	0.197137	0.0267719	0.0384243	0.0150321	0.0312907	0.0398119	0.0234758	0.0368699	0.0415247
NEFL-600	0.0737551	0.0770621	0.114066	0.0698404	0.0939038	0.107444	0.0934651	0.0807133	0.0844911	0.099488	0.0829461	0.0399545	0.0483386	0.0892294	0.340676	0.0792519	0.0981983	0.0479273	0.0788303	0.0641754	0.0854118	0.0497634	0.0988743
NEU1-1444	0.0241945	0.0293701	0.03115	0.0170545	0.0299754	0.0271799	0.0275714	0.0324003	0.041261	0.0380555	0.0372385	0.0291717	0.0264918	0.0191239	0.0216268	0.0213875	0.0349129	0.0234495	0.0286039	0.0228345	0.0207923	0.0232	0.0428957
NEU1-585	0.0472212	0.0584597	0.0434722	0.024608	0.039461	0.0471207	0.0662041	0.0693641	0.057234	0.014117	0.040142	0.0234263	0.0166017	0.0529885	0.0653262	0.0157508	0.0461206	0.0639984	0.0278566	0.05627	0.0504713	0.090934	0.043669
NEU1-755	0.0326333	0.0301303	0.036456	0.0276194	0.0252023	0.0534853	0.0439375	0.0433648	0.029633	0.025423	0.0379943	0.0104229	0.0296055	0.048518	0.0630415	0.0318562	0.104603	0.0189996	0.115953	0.0429813	0.0283186	0.0284393	0.0378445
NF1-1040	0.222213	0.255928	0.252346	0.216368	0.241848	0.243444	0.240839	0.290085	0.222766	0.148618	0.23831	0.211984	0.209231	0.252266	0.263089	0.227491	0.230163	0.301556	0.211195	0.23754	0.295769	0.242567	0.286008
NF1-1135	0.045368	0.067944	0.0550283	0.0340839	0.0644074	0.0624839	0.063405	0.065929	0.0595733	0.0214535	0.033422	0.0666305	0.036628	0.0475099	0.0662587	0.0420027	0.0349923	0.0664497	0.0432901	0.0559091	0.0410957	0.0557307	0.0388076
NF1-1263	0.221806	0.234893	0.258009	0.229355	0.228195	0.231217	0.250808	0.245559	0.218619	0.0741441	0.264786	0.286651	0.274491	0.270734	0.249502	0.324695	0.315827	0.280012	0.274701	0.28773	0.240411	0.245038	0.243289
NF1-995	0.0914976	0.0761345	0.107735	0.0690037	0.0774509	0.0946135	0.0837748	0.130563	0.086453	0.0613332	0.108895	0.0565994	0.0967207	0.0929819	0.129438	0.0703839	0.0745763	0.132406	0.0875802	0.0712971	0.137534	0.0969018	0.0683832
NF2-1100	0.0503546	0.0768784	0.0720036	0.0535516	0.0754709	0.060477	0.0697906	0.0681742	0.0690785	0.113174	0.0671165	0.0792145	0.055891	0.0799007	0.0903347	0.0774771	0.0908272	0.06996	0.0700068	0.0699697	0.0546354	0.0944048	0.0873094
NF2-1394	0.023395	0.0214164	0.023587	0.0141915	0.0202812	0.0252909	0.0238471	0.022299	0.0279556	0.0513587	0.0236742	0.0215661	0.0310394	0.0289578	0.0322526	0.0443523	0.0318653	0.0277751	0.0274779	0.0289065	0.0319846	0.0389892	0.0390039
NF2-949	0.194544	0.324511	0.293052	0.169742	0.244052	0.29427	0.274694	0.246095	0.294963	0.120826	0.230752	0.17871	0.301944	0.201563	0.393392	0.267115	0.258812	0.175303	0.215945	0.183324	0.302498	0.325652	0.190549
NKX3-1-1225	0.23822	0.313792	0.253337	0.231893	0.260474	0.254402	0.270647	0.290672	0.254755	0.116194	0.283644	0.305527	0.240432	0.28256	0.487466	0.330078	0.372711	0.373323	0.272748	0.286771	0.243268	0.335748	0.336
NKX3-1-1383	0.0874757	0.159203	0.137707	0.115582	0.124929	0.134386	0.136886	0.14527	0.111743	0.073114	0.130839	0.104179	0.142621	0.097898	0.153537	0.153243	0.162185	0.128967	0.144275	0.100667	0.169597	0.155914	0.101409
NKX3-1-630	0.912754	0.920832	0.937481	0.922849	0.933738	0.914038	0.939749	0.936329	0.93807	0.95138	0.939015	0.778379	0.872158	0.902664	0.888247	0.939626	0.876485	0.926984	0.942314	0.91586	0.877125	0.916335	0.915846
NME1-1274	0.0776084	0.121238	0.0999172	0.0926812	0.11042	0.105241	0.108314	0.109078	0.0842202	0.0809048	0.0963639	0.131223	0.121785	0.139637	0.13748	0.0844784	0.101995	0.123332	0.133237	0.114191	0.132557	0.124605	0.108005
NME1-1314	0.0228954	0.0287609	0.0227592	0.0225353	0.0197693	0.0258215	0.0235912	0.0320709	0.0341466	0.0335776	0.0277184	0.0218535	0.0117926	0.0251668	0.0319562	0.028936	0.026916	0.0130792	0.0133473	0.0138093	0.0218916	0.02867	0.0126774
NME1-1369	0.0300748	0.0593662	0.0584335	0.0446315	0.0506131	0.0672907	0.072975	0.0728881	0.0979046	0.102909	0.0515225	0.0460533	0.0412826	0.0304037	0.0402411	0.0321587	0.047317	0.0361922	0.0345132	0.0454116	0.0322659	0.00549326	0.056984
NME1-1458	0.0209414	0.0342242	0.0328417	0.0222911	0.030622	0.0364365	0.0361514	0.0426416	0.0522204	0.00596339	0.0256074	0.0512078	0.0678712	0.0290333	0.0173484	0.022342	0.0393532	0.0589408	0.0234585	0.0329315	0.0229676	0.0269288	0.0163802
NME1-1493	0.0256708	0.0369939	0.0426568	0.0217655	0.0444884	0.0450071	0.0480415	0.0483657	0.0539297	0.0126416	0.0293016	0.0450424	0.0157314	0.0222332	0.0292985	0.0199572	0.0184375	0.0198476	0.0371467	0.0190316	0.0274819	0.0161382	0.0355767
NNAT-1166	0.912248	0.922844	0.899757	0.910895	0.925765	0.903502	0.927962	0.936893	0.908128	0.847065	0.911297	0.848012	0.894641	0.896313	0.924559	0.874839	0.920583	0.900749	0.869394	0.886236	0.897647	0.890597	0.898289
NNAT-1206	0.949962	0.953848	0.942467	0.949223	0.953508	0.947347	0.956132	0.961267	0.938233	0.944704	0.954896	0.901022	0.939271	0.943992	0.959579	0.935595	0.945523	0.94455	0.93159	0.946399	0.9508	0.949186	0.954545
NNAT-1305	0.977727	0.979182	0.976291	0.979898	0.980991	0.975735	0.982691	0.984755	0.973052	0.968874	0.980531	0.979175	0.972877	0.976437	0.981688	0.973575	0.977465	0.97662	0.9704	0.97863	0.982872	0.973567	0.979259
NNAT-517	0.595903	0.590731	0.560186	0.575208	0.564406	0.575211	0.587732	0.57851	0.556637	0.559212	0.572923	0.616174	0.552465	0.521399	0.518119	0.542728	0.52105	0.496221	0.533299	0.559945	0.592077	0.52462	0.504883
NNAT-593	0.96517	0.959852	0.942049	0.969005	0.964126	0.944403	0.966353	0.970803	0.943898	0.865779	0.942084	0.96317	0.945185	0.945672	0.955916	0.929914	0.962711	0.948858	0.942534	0.958604	0.967607	0.946557	0.952896
NNAT-650	0.971879	0.972297	0.955511	0.974035	0.971519	0.964579	0.975373	0.97765	0.955445	0.977653	0.962243	0.971057	0.942699	0.959561	0.96853	0.971768	0.97835	0.963015	0.955374	0.976354	0.982027	0.962966	0.976106
NNAT-823	0.94641	0.951054	0.946538	0.948811	0.952134	0.94694	0.963623	0.962791	0.941676	0.870578	0.953263	0.952602	0.930129	0.936441	0.943849	0.938656	0.95882	0.936431	0.925714	0.943231	0.952476	0.933317	0.949422
NNAT-958	0.946917	0.942221	0.928256	0.942745	0.946206	0.927662	0.946607	0.952059	0.925117	0.944695	0.930926	0.948586	0.92716	0.927785	0.938784	0.939156	0.948807	0.915826	0.913556	0.936462	0.945807	0.920272	0.931773
NPY-1009	0.157894	0.150924	0.213758	0.14145	0.134634	0.164741	0.234798	0.194309	0.138388	0.062236	0.162609	0.123994	0.177964	0.135643	0.125528	0.139428	0.188148	0.147069	0.129006	0.140611	0.199596	0.164006	0.108212
NPY-1258	0.0376449	0.0481959	0.0772649	0.0325888	0.0539558	0.0553906	0.0775803	0.0579142	0.0734991	0.088304	0.0499319	0.0488296	0.0500066	0.0327326	0.181474	0.0274298	0.0410117	0.0649794	0.0348818	0.0378682	0.0915414	0.0457424	0.0367219
NPY-1358	0.0359262	0.0388722	0.0443382	0.0314434	0.0287419	0.04411	0.0667925	0.0407067	0.053637	0.00434614	0.0300546	0.0146967	0.01193	0.0383461	0.029431	0.0288828	0.0201308	0.0250308	0.0369933	0.0477008	0.035009	0.0250717	0.0498179
NPY-793	0.0923209	0.135722	0.177757	0.153792	0.142223	0.120165	0.237266	0.143095	0.144202	0.119547	0.133227	0.158534	0.108271	0.165716	0.135645	0.211215	0.119904	0.107702	0.125802	0.19801	0.126121	0.135633	0.208877
NPY-820	0.136795	0.173775	0.190017	0.131653	0.170812	0.136692	0.220831	0.175776	0.163696	0.0608533	0.164884	0.142778	0.151327	0.196953	0.141858	0.147863	0.19611	0.169159	0.193491	0.145668	0.197905	0.127745	0.2019
NPY-931	0.0819594	0.101937	0.169077	0.0797504	0.113192	0.11897	0.228339	0.123053	0.12637	0.124681	0.116999	0.316051	0.0949448	0.129677	0.130402	0.110083	0.129327	0.113689	0.125359	0.116321	0.128207	0.102349	0.112972
NUFIP1-1176	0.0762418	0.0890888	0.0895014	0.0688245	0.0919962	0.0981964	0.101358	0.11436	0.0898527	0.00216437	0.0552796	0.0824778	0.0253298	0.105191	0.117898	0.0614847	0.0510934	0.0974065	0.0970152	0.124681	0.0964061	0.0964813	0.124245
NUFIP1-1210	0.00309297	0.013249	0.00946227	0.00548494	0.0110594	0.00444135	0.0141864	0.0105949	0.0121957	0.0128966	0.00719712	0.0172878	0.0118725	0.0215968	0.0116635	0.0164543	0.0180005	0.0137427	0.0128926	0.0121761	0.0157898	0.0137165	0.0139525
NUFIP1-1434	0.23258	0.280181	0.267908	0.226795	0.267239	0.260828	0.262799	0.266048	0.246292	0.12597	0.256449	0.251771	0.202385	0.253083	0.245702	0.216419	0.217958	0.252362	0.239974	0.250562	0.240142	0.243829	0.251908
NUFIP1-1486	0.0181023	0.0309627	0.0274611	0.0195227	0.0262987	0.0307905	0.0339417	0.0381556	0.0297726	0.0456983	0.0167753	0.0286336	0.0364188	0.0269713	0.0307352	0.0345877	0.0256158	0.0328782	0.022346	0.0311265	0.0326663	0.0393702	0.057843
NUFIP1-1491	0.162786	0.191476	0.203929	0.173717	0.179519	0.203877	0.207666	0.215316	0.181947	0.19999	0.218223	0.268263	0.217909	0.170415	0.243435	0.154717	0.192715	0.174079	0.196777	0.231086	0.162927	0.216209	0.170399
NUFIP1-719	0.046744	0.0719115	0.091814	0.0458653	0.0753209	0.0683155	0.0701496	0.0720513	0.0662392	0.0651785	0.0749951	0.0658766	0.067613	0.0568468	0.0595148	0.0740489	0.0773755	0.0563938	0.0575592	0.0711925	0.0522602	0.100691	0.0933212
OAT-545	0.952486	0.942861	0.933194	0.949083	0.940711	0.948021	0.935666	0.936599	0.935843	0.943087	0.952875	0.906516	0.942014	0.942378	0.945999	0.939989	0.939118	0.943713	0.946961	0.934371	0.926954	0.942629	0.944519
OPCML-143	0.192571	0.168946	0.193817	0.144415	0.181382	0.195634	0.211203	0.214854	0.166729	0.177684	0.208873	0.0953271	0.141466	0.151552	0.149402	0.137052	0.180268	0.178927	0.187094	0.149649	0.220716	0.154881	0.14901
OPCML-677	0.178882	0.196767	0.307207	0.211858	0.183618	0.216107	0.243074	0.26247	0.168783	0.174371	0.201047	0.121552	0.20396	0.185396	0.284891	0.218698	0.22225	0.27376	0.243483	0.206456	0.342742	0.166162	0.181755
OPCML-967	0.0172074	0.0297672	0.0661913	0.0160015	0.0284255	0.0272274	0.0268851	0.0306479	0.0289092	0.0580197	0.0336893	0.0124091	0.0166319	0.048631	0.148348	0.0223808	0.0336782	0.048049	0.0549223	0.0332838	0.0641275	0.0126912	0.0370018
PADI4-1438	0.822828	0.83303	0.789073	0.844688	0.858004	0.813221	0.817639	0.820277	0.788102	0.750609	0.780033	0.747297	0.840983	0.798457	0.723774	0.83654	0.732279	0.827421	0.819007	0.832157	0.79796	0.847817	0.781713
PADI4-331	0.0103932	0.0207564	0.0156881	0.00746038	0.0137231	0.0173961	0.0157377	0.0183533	0.022701	0.0047296	0.01646	0.0154972	0.00873825	0.038346	0.421822	0.0166831	0.0220195	0.0389656	0.0330222	0.021672	0.0266316	0.0372174	0.0169983
PADI4-491	0.344004	0.312653	0.373238	0.31185	0.395518	0.371097	0.337279	0.334503	0.352767	0.290112	0.421216	0.31587	0.358524	0.364318	0.420504	0.310394	0.359529	0.284503	0.330434	0.293364	0.302718	0.289728	0.316277
PAR-SN-1203	0.979255	0.98129	0.980652	0.982011	0.978379	0.979713	0.978361	0.976742	0.978021	0.975679	0.974721	0.977245	0.971631	0.980355	0.974187	0.971279	0.980593	0.977584	0.975905	0.970062	0.963223	0.975434	0.969824
PAX6-1051	0.366455	0.441156	0.472639	0.455413	0.424273	0.419076	0.457196	0.470171	0.416234	0.154174	0.430208	0.318262	0.33937	0.400132	0.427173	0.344275	0.360432	0.417996	0.44063	0.410339	0.394542	0.316127	0.359932
PAX6-1135	0.0918387	0.137922	0.131481	0.101016	0.128404	0.136555	0.141079	0.149268	0.138894	0.128027	0.1499	0.190311	0.153933	0.145407	0.161837	0.145686	0.185291	0.106735	0.128834	0.118231	0.148434	0.168931	0.119155
PAX6-1337	0.0400007	0.0646744	0.0979631	0.0460727	0.0723211	0.0855325	0.0736329	0.083614	0.0766773	0.00821023	0.073074	0.0688144	0.053153	0.0456447	0.11531	0.0537904	0.0801397	0.0940223	0.0736983	0.0528743	0.0789611	0.0642615	0.0422266
PAX6-1404	0.205128	0.249213	0.233476	0.22129	0.252116	0.250262	0.247491	0.287786	0.261126	0.292144	0.258424	0.432288	0.190579	0.183519	0.121228	0.174607	0.174854	0.169125	0.189504	0.149608	0.176529	0.196718	0.191367
PAX6-159	0.0772014	0.0705095	0.106447	0.0803181	0.0900188	0.08756	0.0957103	0.0953808	0.089883	0.0281818	0.0738375	0.0353719	0.111897	0.069505	0.234563	0.0716836	0.0735392	0.11163	0.0951379	0.0765204	0.0791542	0.106026	0.0956467
PAX6-265	0.239877	0.294548	0.332353	0.286427	0.35489	0.253191	0.291661	0.314754	0.264641	0.165302	0.198265	0.217868	0.333564	0.273292	0.288635	0.294627	0.311897	0.387844	0.265187	0.272139	0.248515	0.269926	0.248015
PAX6-63	0.875929	0.875567	0.861039	0.888149	0.863233	0.87515	0.860337	0.870477	0.806808	0.782991	0.883888	0.919785	0.884565	0.888715	0.900467	0.879177	0.909634	0.914733	0.891643	0.897191	0.895255	0.890171	0.903273
PAX6-805	0.52726	0.592046	0.589698	0.58822	0.581021	0.567131	0.581741	0.615498	0.534671	0.547646	0.549791	0.647148	0.59746	0.579565	0.623186	0.581407	0.673685	0.60475	0.608233	0.649294	0.606219	0.646673	0.658642
PDGFRB-1045	0.0399151	0.0341076	0.0416168	0.0311846	0.0373535	0.0325438	0.0436797	0.0427837	0.041125	0.107125	0.0366448	0.0473358	0.0422252	0.0463706	0.0788214	0.0446064	0.0442837	0.093478	0.0394428	0.0490855	0.0747376	0.0531266	0.0444009
PDGFRB-1058	0.0447545	0.0742818	0.0665777	0.0358063	0.0650889	0.0666733	0.0715527	0.0686228	0.0797931	0.0141856	0.0480064	0.0356491	0.0249831	0.0409889	0.0472307	0.0358362	0.0326576	0.0530453	0.0334375	0.0354684	0.0351702	0.0272019	0.0235868
PDGFRB-1115	0.10452	0.122637	0.156468	0.0868989	0.108248	0.105517	0.131306	0.14275	0.112841	0	0.0943564	0.13882	0.149828	0.112308	0.199188	0.0678306	0.126459	0.25026	0.144908	0.122175	0.0917074	0.0701452	0.102272
PEG10-301	0.0101583	0.0158093	0.0277341	0.005871	0.0176566	0.0198652	0.0200891	0.0221921	0.0220231	0.0166387	0.0198294	0.0166122	0.0135394	0.0247255	0.0322704	0.0174901	0.00920099	0.0485501	0.0255407	0.0192503	0.0180116	0.0179611	0.00971699
PEG10-354	0.192442	0.270278	0.354258	0.215132	0.279488	0.264586	0.294708	0.326423	0.237841	0.238051	0.302281	0.246889	0.269139	0.258877	0.528745	0.255175	0.331431	0.331428	0.252041	0.258289	0.305928	0.186646	0.233592
PEG10-692	0.0195483	0.0410995	0.101229	0.0235712	0.0542646	0.0466875	0.061777	0.051319	0.0411333	0	0.0479561	0.0305942	0.00615954	0.0609543	0.149867	0.0451067	0.0649569	0.0777825	0.0460542	0.0265251	0.0610536	0.0217717	0.00639427
PEG10-71	0.0246691	0.02138	0.0490925	0.0302787	0.0253228	0.0258241	0.0285564	0.0322405	0.0331295	0.0262625	0.0248256	0.0299458	0.0151396	0.0212481	0.0444275	0.0161939	0.0313126	0.030609	0.0327307	0.03123	0.0310954	0.0188891	0.026442
PEG10-858	0.00873118	0.0340065	0.0332637	0.0110687	0.0344725	0.0361036	0.0487783	0.0323531	0.0301574	0.000739281	0.026695	0.114007	0.024059	0.0304637	0.102724	0.0453209	0.0239181	0.0705696	0.0431863	0.0202759	0.0370816	0.00640741	0.0241714
PEG3-1203	0.445602	0.441757	0.469844	0.416614	0.502074	0.496485	0.437933	0.455966	0.423441	0.232439	0.465679	0.185041	0.4044	0.422976	0.490899	0.408859	0.35533	0.530203	0.406022	0.405061	0.352554	0.496363	0.415043
PEG3-1282	0.687805	0.722768	0.712096	0.711401	0.71504	0.737901	0.741666	0.727417	0.684089	0.685344	0.741937	0.701912	0.685108	0.64045	0.693433	0.703974	0.694245	0.708731	0.70398	0.636251	0.677285	0.708769	0.643155
PEG3-1353	0.903528	0.900399	0.90741	0.904235	0.898568	0.913256	0.906069	0.909743	0.892542	0.888977	0.91587	0.911967	0.887111	0.888452	0.910325	0.889087	0.910916	0.914097	0.903302	0.900328	0.914476	0.888061	0.884932
PEG3-1467	0.661366	0.678995	0.687863	0.683504	0.67306	0.684462	0.696444	0.690569	0.658872	0.509228	0.698941	0.640776	0.648644	0.639839	0.641877	0.612523	0.700488	0.694062	0.689104	0.649604	0.69194	0.634548	0.641118
PEG3-779	0.661776	0.668273	0.677668	0.664376	0.650388	0.68751	0.698527	0.706257	0.640108	0.554182	0.689474	0.656455	0.641787	0.604159	0.70822	0.632383	0.595221	0.680059	0.565329	0.582501	0.647108	0.634608	0.581826
PEG3-924	0.788706	0.823825	0.837491	0.805207	0.813523	0.816313	0.837929	0.812106	0.817855	0.7817	0.842314	0.814056	0.80133	0.813769	0.784929	0.811448	0.84459	0.779382	0.792489	0.711189	0.808957	0.795937	0.832347
PENK-1054	0.153842	0.143887	0.248282	0.186202	0.144232	0.202202	0.208711	0.182937	0.129288	0.0823862	0.174866	0.0983978	0.138821	0.124486	0.285586	0.17209	0.168019	0.191438	0.199919	0.133201	0.285322	0.20376	0.170624
PENK-1293	0.105881	0.134087	0.200017	0.136716	0.101827	0.157128	0.172016	0.234776	0.0999027	0.074412	0.220683	0.204195	0.0716292	0.11865	0.206112	0.155266	0.0738183	0.118671	0.194931	0.199935	0.174864	0.128163	0.133937
PENK-133	0.214596	0.228978	0.213478	0.113232	0.253114	0.12987	0.231351	0.254129	0.20995	0.110502	0.204274	0.33043	0.195741	0.214177	0.280337	0.175966	0.19811	0.170492	0.147039	0.187834	0.231459	0.0899259	0.165237
PENK-1480	0.0259287	0.0345411	0.0586872	0.0379919	0.0354858	0.0378823	0.0513685	0.0618846	0.040964	0.047595	0.0416818	0.0180831	0.0226834	0.0373967	0.0680789	0.0182499	0.0468632	0.0547645	0.0517918	0.0310279	0.0543656	0.026161	0.0191271
PENK-405	0.145026	0.138404	0.235657	0.113514	0.198387	0.167152	0.188907	0.220366	0.120738	0.0239121	0.210443	0.144469	0.138627	0.13842	0.370107	0.140766	0.164753	0.295567	0.158878	0.146501	0.244996	0.063066	0.119643
PGR-1045	0.974735	0.97635	0.974511	0.975957	0.978543	0.974729	0.971606	0.975897	0.972515	0.973699	0.97304	0.978838	0.969451	0.968073	0.973728	0.97223	0.970208	0.968359	0.971941	0.977198	0.973106	0.956016	0.971057
PGR-1223	0.861442	0.853541	0.853144	0.858223	0.861947	0.856698	0.843203	0.844362	0.824309	0.743032	0.844785	0.876123	0.877631	0.832099	0.835652	0.805901	0.849881	0.819016	0.829546	0.809649	0.82833	0.840479	0.841058
PGR-710	0.800785	0.742489	0.784863	0.737567	0.754435	0.779934	0.773785	0.7684	0.781244	0.643435	0.796167	0.738923	0.75581	0.710311	0.748483	0.768563	0.716334	0.784187	0.671512	0.745752	0.693274	0.7452	0.733957
PHLDA2-1162	0.132587	0.141351	0.141723	0.100128	0.149708	0.149653	0.140579	0.171076	0.154262	0.10165	0.159341	0.174268	0.159993	0.152939	0.171655	0.136722	0.195826	0.185154	0.134983	0.203671	0.180042	0.205847	0.163336
PHLDA2-142	0.0880032	0.102564	0.0941187	0.0752063	0.102673	0.0888902	0.123672	0.107876	0.107628	0.0127333	0.0899807	0.0863806	0.128897	0.0944674	0.157117	0.0875326	0.0730135	0.0737152	0.0717621	0.0813982	0.0893756	0.101531	0.128209
PHLDA2-1482	0.023729	0.0225462	0.0137604	0.0252766	0.0234692	0.0429715	0.0187375	0.0208186	0.0264629	0.0395009	0.0111279	0.0314306	0.00985909	0.0152979	0.0342097	0.0466377	0.0208492	0.0356457	0.0270496	0.0396837	0.0285432	0.00708018	0.0514531
PHLDA2-541	0	0.00342595	0.00601726	0.000474	0.00185479	0.00199048	0.00308657	0.00799619	0.00911464	0.000784839	0	0.0113082	0.00606807	0.00717937	0.00431563	0.00583015	0.0165565	0.00645819	0.0105217	0.00871131	0.00541795	0.00856518	0.0101117
PHLDA2-679	0.117653	0.136467	0.128653	0.116332	0.128305	0.142187	0.139481	0.140326	0.110267	0.170436	0.170627	0.186142	0.174204	0.160686	0.182633	0.148801	0.262358	0.242177	0.162331	0.231843	0.182882	0.152054	0.190639
PHLDA2-907	0.116723	0.118466	0.194111	0.0662727	0.125631	0.169659	0.165388	0.141872	0.130883	0.0940642	0.125333	0.0538852	0.155942	0.0812172	0.103499	0.139457	0.107839	0.129009	0.0956758	0.123569	0.190703	0.142127	0.0755395
PI3-108	0.736727	0.759337	0.760031	0.782538	0.784007	0.777481	0.780921	0.764494	0.79661	0.598565	0.808333	0.610257	0.680957	0.772268	0.833324	0.733083	0.798734	0.692472	0.71492	0.76862	0.666779	0.768937	0.747716
PI3-161	0.879786	0.900923	0.875554	0.884568	0.899163	0.885852	0.890814	0.887494	0.889851	0.689724	0.866902	0.884797	0.881489	0.851383	0.874585	0.838349	0.848437	0.848257	0.853368	0.810899	0.826763	0.846357	0.86087
PI3-504	0.206486	0.315411	0.302859	0.267336	0.353664	0.342788	0.282082	0.343496	0.260736	0.202613	0.294909	0.118112	0.229997	0.182411	0.0942628	0.238664	0.346332	0.296063	0.421961	0.238109	0.324548	0.260595	0.261004
PLAGL1-1166	0.846461	0.86631	0.861866	0.870099	0.864745	0.860397	0.856702	0.837341	0.850754	0.821665	0.831151	0.786519	0.825651	0.789186	0.846961	0.812824	0.81796	0.828037	0.811629	0.810554	0.842399	0.821924	0.801167
PLAGL1-1265	0.797776	0.796479	0.80225	0.806774	0.791962	0.81189	0.818476	0.804515	0.790075	0.776018	0.817181	0.802122	0.81283	0.789395	0.821676	0.778635	0.844685	0.818572	0.810811	0.81716	0.814909	0.81797	0.82721
PLAGL1-1287	0.658545	0.645025	0.664248	0.660874	0.646582	0.678511	0.675086	0.655041	0.630111	0.449881	0.679691	0.669969	0.654172	0.66208	0.661851	0.649375	0.695095	0.678706	0.668041	0.631902	0.671074	0.682581	0.674303
PLAGL1-1322	0.817033	0.824584	0.823787	0.806627	0.804763	0.82833	0.820091	0.810697	0.805298	0.755425	0.826267	0.807878	0.810812	0.795651	0.818788	0.809725	0.822134	0.859824	0.834192	0.814803	0.840669	0.826909	0.819175
PLAGL1-1381	0.696348	0.824089	0.693059	0.247687	0.672504	0.853657	0.703944	0.70393	0.68616	0.688725	0.726882	0.717878	0.674068	0.695068	0.69215	0.69481	0.738304	0.716336	0.690169	0.679442	0.709159	0.735947	0.698139
PLAGL2-1091	0.534623	0.572213	0.595483	0.560059	0.555487	0.563421	0.606504	0.580321	0.535473	0.479281	0.62388	0.673297	0.610819	0.5986	0.580764	0.576138	0.63198	0.672462	0.606356	0.60521	0.601869	0.570812	0.610058
PLAGL2-1120	0.0843725	0.111496	0.110342	0.101558	0.107212	0.118744	0.100218	0.137025	0.0873769	0.0707068	0.0941911	0.122359	0.127535	0.185969	0.132663	0.11369	0.134541	0.180455	0.143939	0.14905	0.126274	0.142971	0.123351
PLAGL2-1222	0.0769923	0.0889907	0.086034	0.0607263	0.0819549	0.0829339	0.0916018	0.0970757	0.110783	0.0446054	0.0834184	0.0642338	0.0980134	0.0995149	0.102873	0.0564784	0.102798	0.0989885	0.0874106	0.0938358	0.0469595	0.0732987	0.0742174
PLAU-1090	0.526518	0.543663	0.457408	0.517662	0.571053	0.507787	0.487856	0.54324	0.472714	0.286421	0.33928	0.197761	0.534013	0.447123	0.359107	0.521368	0.412863	0.460121	0.488724	0.459781	0.530156	0.530375	0.379936
PLAU-1191	0.159714	0.154793	0.163002	0.16803	0.160243	0.14797	0.145196	0.203752	0.129448	0.0491135	0.133375	0.11016	0.14832	0.173148	0.147511	0.141838	0.1175	0.160539	0.159069	0.187691	0.231104	0.200208	0.152002
PLAU-1219	0.195394	0.176777	0.201144	0.186397	0.196645	0.202015	0.199435	0.215343	0.184101	0.064626	0.159356	0.0730483	0.150295	0.13941	0.129803	0.153916	0.171587	0.144015	0.136014	0.158726	0.156243	0.145189	0.149386
PLAU-867	0.738407	0.620264	0.665149	0.670489	0.619765	0.662495	0.670947	0.734739	0.606394	0.659458	0.617009	0.380519	0.652711	0.58927	0.5199	0.559926	0.59733	0.607848	0.644792	0.637735	0.676048	0.598479	0.652825
PLS3-1377	0.429634	0.0976082	0.125501	0.058994	0.0829411	0.0937838	0.0998193	0.0963178	0.223559	0.314364	0.11577	0.0138807	0.0462008	0.291591	0.167935	0.405119	0.0663694	0.149798	0.09952	0.393664	0.272269	0.0354871	0.106669
PLS3-1425	0.0934631	0.0916682	0.111473	0.0382249	0.0891937	0.081418	0.102508	0.0921864	0.102334	0.0464736	0.0721381	0.0663474	0.0252716	0.0645749	0.0561046	0.0676277	0.0744486	0.0768887	0.0604917	0.0711565	0.0760356	0.0526025	0.0432204
PLS3-1477	0.117826	0.131884	0.141021	0.188711	0.167866	0.174061	0.13181	0.163328	0.126675	0.0857069	0.144862	0.182836	0.173934	0.0989156	0.0977555	0.0467292	0.124961	0.108093	0.210519	0.209238	0.150905	0.236706	0.197292
PMP22-246	0.942244	0.958283	0.948567	0.956673	0.956194	0.953543	0.948899	0.952875	0.946662	0.944124	0.942747	0.909689	0.955977	0.945054	0.947473	0.94262	0.950155	0.942572	0.922479	0.93626	0.948895	0.953264	0.96026
PMP22-525	0.860369	0.918419	0.877125	0.905895	0.929464	0.904518	0.88071	0.879811	0.911188	0.82767	0.889516	0.971557	0.884794	0.87482	0.865516	0.886887	0.939981	0.908127	0.919131	0.88095	0.817417	0.912962	0.909752
PMP22-890	0.876563	0.906176	0.901555	0.889463	0.906737	0.876865	0.109061	0.861246	0.855101	0.921904	0.883515	0.753233	0.950542	0.8891	0.891288	0.952288	0.951114	0.310643	0.9007	0.88554	0.903965	0.956175	0.952339
PMS1-1111	0.144451	0.185181	0.167347	0.160358	0.175276	0.173666	0.162522	0.194214	0.148267	0.0325513	0.162199	0.174646	0.164661	0.193628	0.213324	0.13558	0.139617	0.157214	0.169682	0.192251	0.154867	0.179723	0.159802
PMS1-1196	0.00599426	0.0174905	0.0154745	0.00241066	0.0185032	0.0165629	0.0210312	0.0193388	0.0307194	0.00163528	0.00775368	0.00647005	0.00869507	0.0136351	0.00557419	0.00595762	0.0061643	0.00829945	0.00542551	0.006095	0.0129375	0.00332178	0.00367243
PMS1-1289	0.147089	0.208083	0.16731	0.152782	0.167344	0.184851	0.189931	0.195118	0.159863	0.0192337	0.178503	0.191562	0.221625	0.183133	0.184584	0.230239	0.204803	0.206907	0.175773	0.180084	0.199829	0.152724	0.20989
PMS1-1370	0.0204936	0.036883	0.0339896	0.00902798	0.0312988	0.0267922	0.0483343	0.0360876	0.0484984	0.0125064	0.0258817	0.0350939	0.0292933	0.0239449	0.0216657	0.0326693	0.0262743	0.0254629	0.0175901	0.0270282	0.0282316	0.0230373	0.0421712
PMS1-872	0.0540926	0.0925449	0.0825729	0.115495	0.085951	0.0848466	0.146842	0.103936	0.0978546	0.0426679	0.0809891	0.0784484	0.174375	0.115719	0.0563687	0.0433459	0.0892357	0.050768	0.0912046	0.0994658	0.0516106	0.138004	0.0925163
PMS2-1061	0.0960035	0.14272	0.135024	0.0983309	0.134756	0.121507	0.145162	0.148413	0.141393	0.0657652	0.121188	0.116315	0.116811	0.153278	0.128914	0.0877214	0.145723	0.100478	0.128227	0.165534	0.124546	0.130238	0.160545
PMS2-1104	0.497794	0.509291	0.52489	0.515637	0.489931	0.49418	0.524471	0.525745	0.485482	0.494233	0.568172	0.578479	0.519144	0.561818	0.565698	0.522746	0.602191	0.577588	0.528828	0.565686	0.557314	0.55749	0.589395
PMS2-1207	0.00729537	0.0149886	0.0110024	0.00887297	0.00688327	0.00894562	0.00728295	0.013778	0.0153901	0.01244	0.0138724	0.00649051	0.00185544	0.0113791	0.00434847	0.00693466	0.00379272	0.00448585	0.0158329	0.0248151	0.011346	0.00402015	0.00462404
PMS2-1431	0.00378369	0.00377332	0.00253203	0.00276821	0.00467681	0.00327122	0.00245637	0.00632054	0.00571713	0.0122241	0.00304626	0.00960332	0.010295	0.00757085	0.0104007	0.0153114	0.0116509	0.0064485	0.00695556	0.00920725	0.011417	0.0104211	0.0128972
POMC-1090	0.506295	0.378534	0.444853	0.382316	0.399652	0.407669	0.441199	0.502457	0.408887	0.388385	0.467077	0.483258	0.424333	0.392048	0.584741	0.502334	0.422899	0.463787	0.422093	0.383339	0.521073	0.36738	0.459844
POMC-1101	0.225794	0.130134	0.152099	0.131856	0.145945	0.141452	0.146233	0.19026	0.144328	0.0887489	0.15655	0.199311	0.165778	0.156394	0.247633	0.15145	0.136185	0.0831575	0.166386	0.141302	0.27099	0.1179	0.125377
POMC-1172	0.720602	0.656738	0.68293	0.669118	0.666669	0.663175	0.68529	0.716844	0.706693	0.648025	0.685896	0.814498	0.685673	0.630504	0.773474	0.675103	0.669905	0.614798	0.685751	0.666528	0.649383	0.662514	0.645593
POMC-1228	0.150866	0.127699	0.153927	0.0944193	0.134309	0.134254	0.14547	0.14151	0.158155	0.149045	0.119073	0.134016	0.12277	0.0937802	0.160525	0.182313	0.126445	0.157356	0.113926	0.086795	0.131315	0.0816161	0.0531011
POMC-1303	0.0432587	0.0152622	0.0244495	0.0249964	0.00921942	0.0181024	0.0374484	0.0652467	0.030285	0	0.03477	0.0308254	0.0127424	0.031408	0.21194	0.0288225	0.0256999	0.0705733	0.0950741	0.0132894	0.140822	0.0494246	0.0121578
POMC-1447	0.0091984	0.0169146	0.0181304	0.00635009	0.0140208	0.0151107	0.0189446	0.0148338	0.0209525	0.00880147	0.00998413	0.0240469	0.00642191	0.0120975	0.0137048	0.00916065	0.0193887	0.0142572	0.0281213	0.0122307	0.0148063	0.0161104	0.0111907
POMC-978	0.830573	0.806758	0.810435	0.821438	0.792896	0.810101	0.81837	0.831945	0.804073	0.749517	0.821884	0.544771	0.804974	0.789972	0.773633	0.799985	0.815314	0.797312	0.829092	0.788455	0.793015	0.789127	0.790213
PPAT-1247	0.00322934	0.00678669	0.00451984	0	0.00207271	0.00558801	0.00432283	0.0084458	0.00889692	0.0198773	0.00324245	0.0128598	0.0166687	0.0119338	0.0115395	0.0103663	0.0134729	0.0102149	0.00718321	0.0119004	0.0141337	0.023099	0.010972
PPAT-762	0.476324	0.448828	0.42794	0.481564	0.411025	0.469157	0.432802	0.452076	0.389028	0.462152	0.462589	0.531246	0.495534	0.505067	0.54509	0.475884	0.532377	0.53822	0.502686	0.512859	0.516172	0.509179	0.494423
PPAT-997	0.183769	0.213145	0.215113	0.161215	0.18269	0.198208	0.223868	0.212159	0.193666	0.10953	0.210794	0.222968	0.213967	0.23123	0.229347	0.23426	0.210827	0.226804	0.21039	0.231629	0.208875	0.225994	0.256318
PPP2R1A-1123	0.0162932	0.0276118	0.0231328	0.0154839	0.0236258	0.0284355	0.0265293	0.0419649	0.0288093	0.0107737	0.026207	0.00996542	0.0491931	0.0439472	0.050351	0.0143062	0.0389683	0.00132375	0.0362393	0.0370827	0.0283848	0.0308349	0.125139
PPP2R1A-1201	0.176042	0.186804	0.192184	0.174507	0.197087	0.190624	0.182751	0.209193	0.190126	0.117324	0.209596	0.19903	0.191661	0.206294	0.25299	0.159008	0.277774	0.191274	0.196063	0.214038	0.258909	0.257182	0.271782
PPP2R1A-1426	0.00225261	0.0031818	0.00557204	0	0.00305776	0.00750105	0.00138545	0.0104668	0.00728302	0.00293159	0.00549027	0.00845238	0.00477521	0.00792732	0.00998303	0.00771451	0.00609929	0.0201592	0.0105077	0.00626816	0.0104583	0.0123519	0.00830526
PPP2R1B-480	0.922912	0.913973	0.929806	0.931927	0.902618	0.931328	0.933389	0.918102	0.911484	0.948606	0.931538	0.797596	0.906667	0.899983	0.903945	0.921011	0.902249	0.911567	0.900759	0.880727	0.906084	0.906903	0.899865
PRDM2-162	0.906141	0.91266	0.906501	0.916329	0.913384	0.914294	0.916593	0.918958	0.919016	0.848514	0.91581	0.928981	0.923026	0.897783	0.911245	0.898743	0.893764	0.91862	0.914596	0.890269	0.906081	0.923261	0.888831
PRDM2-749	0.983025	0.979551	0.977928	0.981073	0.978669	0.980271	0.977701	0.979289	0.974393	0.962338	0.980733	0.980996	0.976396	0.97924	0.976191	0.982621	0.97696	0.974475	0.981272	0.976876	0.977509	0.976615	0.980298
PRKAR1A-1176	0.0321808	0.0372929	0.0343335	0.0123931	0.0170498	0.0948361	0.0259508	0.0308758	0.0305105	0.00605069	0.0434748	0.0855084	0.00894093	0.0702358	0.0213596	0.0298044	0.0255074	0.0631524	0.0427001	0.0951379	0.0268254	0.0471457	0.0298805
PRKAR1A-1317	0.0516498	0.0848312	0.0640982	0.0560321	0.067462	0.0717283	0.0562389	0.0738944	0.0868521	0.0956218	0.0648229	0.0465189	0.0669336	0.0339906	0.0256174	0.0348416	0.0609776	0.0762715	0.0375035	0.0448245	0.0494903	0.0374868	0.0535085
PRKAR1A-1458	0.0204703	0.0203667	0.0220204	0.00723765	0.0175684	0.0156988	0.0194559	0.0182042	0.0252744	0.0103735	0.0142365	0.0249032	0.024794	0.0272147	0.0277247	0.0209981	0.0244843	0.00863661	0.023257	0.0169331	0.0205194	0.0227529	0.0106845
PRKAR1A-1473	0.00146668	0.00327664	0	0	0.00599218	0	0.000477	0.00350917	0.005954	0	0.00101944	0.00747791	0.000257	0.0003885	0.00084716	0.00599619	0.000338	0.0146332	0.00708047	0.00186146	0.00374153	0.0279264	0.0106719
PRKAR1A-707	0.0302503	0.0701121	0.0835489	0.037212	0.0700366	0.0775096	0.0913101	0.0558007	0.0729739	0.104224	0.058081	0.0622678	0.100987	0.0344271	0.116523	0.0449327	0.0696742	0.0983366	0.0516373	0.0776401	0.0875894	0.0869208	0.0486286
PRKAR1A-790	0.040992	0.0634876	0.0622974	0.0423948	0.0627595	0.0601725	0.064661	0.0828526	0.0770481	0.070629	0.0600806	0.0631988	0.0652578	0.0612994	0.0786933	0.070893	0.0545469	0.0744943	0.0445626	0.063084	0.109671	0.0392915	0.0468468
PRKAR1A-791	0.0890361	0.115428	0.118606	0.099661	0.106031	0.126168	0.131326	0.133353	0.121701	0.0241876	0.147755	0.134666	0.117847	0.0890603	0.14758	0.16869	0.101575	0.100982	0.103838	0.123155	0.177085	0.164198	0.0803907
PRKAR1A-994	0.143512	0.1381	0.146794	0.113862	0.134812	0.134179	0.163923	0.148946	0.151664	0.0523935	0.13064	0.100614	0.134543	0.13916	0.131962	0.140023	0.0786599	0.0897176	0.10138	0.0677201	0.108326	0.07322	0.0668881
PRKCDBP-1002	0.576688	0.474442	0.514528	0.473071	0.393254	0.550786	0.575086	0.548167	0.500745	0.441772	0.576321	0.202961	0.547983	0.550176	0.394985	0.529019	0.464485	0.46883	0.50217	0.514121	0.561788	0.517633	0.537511
PRKCDBP-1149	0.47777	0.337725	0.469526	0.462376	0.303048	0.525653	0.527433	0.515974	0.372228	0.519213	0.501852	0.122106	0.501374	0.401343	0.589755	0.448089	0.415023	0.421342	0.344415	0.49294	0.475458	0.439205	0.530816
PRKCDBP-1252	0.326258	0.226979	0.358198	0.335346	0.254771	0.396712	0.386278	0.352702	0.266016	0.219027	0.422285	0.0829081	0.352422	0.348721	0.529778	0.239011	0.298252	0.34231	0.258499	0.347895	0.386436	0.290889	0.338893
PRKCDBP-1485	0.0138389	0.0323616	0.0227938	0.0114601	0.0278184	0.0188841	0.0458934	0.0304659	0.0434939	0.00438952	0.0101378	0.0147326	0.0332477	0.0134093	0.0403705	0.00634975	0.0171234	0.0366572	0.0279248	0.0187287	0.0163927	0.0306018	0.0231896
PRKCDBP-903	0.22841	0.131233	0.177508	0.157839	0.101535	0.200041	0.230412	0.238416	0.152382	0.117676	0.215565	0.0182951	0.207263	0.201289	0.202667	0.135568	0.114751	0.167832	0.13863	0.181686	0.21941	0.190856	0.170994
PROK2-1007	0.328734	0.185687	0.266635	0.0482673	0.0968949	0.117146	0.0883517	0.116355	0.0924381	0.155309	0.113075	0.205605	0.26672	0.0974887	0.11046	0.0880849	0.164535	0.0556267	0.105124	0.228197	0.101319	0.444035	0.160302
PROK2-1072	0.275957	0.320633	0.298579	0.285172	0.284588	0.302293	0.326148	0.352128	0.26478	0.189814	0.343419	0.423706	0.32978	0.376935	0.390499	0.348186	0.381513	0.442195	0.382394	0.420084	0.342316	0.353504	0.349195
PROK2-524	0.268322	0.201407	0.357506	0.279387	0.31439	0.342092	0.276998	0.284915	0.218394	0.26313	0.261506	0.157177	0.263704	0.247165	0.505999	0.307423	0.212696	0.200376	0.348823	0.330909	0.326909	0.201009	0.277146
PROK2-672	0.501739	0.517762	0.621225	0.585889	0.538362	0.613509	0.587653	0.590385	0.545614	0.582055	0.506152	0.339939	0.512363	0.438628	0.761948	0.497524	0.40421	0.474974	0.598852	0.510243	0.602012	0.460288	0.436025
PROK2-904	0.0504358	0.0570017	0.0801757	0.0550068	0.0596281	0.070036	0.0538541	0.0653107	0.0580036	0.00590598	0.0402904	0.0365061	0.0520741	0.0525009	0.416677	0.0651154	0.0425234	0.0911365	0.0750129	0.0582274	0.0608726	0.0299578	0.0666149
PRSS8-339	0.696756	0.731647	0.753411	0.729015	0.779997	0.736707	0.740123	0.729781	0.741296	0.674673	0.721488	0.805294	0.72733	0.663939	0.763796	0.674729	0.728049	0.708045	0.773899	0.655936	0.674093	0.720596	0.704042
PRSS8-456	0.689323	0.720066	0.663865	0.648848	0.675472	0.680736	0.642768	0.663082	0.657069	0.631097	0.680103	0.824812	0.564346	0.637908	0.648766	0.667601	0.578016	0.695708	0.683477	0.596911	0.627401	0.660139	0.603901
PRSS8-901	0.927008	0.932256	0.92761	0.928412	0.936779	0.935019	0.923444	0.921957	0.93133	0.931657	0.912424	0.92472	0.904981	0.864648	0.906711	0.885095	0.868926	0.925896	0.917553	0.884636	0.900805	0.912369	0.865142
PTCH-1036	0.17711	0.240773	0.207905	0.180643	0.1944	0.185806	0.216798	0.208056	0.195765	0.235741	0.20333	0.193652	0.214607	0.214645	0.274937	0.145886	0.234038	0.184335	0.264582	0.214833	0.154489	0.177213	0.162685
PTCH-1342	0.0193689	0.0286029	0.0264121	0.0225042	0.0236107	0.0262339	0.0248055	0.0241997	0.0305582	0.0685251	0.0258155	0.0246582	0.0238919	0.0305733	0.0502671	0.0260423	0.0228841	0.036864	0.031669	0.0317781	0.0242668	0.0222999	0.023567
PTCH-1435	0.0763158	0.105485	0.0945716	0.0873233	0.0955345	0.0915834	0.0966814	0.105446	0.0925613	0.0393863	0.103161	0.113956	0.100234	0.125023	0.131479	0.107236	0.107351	0.110802	0.108337	0.105087	0.102003	0.0904649	0.136113
PTCH-738	0.0178259	0.0395355	0.0384836	0.013302	0.0384523	0.0362749	0.0448945	0.0447086	0.053226	0.066216	0.0306631	0.0227297	0.0221217	0.0145906	0.0546964	0.0313449	0.0335461	0.0200941	0.0172294	0.0176999	0.0227463	0.0192207	0.0267112
PTCH-964	0.00953137	0.0150638	0.00832673	0.0004205	0.0112614	0.0145873	0.00753935	0.0108841	0.0112069	0.0401794	0.0159833	0.0119075	0.00856808	0.0160503	0.0175851	0.0208273	0.0206433	0.00779063	0.0167442	0.0110081	0.0115017	0.00996515	0.0254399
PTEN-1063	0.0106461	0.0142564	0.0115088	0.00894139	0.0121463	0.0132001	0.0120592	0.0132002	0.0171708	0.00789523	0.0121137	0.012749	0.00720277	0.0124072	0.00471321	0.0154933	0.00891233	0.0109258	0.0157918	0.0147369	0.0254349	0.023283	0.0299905
PTEN-1115	0.0290322	0.0341272	0.0301913	0.0122177	0.0322208	0.0308881	0.0325637	0.0339325	0.0363034	0.00219971	0.0256008	0.0278207	0.0186516	0.0365001	0.0293847	0.0157819	0.0375455	0.0330758	0.0259554	0.0476261	0.0418433	0.0458946	0.0469117
PTEN-1191	0.0767503	0.0977248	0.0915136	0.0694409	0.0891356	0.0861473	0.0993804	0.105937	0.109155	0.0614417	0.0839534	0.127238	0.0746526	0.0900913	0.0726675	0.0602607	0.0602905	0.122558	0.0625173	0.0760227	0.0917074	0.143616	0.0650836
PTEN-301	0.120521	0.101861	0.0972677	0.126124	0.104312	0.10737	0.11052	0.120468	0.124879	0.0250883	0.135396	0.168531	0.0422176	0.175993	0.208024	0.14232	0.126676	0.180229	0.0878321	0.126705	0.0882772	0.122712	0.0837801
PTEN-380	0.0260689	0.0217713	0.0204413	0.0128068	0.0187409	0.033249	0.0169059	0.0208201	0.0273015	0	0.0356298	0.0619109	0.0788012	0.0331638	0.0371844	0.0335784	0.0412909	0.01395	0.0176765	0.057451	0.0429217	0.0215536	0.0392394
PTEN-472	0.0641941	0.0910329	0.0893324	0.0605589	0.0683244	0.0820119	0.085928	0.105061	0.0911375	0.099501	0.08932	0.0994607	0.107077	0.0783896	0.0837077	0.0824459	0.079843	0.107295	0.0702472	0.090919	0.0601159	0.0340343	0.120754
PTEN-777	0.108186	0.12977	0.142299	0.140565	0.119701	0.131627	0.137732	0.161138	0.138921	0.0854377	0.140967	0.147966	0.118536	0.105428	0.166143	0.11051	0.16668	0.223792	0.121575	0.258046	0.0838498	0.115585	0.0845964
PTEN-895	0.00855434	0.00728107	0.0108966	0.00700413	0.00851957	0.00762254	0.00879217	0.0156346	0.0106024	0	0.0100517	0.0056914	0.0126611	0.0227707	0.0137757	0.0120087	0.0247772	0.0393091	0.013185	0.0183824	0.0191147	0.00462046	0.0119244
PTGS2-1006	0.104055	0.135827	0.147519	0.115869	0.129402	0.157248	0.144221	0.142243	0.138034	0.173441	0.146067	0.11626	0.100331	0.110121	0.109844	0.0921298	0.121056	0.114323	0.169909	0.155297	0.124888	0.112295	0.126734
PTGS2-1192	0.0462504	0.0536841	0.0979565	0.0482207	0.0532141	0.071155	0.0694777	0.0689473	0.0578998	0.036553	0.0678706	0.0359437	0.0567377	0.038438	0.0259727	0.0516631	0.0825385	0.05583	0.0842287	0.0349013	0.0566072	0.0536158	0.118914
PTGS2-1340	0.185572	0.239758	0.236596	0.190806	0.241544	0.248238	0.26203	0.290001	0.236955	0.347534	0.255777	0.243365	0.199622	0.249558	0.249909	0.174655	0.305489	0.258609	0.25515	0.286349	0.267955	0.25987	0.224366
PTHR1-1243	0.906805	0.896189	0.897013	0.904059	0.920451	0.90335	0.883415	0.894966	0.901543	0.798794	0.921107	0.951229	0.905382	0.90187	0.94248	0.898123	0.903383	0.915535	0.889143	0.886729	0.866989	0.893681	0.92953
PTHR1-303	0.568111	0.60807	0.591046	0.607516	0.649417	0.623279	0.570465	0.634296	0.597807	0.724535	0.606952	0.660724	0.644836	0.588671	0.636967	0.518638	0.561362	0.58398	0.59849	0.553745	0.532538	0.603149	0.558601
PTHR1-933	0.899507	0.903167	0.919464	0.917198	0.925452	0.909055	0.929159	0.91314	0.917002	0.906757	0.914064	0.898101	0.911781	0.895065	0.907873	0.917564	0.89587	0.897743	0.907201	0.872501	0.903807	0.892859	0.878675
PTPN6-1214	0.51829	0.618522	0.428279	0.528883	0.620782	0.570376	0.499012	0.50373	0.518847	0.480969	0.382771	0.653673	0.488157	0.443089	0.583885	0.555782	0.461631	0.511822	0.568807	0.445958	0.483598	0.535825	0.482005
PTPN6-730	0.74805	0.805105	0.785476	0.785527	0.823021	0.810785	0.778755	0.77146	0.80866	0.689707	0.723686	0.805216	0.759363	0.64742	0.73411	0.667037	0.7107	0.699347	0.746673	0.679096	0.689637	0.756498	0.67159
PTPN6-831	0.907503	0.907583	0.892759	0.934335	0.91187	0.902558	0.893132	0.891672	0.880066	0.951998	0.900528	0.933609	0.924273	0.91126	0.898139	0.921576	0.902924	0.90942	0.906408	0.887813	0.884806	0.925764	0.922578
PTPNS1-1098	0.0736565	0.0912064	0.107178	0.0608926	0.0862219	0.0828195	0.10201	0.0975633	0.0979609	0.119524	0.0879228	0.112436	0.0739247	0.0783854	0.0742112	0.0623551	0.0570803	0.047536	0.0992091	0.0735363	0.0986764	0.0925983	0.0702404
PTPNS1-1117	0.0270313	0.0527541	0.0957156	0.0340445	0.0464596	0.063781	0.0587619	0.0592657	0.0608572	0.0199511	0.0439468	0.0262394	0.0359717	0.0269906	0.0220965	0.0544983	0.0492353	0.0507475	0.0419391	0.0383194	0.0798443	0.0467512	0.0409245
PTPNS1-1204	0.00320166	0.00647152	0.00681596	0.00185958	0.00660475	0.00476719	0.00810267	0.0107387	0.0110318	0.0111003	0.00741666	0.0128128	0.0111534	0.00525678	0.0146801	0.00320281	0.00778342	0.00455606	0.00630557	0.00874147	0.0235203	0.014798	0.0128117
PTPNS1-1329	0.320228	0.324369	0.300674	0.293782	0.309641	0.288946	0.301681	0.297656	0.257906	0.268656	0.326474	0.384629	0.34118	0.367542	0.403452	0.338297	0.348087	0.349987	0.321591	0.390287	0.351302	0.284493	0.336887
PTPNS1-396	0.642501	0.672918	0.662772	0.644074	0.689531	0.696364	0.733393	0.600172	0.73188	0.577606	0.617153	0.341751	0.634613	0.548833	0.600398	0.603905	0.670167	0.753684	0.709971	0.532866	0.676515	0.614266	0.617975
PTPNS1-765	0.113167	0.155726	0.204686	0.130059	0.156424	0.154496	0.185358	0.148454	0.152602	0.15428	0.107845	0.0503232	0.16852	0.115215	0.0991134	0.159081	0.105874	0.241292	0.146725	0.167558	0.212298	0.129708	0.0915924
PTPRO-1206	0.349844	0.427127	0.475968	0.420637	0.434327	0.444572	0.469098	0.495178	0.402807	0.367031	0.42875	0.282618	0.378161	0.412865	0.558681	0.378504	0.361825	0.266476	0.351795	0.346821	0.382776	0.247568	0.388645
PTPRO-1357	0.141444	0.165145	0.165953	0.131265	0.148004	0.144869	0.147108	0.163522	0.123584	0.108914	0.149344	0.125192	0.0864301	0.137825	0.246226	0.150374	0.155503	0.140845	0.133734	0.172598	0.152341	0.13604	0.132056
PTPRO-1485	0.0712765	0.0922871	0.0914064	0.0807617	0.0971005	0.0948333	0.104762	0.110792	0.0970216	0.0773339	0.0858974	0.0937763	0.0601829	0.0784599	0.13151	0.134842	0.0870856	0.0996738	0.0998643	0.0739738	0.0851088	0.115241	0.109405
PWCR1-570	0.971307	0.962397	0.963799	0.973642	0.965305	0.966833	0.964555	0.960873	0.957213	0.945449	0.9692	0.965102	0.971953	0.962406	0.958293	0.959687	0.965453	0.976531	0.963723	0.959468	0.978786	0.968877	0.971689
PWCR1-676	0.875211	0.881606	0.883772	0.893971	0.900976	0.89591	0.888331	0.89001	0.878048	0.790138	0.894826	0.857811	0.836396	0.757246	0.817274	0.874081	0.843041	0.843518	0.873426	0.804635	0.890663	0.855729	0.86374
PWCR1-733	0.965508	0.975136	0.97427	0.977839	0.977517	0.977322	0.974546	0.971526	0.973743	0.977501	0.97728	0.973566	0.97295	0.948118	0.951326	0.970025	0.973287	0.965366	0.966409	0.962554	0.966727	0.970029	0.964327
RAB32-1026	0.27453	0.256972	0.260667	0.28449	0.233323	0.221121	0.282271	0.317539	0.214773	0.173289	0.325142	0.0429602	0.321141	0.337345	0.133711	0.184171	0.318123	0.254002	0.221398	0.254445	0.368261	0.271695	0.306839
RAB32-1080	0.434218	0.435202	0.442286	0.414198	0.392649	0.401245	0.457232	0.489405	0.355529	0.367255	0.491364	0.109855	0.486621	0.518604	0.292378	0.362065	0.479589	0.47152	0.448824	0.401065	0.56107	0.390153	0.495073
RAB32-1230	0.511451	0.478765	0.44771	0.427344	0.410609	0.384711	0.434125	0.442558	0.439989	0.137464	0.422629	0.394232	0.388747	0.458228	0.322771	0.46585	0.361194	0.486088	0.402177	0.502652	0.356312	0.360489	0.397026
RAD50-1240	0.15505	0.250096	0.217473	0.191445	0.252498	0.250965	0.269343	0.208732	0.230064	0.127223	0.263356	0.244615	0.238716	0.292708	0.322436	0.297449	0.252985	0.325414	0.169753	0.2718	0.251749	0.298746	0.242284
RAD50-1311	0.498765	0.606162	0.556791	0.549363	0.561549	0.549059	0.618221	0.578695	0.588848	0.459494	0.616074	0.414727	0.651595	0.519842	0.742082	0.506519	0.571822	0.615677	0.660388	0.528037	0.581148	0.550998	0.524073
RAD50-1470	0.0394353	0.0822697	0.0877316	0.0529788	0.0774631	0.079644	0.0854504	0.0870715	0.0943498	0.082078	0.074454	0.0606808	0.137942	0.0392104	0.0673647	0.0790151	0.0355741	0.062892	0.0904002	0.0676543	0.0679507	0.0847467	0.0740211
RAD51-1391	0.00566678	0.018077	0.0171364	0.00314937	0.0159412	0.0156512	0.0184237	0.0180979	0.0282011	0.00281688	0.013912	0.0145061	0.00626316	0.0132271	0.024555	0.0108487	0.0190848	0.004168	0.0106856	0.00878685	0.0140751	0.00714409	0.0102035
RAD51-809	0.0329138	0.0365496	0.0418659	0.0207612	0.0360078	0.0433162	0.0460041	0.0432544	0.042396	0.0107481	0.0405432	0.0478709	0.0306584	0.0296344	0.057245	0.0502879	0.0542166	0.0593262	0.0403556	0.0371893	0.0668098	0.0580311	0.0574781
RAD51-873	0.191227	0.278485	0.242587	0.23615	0.260073	0.253504	0.243902	0.26995	0.245394	0.104443	0.251095	0.320801	0.244186	0.241604	0.246151	0.244207	0.300168	0.28879	0.24537	0.228219	0.242621	0.205512	0.249916
RARB-1218	0.021709	0.023265	0.0300214	0.0094321	0.0245755	0.0238474	0.0246474	0.0262071	0.030808	0.0217176	0.0153252	0.0188159	0.00408736	0.0193892	0.0169049	0.018025	0.0203534	0.0111425	0.0180987	0.00779554	0.0501341	0.00813436	0.0227922
RARB-1441	0.019208	0.0402406	0.0328093	0.0198984	0.0421794	0.0312866	0.0410248	0.0441654	0.0454732	0.0368876	0.0190347	0.0189206	0.0161405	0.0231963	0.0166988	0.0418475	0.0337117	0.080321	0.0255871	0.029667	0.0502987	0.0272865	0.0140784
RARB-1456	0.00528928	0.0113509	0.0178774	0	0.0071589	0.00873672	0.00882065	0.0122439	0.0145432	0.0215589	0.00956463	0.0032873	0.0132978	0.00384799	0.00136839	0.00103782	0.00381525	0.00201343	0.0314143	0.0118024	0.0024885	0.00177509	0.000613
RARRES1-1022	0.762303	0.788781	0.817248	0.807501	0.801337	0.794768	0.808917	0.796603	0.80801	0.769045	0.783338	0.746533	0.857525	0.760827	0.867409	0.772847	0.836928	0.790404	0.842238	0.819291	0.830956	0.782686	0.737934
RARRES1-1152	0.418045	0.473266	0.517594	0.462913	0.502849	0.506113	0.531065	0.512693	0.473824	0.563932	0.311485	0.216602	0.537473	0.33943	0.520135	0.421477	0.401779	0.56181	0.600119	0.545911	0.510614	0.457014	0.410931
RARRES1-893	0.800391	0.858244	0.88895	0.879458	0.84686	0.886316	0.861524	0.862125	0.829169	0.81749	0.853779	0.897905	0.869432	0.744523	0.886882	0.846597	0.901346	0.883011	0.892205	0.867977	0.849731	0.870535	0.847056
RASGRF1-1102	0.0481	0.0622002	0.0714215	0.0415072	0.0625831	0.0588999	0.0823587	0.07731	0.065435	0.025032	0.0638516	0.0664086	0.0558154	0.0513153	0.183868	0.0424797	0.0778117	0.0641577	0.0680389	0.0451326	0.0649871	0.0533867	0.0396816
RASGRF1-1305	0.0681009	0.0747895	0.0820268	0.087161	0.0642641	0.0628494	0.0881404	0.0853185	0.0710483	0.0183936	0.0689526	0.0569061	0.0296694	0.0459487	0.124543	0.0522455	0.0620461	0.123586	0.0389063	0.056151	0.11261	0.0912923	0.0660662
RASGRF1-249	0.0667886	0.0959408	0.115304	0.0901486	0.106504	0.0850949	0.0920743	0.10261	0.0982464	0.0769867	0.0876339	0.119601	0.0966554	0.111192	0.239794	0.131613	0.093865	0.145106	0.0912979	0.0841686	0.10255	0.107625	0.0697983
RASGRF1-377	0.0401619	0.0705289	0.0566168	0.0531998	0.0558148	0.0606925	0.0663201	0.0751022	0.0715659	0.142846	0.0521995	0.0600994	0.0412013	0.0672392	0.0995771	0.055179	0.037029	0.0631903	0.0263295	0.0626875	0.0595226	0.0650288	0.0498704
RASGRF1-480	0.0499728	0.0856726	0.0788886	0.0535561	0.068862	0.0569352	0.0723523	0.0691913	0.077571	0.0564456	0.060781	0.0649879	0.0116672	0.0338514	0.0764469	0.0351813	0.0789342	0.0451889	0.0446857	0.0952556	0.0714659	0.104123	0.0534576
RASGRF1-548	0.129157	0.145322	0.165863	0.148387	0.159224	0.150477	0.172082	0.155361	0.174964	0.106305	0.17204	0.113496	0.0936634	0.104327	0.180586	0.0929084	0.108653	0.0842427	0.0836243	0.152145	0.112542	0.0769416	0.108217
RASGRF1-732	0.103633	0.111304	0.143921	0.11337	0.115649	0.12657	0.12471	0.129641	0.0922049	0.174802	0.101868	0.0833948	0.0854325	0.123022	0.407587	0.0949282	0.188678	0.140906	0.133398	0.109394	0.0924446	0.113977	0.131721
RASSF1-1048	0.130996	0.152637	0.138382	0.133603	0.138951	0.156653	0.147805	0.161831	0.130927	0.12503	0.145317	0.190092	0.160694	0.140524	0.162626	0.138581	0.132399	0.150557	0.109703	0.154403	0.208607	0.136249	0.208979
RASSF1-1119	0.196769	0.225834	0.195261	0.182802	0.193479	0.21853	0.215638	0.259697	0.170416	0.311037	0.217673	0.159135	0.219074	0.242733	0.200845	0.176187	0.221385	0.228222	0.207539	0.238547	0.232241	0.209232	0.233086
RASSF1-1154	0.385183	0.388062	0.367246	0.351829	0.41392	0.373025	0.379768	0.39798	0.361589	0.282654	0.379279	0.341751	0.375566	0.3486	0.302921	0.359325	0.356357	0.350283	0.354963	0.359423	0.37847	0.398179	0.3881
RASSF1-1204	0.176466	0.212601	0.229805	0.187045	0.260822	0.249255	0.271157	0.275768	0.214306	0.188764	0.319221	0.291935	0.258816	0.229937	0.368993	0.273256	0.353871	0.385574	0.276744	0.309493	0.312139	0.317106	0.347018
RASSF1-1256	0.0509695	0.0520264	0.108856	0.0112205	0.0494494	0.0296738	0.028646	0.0508073	0.01475	0	0.0358889	0.0485061	0.0880356	0.0714475	0.0217131	0.00353159	0.00408502	0.012201	0.0608416	0.0683085	0.0945668	0.0158996	0.0964272
RASSF1-1353	0.0300742	0.0295795	0.035877	0.0127234	0.0210567	0.0339642	0.0244788	0.0302118	0.0238124	0.018135	0.0218282	0.015949	0.0143233	0.0233096	0.0204012	0.0340632	0.0450403	0.00991287	0.0431477	0.0336576	0.038548	0.0202495	0.0119431
RASSF1-1496	0.674275	0.715168	0.702707	0.681977	0.698722	0.72202	0.697475	0.704116	0.677554	0.691663	0.70543	0.665386	0.65931	0.631713	0.694724	0.693079	0.728241	0.762936	0.699846	0.598328	0.654158	0.690922	0.656729
RB1-1114	0.0220062	0.0351865	0.038211	0.0173217	0.0337853	0.0356177	0.042656	0.0435574	0.0473906	0.066602	0.0263096	0.0289813	0.0293282	0.0237012	0.0250571	0.0407868	0.0333838	0.0330089	0.0414082	0.0378058	0.0378979	0.0159293	0.0249722
RB1-1159	0.000737676	0.00916648	0.0150723	2.975e-05	0.0106384	0.00638772	0.0116409	0.00980653	0.0152295	0.002847	0.00493152	0.0128881	0.00576831	0.00520287	0.0201728	0.00365181	0.0230404	0.00536061	0.00647145	0.00258657	0.00508269	0.00543372	0.00853405
RB1-1288	0.0183335	0.0312515	0.0310164	0.00717924	0.0303059	0.0352681	0.0317143	0.0359471	0.038139	0.0291501	0.0333278	0.0142755	0.0353815	0.0206865	0.0228165	0.00721133	0.0261215	0.0285045	0.0230349	0.0274215	0.0164401	0.0215583	0.0287456
RB1-1322	0.00425484	0.0118056	0.011393	0.0004525	0.0122516	0.0119733	0.0152824	0.0147118	0.022215	0.00836898	0.00763604	0.0087038	0.00606105	0.00888262	0.00918939	0.0103859	0.00792562	0.00863329	0.00687986	0.00753452	0.00938357	0.0093678	0.0209644
RBP1-1365	0.126676	0.920383	0.141426	0.118298	0.866183	0.872672	0.145196	0.839211	0.14501	0.827713	0.870618	0.943233	0.854844	0.822873	0.849395	0.829234	0.943639	0.911595	0.915682	0.173836	0.904242	0.833849	0.801097
RBP1-1424	0.939442	0.941848	0.933611	0.946204	0.946891	0.941627	0.944564	0.935212	0.933708	0.908642	0.945719	0.955905	0.941698	0.933373	0.948259	0.920569	0.928809	0.944397	0.931075	0.920756	0.919197	0.947282	0.915726
RBP1-443	0.949234	0.94022	0.941357	0.953688	0.939881	0.945163	0.942651	0.947333	0.931315	0.970306	0.949508	0.950211	0.944554	0.944333	0.936635	0.934278	0.956841	0.946764	0.947233	0.945038	0.946336	0.957249	0.950587
RDBP-1060	0.106631	0.137931	0.124767	0.118939	0.144743	0.114815	0.147246	0.168829	0.151414	0.0601498	0.154561	0.151246	0.164352	0.180741	0.152671	0.116841	0.119014	0.142332	0.131424	0.137734	0.156013	0.105275	0.132335
RDBP-1199	0.152181	0.202343	0.188759	0.122082	0.199949	0.186698	0.205592	0.193876	0.186714	0.0394279	0.207633	0.153242	0.146565	0.171116	0.176476	0.137135	0.209313	0.193219	0.193468	0.185941	0.174566	0.217564	0.220953
RDBP-1242	0.0487519	0.0434107	0.0545111	0.0558559	0.0462919	0.0632008	0.0465739	0.0578858	0.0566093	0.014176	0.0435636	0.053031	0.0195982	0.0369808	0.0582193	0.0892283	0.0377163	0.0603975	0.0412876	0.0397293	0.0512317	0.0868832	0.0643956
RDBP-1348	0.0493951	0.0714897	0.0711556	0.0551707	0.0760082	0.0657861	0.0742242	0.0618781	0.0749668	0.143567	0.0628815	0.0716349	0.0463616	0.0622089	0.063109	0.127162	0.0925009	0.0526462	0.0644178	0.0634797	0.102053	0.0841299	0.0797552
RET-1088	0.0240588	0.0231018	0.036071	0.0204201	0.0335899	0.0322713	0.027828	0.0314949	0.0395089	0.00842312	0.0366729	0.0208119	0.0125574	0.0282446	0.0294645	0.0149077	0.0278302	0.0668794	0.0338137	0.0242687	0.0208701	0.022079	0.0258275
RET-1149	0.0456802	0.0434401	0.0541755	0.0304046	0.0525031	0.0398229	0.0494626	0.0484927	0.0481428	0.0270756	0.0489177	0.0301123	0.0397646	0.0399519	0.181407	0.043647	0.0594855	0.0770194	0.0543406	0.0391598	0.0330914	0.0242133	0.0320548
RET-1194	0.0588949	0.0789935	0.0694781	0.0896296	0.0766905	0.068328	0.0906716	0.084087	0.0689862	0.0729807	0.063989	0.0887257	0.102948	0.0953536	0.113528	0.0540683	0.103655	0.0821754	0.0877885	0.0791484	0.122102	0.12437	0.111625
RET-692	0.765252	0.812051	0.830905	0.826357	0.806249	0.809735	0.794844	0.812948	0.801716	0.802254	0.821123	0.863542	0.77274	0.764803	0.807784	0.785449	0.785572	0.796555	0.762537	0.710855	0.794019	0.746436	0.753341
RET-799	0.315241	0.392185	0.461453	0.557603	0.381204	0.398992	0.405222	0.41402	0.370483	0.219411	0.454642	0.307746	0.396848	0.437629	0.68587	0.345401	0.441441	0.377698	0.345876	0.323705	0.440255	0.256509	0.355431
RNF139-1050	0.314803	0.326087	0.322842	0.30964	0.331944	0.335473	0.369822	0.309527	0.292539	0.247643	0.32189	0.343093	0.35641	0.358172	0.335751	0.340696	0.315862	0.340737	0.349397	0.355612	0.267705	0.386057	0.374859
RNF139-1128	0.00487206	0.0139148	0.0115931	0.00274522	0.0120442	0.0107922	0.0169889	0.0155472	0.0204576	0.00190584	0.00613298	0.00643916	0.0303702	0.0105699	0.0135578	0.0156837	0.00569097	0.0193989	0.0230146	0.00681329	0.00988682	0.00333992	0.00311086
RNF139-1257	0.0229961	0.0364884	0.0289458	0.0146934	0.0281292	0.0287344	0.0315109	0.0332052	0.0350384	0.0528087	0.025923	0.0399883	0.0283189	0.0390683	0.036585	0.0366947	0.0348728	0.0263863	0.0423568	0.0334086	0.0443222	0.0474659	0.0483218
RNF139-1363	0.198124	0.265009	0.254809	0.231112	0.264568	0.253695	0.244781	0.271851	0.241125	0.245976	0.260127	0.231045	0.229946	0.225455	0.25099	0.21819	0.275642	0.241818	0.263871	0.248702	0.261137	0.277125	0.308791
RNF139-1425	0.0132106	0.0230646	0.0268112	0.0109606	0.0253024	0.0231538	0.0319714	0.0290913	0.0418411	0.0605322	0.0135285	0.0353846	0.0377041	0.0188104	0.0303921	0.0299852	0.0385059	0.0446316	0.0168731	0.0283694	0.0246649	0.0288455	0.0344555
RNF139-1490	0.0674411	0.0912369	0.0847773	0.060979	0.082285	0.0920551	0.090066	0.109759	0.0986354	0.0386746	0.0909539	0.0973027	0.127062	0.111057	0.123331	0.0742256	0.122548	0.109375	0.109687	0.130709	0.0943015	0.0897668	0.15476
RNF139-873	0.0246839	0.0183573	0.0127487	0.0157493	0.0324738	0.0131927	0.0159329	0.0128603	0.0182161	0.052495	0.0107939	0.0106222	0.0115316	0.0277168	0.0179465	0.0122523	0.0356935	0.032105	0.0356567	0.0204366	0.0374894	0.0209045	0.0348477
RNF139-953	0.172808	0.252597	0.239765	0.204596	0.205553	0.235205	0.238005	0.250713	0.245505	0.0919071	0.237764	0.267492	0.246307	0.216902	0.209568	0.170266	0.243408	0.210365	0.204852	0.236056	0.210371	0.25964	0.274782
RPS26-1171	0.0069907	0.0237571	0.0253202	0.00623057	0.0237706	0.0317178	0.0228073	0.0242703	0.0395021	0.000794716	0.0152153	0.0274743	0.0147363	0.0165298	0.0156387	0.0464291	0.0197501	0.0528881	0.0136491	0.0263424	0.010097	0.0186794	0.0440062
RPS26-1288	0.0056202	0.0186219	0.0102441	0.00554781	0.00783485	0.0119594	0.014949	0.0166807	0.0169585	0.0321482	0.00433959	0.00343199	0.00413708	0.00454935	0.0030142	0.0054713	0.00440811	0.0103615	0.00630491	0.0112947	0.00422952	0.00935565	0.022573
RPS26-1428	0.548358	0.572375	0.598301	0.562644	0.565506	0.580599	0.620565	0.609132	0.570767	0.373656	0.614489	0.599135	0.565044	0.647214	0.618949	0.559855	0.607401	0.615884	0.619994	0.612922	0.611648	0.593792	0.578735
RUNX3-368	0.19182	0.209506	0.389899	0.245225	0.27326	0.253769	0.290875	0.298615	0.255685	0.15982	0.332565	0.739148	0.30143	0.266979	0.409204	0.310679	0.261142	0.24815	0.395586	0.213988	0.342717	0.279416	0.236067
RUNX3-516	0.477403	0.526126	0.687517	0.473737	0.585217	0.533687	0.644283	0.565887	0.574974	0.525999	0.659847	0.752968	0.589719	0.576433	0.781837	0.509235	0.59523	0.481731	0.744661	0.509696	0.619045	0.475578	0.506482
RUNX3-613	0.186978	0.21888	0.200574	0.183691	0.230485	0.176391	0.213102	0.214126	0.204209	0.0568705	0.184292	0.209415	0.201091	0.158846	0.380969	0.195898	0.171875	0.203936	0.238875	0.202239	0.218684	0.211311	0.206338
RUNX3-653	0.396598	0.349838	0.248857	0.239585	0.334082	0.311921	0.234688	0.277998	0.212788	0.427781	0.2495	0.262463	0.341702	0.244372	0.442927	0.264206	0.288952	0.245011	0.229348	0.273685	0.236522	0.289231	0.34231
RUNX3-712	0.0223991	0.0517292	0.0420345	0.031276	0.0463291	0.0445049	0.0617476	0.0541926	0.0404415	0.00185152	0.0497501	0.035416	0.0285164	0.0466864	0.0483411	0.0176918	0.0485638	0.0315717	0.0358089	0.0460959	0.0107955	0.0514016	0.16616
RUNX3-869	0.243874	0.33689	0.291967	0.265365	0.302443	0.325591	0.340168	0.302495	0.28576	0.270693	0.278824	0.390135	0.295183	0.30555	0.25867	0.289446	0.301714	0.322874	0.292094	0.306865	0.28473	0.309584	0.3286
S100A12-1044	0.523625	0.596696	0.57404	0.552958	0.591019	0.542046	0.578282	0.509162	0.590115	0.395773	0.548554	0.381579	0.538099	0.494771	0.737818	0.432478	0.526062	0.583889	0.543311	0.547651	0.380881	0.483061	0.494855
S100A12-280	0.668627	0.671513	0.689005	0.677891	0.680922	0.703203	0.709953	0.660093	0.68287	0.560577	0.71329	0.707563	0.597772	0.634691	0.587794	0.610759	0.658799	0.616411	0.62363	0.633626	0.62257	0.644113	0.62158
S100A12-465	0.925964	0.945878	0.936972	0.950816	0.918547	0.940865	0.942532	0.946259	0.887044	0.945159	0.950257	0.945579	0.916844	0.936725	0.878258	0.949762	0.957681	0.942116	0.945643	0.937298	0.945756	0.961125	0.901021
S100A2-329	0.31568	0.262585	0.334111	0.285373	0.375606	0.361132	0.307594	0.388284	0.315536	0.1279	0.369575	0.362065	0.322006	0.419378	0.457793	0.311965	0.391974	0.521646	0.438358	0.36976	0.396041	0.319026	0.431913
S100A2-384	0.316559	0.277462	0.310983	0.291267	0.277895	0.298889	0.327597	0.295014	0.313349	0.190931	0.328074	0.355173	0.267797	0.379859	0.384091	0.273598	0.386424	0.363914	0.27374	0.341546	0.307833	0.32804	0.299655
S100A2-450	0.0529072	0.0589755	0.0505274	0.0399152	0.0448691	0.0365785	0.0467748	0.0467228	0.0403333	0.00848469	0.0454186	0.0449007	0.0954097	0.0762434	0.0623924	0.0391368	0.0900646	0.0685373	0.110064	0.0315409	0.0477658	0.0942564	0.0693747
SCA7-1314	0.343181	0.368469	0.323935	0.352779	0.333729	0.350744	0.311396	0.293538	0.3058	0.091394	0.298339	0.345291	0.285132	0.371292	0.396314	0.327911	0.30443	0.426546	0.383512	0.315395	0.314436	0.310478	0.399452
SCA7-1397	0.0653207	0.101761	0.0924017	0.0641163	0.0925041	0.117638	0.0960052	0.100636	0.0985449	0.0427613	0.0748189	0.0959837	0.0773569	0.0728122	0.068426	0.0922535	0.10935	0.0456357	0.0759434	0.0771583	0.0695797	0.0984395	0.0746863
SCA7-323	0.513472	0.45156	0.45313	0.451612	0.443939	0.465275	0.470091	0.498581	0.398123	0.227731	0.540306	0.542967	0.542788	0.505384	0.546307	0.481029	0.535312	0.546819	0.518374	0.546449	0.555473	0.528485	0.480505
SCA7-403	0.387552	0.435262	0.425804	0.351238	0.375745	0.41	0.427249	0.437459	0.382213	0.158903	0.3831	0.462616	0.363111	0.477162	0.411566	0.401708	0.456821	0.480718	0.442572	0.40161	0.351181	0.331748	0.465006
SCA7-828	0.0137435	0.0188483	0.0117881	0.00920598	0.0192065	0.0170407	0.0194109	0.0158067	0.0160221	0.0100579	0.012914	0.0138089	0.0242057	0.0397091	0.00800588	0.0230491	0.00837674	0.00799913	0.012331	0.0280974	0.0533309	0.0319397	0.0071766
SCGB3A1-1355	0.141322	0.179397	0.188902	0.121153	0.164512	0.184923	0.170465	0.190537	0.164116	0.124682	0.172843	0.220842	0.217157	0.221976	0.183106	0.133994	0.20982	0.164448	0.179354	0.194566	0.165516	0.195372	0.157314
SCGB3A1-1468	0.211682	0.19743	0.237667	0.184671	0.226206	0.205617	0.227032	0.239976	0.216469	0.181982	0.232759	0.184552	0.158228	0.160425	0.223684	0.151811	0.21942	0.248631	0.175699	0.185398	0.267824	0.198012	0.125843
SCGB3A1-574	0.910724	0.900595	0.877578	0.921255	0.900962	0.916794	0.905075	0.895173	0.899778	0.865456	0.906584	0.892402	0.890695	0.865418	0.851155	0.88136	0.890839	0.88688	0.862399	0.870942	0.879415	0.891032	0.886034
SCGB3A1-637	0.690044	0.75015	0.677359	0.800734	0.707425	0.789156	0.759123	0.733013	0.71293	0.560512	0.736749	0.612704	0.762638	0.616024	0.799642	0.772415	0.699191	0.752782	0.737274	0.680296	0.770164	0.746228	0.704098
SDBCAG84-1183	0.0265406	0.0152733	0.0388409	0.0120935	0.0187748	0.0225378	0.0241997	0.0280443	0.0260407	0.00568922	0.0174447	0.022323	0.0185861	0.020101	0.0666406	0.0141054	0.0263301	0.0378249	0.0257604	0.018082	0.0444908	0.0225338	0.0171043
SDBCAG84-1281	0.0288257	0.0509388	0.0513092	0.0262507	0.0478445	0.0488525	0.0490097	0.0562727	0.0589816	0.086828	0.046803	0.0444225	0.0505397	0.0228816	0.0618615	0.0321812	0.0400453	0.0301349	0.0311393	0.036447	0.04345	0.0413665	0.018477
SDBCAG84-1440	0.0153203	0.0336914	0.0190682	0.0306468	0.0279282	0.0289851	0.0372885	0.027548	0.0465847	0.24487	0.0418493	0.0236064	0.0207538	0.021518	0.0321166	0.0542812	0.0618161	0.0368886	0.0191964	0.0386215	0.0346688	0.0445417	0.052295
SDHD-1051	0.0111564	0.0212055	0.0233999	0.00784197	0.0261047	0.0304281	0.0231864	0.0325948	0.0318924	0.0365792	0.0320402	0.0260818	0.0316755	0.0121299	0.0503348	0.024291	0.0450733	0.00752844	0.0119087	0.0269965	0.0160428	0.0369535	0.0214322
SDHD-1160	0.0135636	0.0230969	0.0219814	0.00224624	0.0231156	0.0213154	0.0259423	0.0256775	0.0366314	0.0337988	0.0193355	0.0201602	0.027744	0.0163028	0.0252632	0.02861	0.0233864	0.0728479	0.0213523	0.0290268	0.0243393	0.028062	0.020386
SDHD-1259	0.410387	0.339406	0.344998	0.321547	0.310213	0.334467	0.341606	0.350461	0.430285	0.35328	0.348115	0.338961	0.33263	0.438141	0.358783	0.438012	0.356421	0.392766	0.312956	0.429218	0.347567	0.350687	0.359493
SDHD-1312	0.0553821	0.0612106	0.0596205	0.0601893	0.0636815	0.0672288	0.0631429	0.0767363	0.0587955	0.107223	0.0714391	0.0743637	0.0751605	0.110121	0.0889534	0.101302	0.0878221	0.0716249	0.0846928	0.0907911	0.07868	0.104971	0.101317
SDHD-1379	0.0876105	0.0933892	0.106994	0.0959693	0.0929875	0.0900247	0.112343	0.116128	0.105709	0.0962442	0.123642	0.157329	0.111408	0.108739	0.128718	0.117223	0.09841	0.13295	0.0943789	0.103276	0.124857	0.0773765	0.188622
SDHD-1475	0.0586986	0.101302	0.092522	0.0652953	0.0910316	0.0785118	0.0834474	0.120082	0.106991	0.0638604	0.0828745	0.092546	0.0479397	0.0691249	0.0724401	0.0775658	0.11791	0.128761	0.060326	0.113364	0.0808624	0.0586917	0.061526
SDHD-765	0.28672	0.264518	0.297669	0.31303	0.329217	0.23301	0.348216	0.304618	0.235004	0.288165	0.241112	0.197849	0.309538	0.229894	0.435877	0.185026	0.265971	0.180269	0.362457	0.301449	0.240231	0.185645	0.222905
SDHD-862	0.0102799	0.0224869	0.0178534	0.0231418	0.0219013	0.0138433	0.0186897	0.0250128	0.0193398	0.0102592	0.0195382	0.0370807	0.00685496	0.0240033	0.0390928	0.0305671	0.00859087	0.0255903	0.0257597	0.0716439	0.0312378	0.0774919	0.0572709
SDHD-974	0.0206046	0.0318472	0.0361813	0.0294071	0.0305146	0.0294299	0.0296563	0.0348338	0.0347713	0.0292142	0.0232096	0.0202548	0.0329315	0.0377647	0.0300049	0.0426706	0.0594042	0.0492699	0.0212065	0.0402242	0.0356442	0.0150086	0.0539791
SEMA3B-199	0.548941	0.597937	0.531919	0.588408	0.524948	0.471618	0.508774	0.529146	0.483417	0.361322	0.488966	0.500453	0.497521	0.591906	0.450025	0.534469	0.549051	0.537583	0.536211	0.554976	0.504617	0.487523	0.524923
SEMA3B-263	0.846027	0.856615	0.881738	0.897534	0.866161	0.892842	0.884907	0.895096	0.824746	0.928082	0.910004	0.664173	0.886637	0.832673	0.877768	0.824009	0.882863	0.89819	0.901017	0.812555	0.886256	0.872033	0.80874
SEMA3B-41	0.01853	0.0268027	0.0286155	0.0227419	0.0242843	0.0248387	0.0300946	0.0391191	0.0308104	0.018382	0.0305134	0.02892	0.0298072	0.020867	0.05338	0.0192368	0.0293941	0.030992	0.0235106	0.0284611	0.0374726	0.0135425	0.0177438
SERPINB5-1208	0.952042	0.931574	0.908529	0.920225	0.910331	0.931566	0.926553	0.915272	0.91901	0.845015	0.925219	0.925449	0.915923	0.900023	0.919147	0.928176	0.922088	0.883262	0.902143	0.864683	0.911368	0.931249	0.865105
SERPINB5-1490	0.962019	0.9409	0.935281	0.96303	0.955296	0.95277	0.956742	0.954739	0.93978	0.920888	0.954487	0.948563	0.940396	0.961149	0.937474	0.944825	0.951219	0.954164	0.926597	0.944312	0.954369	0.953373	0.943022
SERPINB5-507	0.949212	0.949816	0.951894	0.958672	0.954971	0.957309	0.956108	0.948685	0.950423	0.882329	0.954805	0.943574	0.924553	0.941091	0.934785	0.940295	0.940805	0.924865	0.940678	0.932753	0.946685	0.922743	0.943425
SEZ6L-1046	0.0992576	0.123998	0.143321	0.116895	0.102815	0.113756	0.122046	0.148122	0.108851	0.0423056	0.126898	0.134016	0.150815	0.143386	0.120947	0.120007	0.203671	0.211744	0.126196	0.116386	0.158951	0.130574	0.174829
SEZ6L-1213	0.627465	0.659833	0.638389	0.623745	0.614539	0.649055	0.649298	0.648761	0.62521	0.357991	0.642764	0.621975	0.645865	0.622514	0.62184	0.64576	0.600339	0.586421	0.640098	0.584718	0.603414	0.648543	0.626844
SEZ6L-592	0.551906	0.522341	0.535807	0.505638	0.570103	0.503152	0.490987	0.506333	0.462108	0.543368	0.467481	0.52062	0.516758	0.486789	0.363149	0.526716	0.44845	0.509153	0.501759	0.496597	0.497648	0.451702	0.489058
SEZ6L-731	0.0530218	0.0901465	0.106581	0.0466161	0.0708154	0.0965901	0.0864931	0.0786544	0.0833741	0.00219289	0.0615514	0.0314272	0.0551944	0.0501437	0.066608	0.0667513	0.0722435	0.0829203	0.0686138	0.0562809	0.067432	0.0402012	0.0883294
SEZ6L-856	0.791279	0.727119	0.832246	0.771464	0.740867	0.795135	0.78876	0.788861	0.737864	0.756315	0.810837	0.575042	0.782826	0.774211	0.782097	0.755703	0.775317	0.775427	0.79007	0.763935	0.76154	0.735272	0.779159
SEZ6L-946	0.0136832	0.0304922	0.0404954	0.0211017	0.0271806	0.0258476	0.0345607	0.032015	0.0410488	0.00152282	0.0257621	0.0197459	0.0486512	0.0267303	0.083755	0.0285246	0.0362983	0.0139316	0.0237344	0.0228795	0.0334368	0.0148046	0.0140299
SFN-1009	0.905129	0.948803	0.930783	0.939887	0.945101	0.944275	0.938105	0.930342	0.954648	0.953058	0.911297	0.966692	0.941137	0.86962	0.953432	0.914968	0.92728	0.925035	0.927865	0.912044	0.907182	0.942807	0.907323
SFN-455	0.696675	0.796322	0.787776	0.756528	0.789059	0.77357	0.777879	0.734301	0.792754	0.757788	0.757232	0.756686	0.759219	0.672241	0.774562	0.680171	0.762384	0.767131	0.758719	0.717682	0.737623	0.749423	0.606949
SFN-532	0.757228	0.828054	0.807204	0.797306	0.844949	0.79965	0.778774	0.781528	0.805588	0.370993	0.742915	0.856242	0.816654	0.742992	0.814338	0.817034	0.794285	0.837407	0.78187	0.710987	0.767605	0.811012	0.727277
SFRP1-1203	0.0891159	0.128397	0.141761	0.136342	0.106459	0.107561	0.110085	0.126494	0.093857	0.0584944	0.1287	0.0625922	0.132329	0.109879	0.472943	0.127319	0.140137	0.202608	0.126683	0.117269	0.194966	0.11676	0.105385
SFRP1-632	0.623382	0.629851	0.593317	0.432975	0.55086	0.533647	0.458204	0.550013	0.513108	0.589057	0.548552	0.382993	0.518429	0.57719	0.814094	0.55885	0.436502	0.39559	0.536631	0.615727	0.447869	0.577115	0.593564
SFRP1-744	0.468004	0.485912	0.44186	0.48239	0.498217	0.438121	0.452899	0.497678	0.421239	0.273907	0.460252	0.789494	0.476091	0.439125	0.425404	0.461193	0.360252	0.50853	0.367497	0.505257	0.417637	0.43492	0.451493
SFRP1-820	0.470215	0.569711	0.493719	0.486087	0.470748	0.450171	0.461286	0.433199	0.429408	0.337242	0.489015	0.274323	0.513349	0.401734	0.620773	0.396776	0.320927	0.577805	0.531216	0.33738	0.446562	0.484328	0.468954
SFTPA1-1080	0.654828	0.720256	0.662018	0.706855	0.723731	0.715269	0.686999	0.647554	0.711964	0.652157	0.643752	0.783378	0.651168	0.639425	0.694415	0.669483	0.712982	0.672438	0.706133	0.649758	0.635517	0.674799	0.674355
SFTPA1-1468	0.775754	0.844016	0.723786	0.783939	0.848748	0.766918	0.737038	0.751174	0.763644	0.679147	0.678372	0.56201	0.7756	0.740739	0.636144	0.838345	0.792239	0.817021	0.721617	0.769114	0.732988	0.830607	0.717743
SFTPA1-370	0.811793	0.849625	0.806028	0.834369	0.862385	0.842793	0.813325	0.80639	0.862607	0.84422	0.809039	0.882605	0.847073	0.811784	0.855718	0.83194	0.876051	0.856371	0.834665	0.833724	0.760719	0.864599	0.821743
SFTPB-1448	0.666172	0.741338	0.703211	0.738057	0.716104	0.719996	0.70481	0.705856	0.71765	0.75913	0.696091	0.780517	0.670826	0.703803	0.722928	0.635256	0.727435	0.699092	0.725337	0.68674	0.696689	0.692405	0.658039
SFTPB-551	0.515126	0.626573	0.563078	0.571068	0.634631	0.579909	0.545878	0.555809	0.591585	0.479133	0.519202	0.712897	0.611227	0.494793	0.580612	0.61117	0.565796	0.574081	0.559424	0.509655	0.509046	0.57561	0.542199
SFTPB-812	0.653039	0.716477	0.681176	0.69569	0.72832	0.677011	0.683927	0.681262	0.706665	0.635875	0.671323	0.660997	0.665214	0.594038	0.625427	0.643952	0.656146	0.654583	0.657048	0.587108	0.626061	0.68705	0.594026
SFTPC-1218	0.736314	0.779004	0.793749	0.761087	0.789723	0.774272	0.757105	0.750538	0.805046	0.604228	0.766103	0.826533	0.756425	0.731582	0.783167	0.745391	0.68516	0.695053	0.800238	0.719906	0.679799	0.699251	0.681757
SFTPC-1367	0.616348	0.675569	0.653521	0.596143	0.660415	0.657972	0.626395	0.623892	0.63503	0.483058	0.662827	0.796729	0.597059	0.659011	0.673342	0.560499	0.59393	0.65935	0.624715	0.639401	0.502884	0.647377	0.673724
SFTPC-358	0.927979	0.909834	0.915325	0.92589	0.914837	0.918886	0.916018	0.923653	0.912967	0.905191	0.937426	0.867368	0.917119	0.916991	0.915224	0.912778	0.894094	0.89201	0.926346	0.918107	0.896709	0.879082	0.903755
SFTPD-1170	0.866185	0.866324	0.827734	0.8739	0.870415	0.847578	0.83685	0.823455	0.812401	0.939616	0.771871	0.913316	0.864773	0.844617	0.789328	0.887042	0.857888	0.83373	0.833597	0.851352	0.840414	0.882311	0.851148
SFTPD-1370	0.953107	0.948377	0.946017	0.962769	0.953875	0.947291	0.943484	0.941875	0.9397	0.93092	0.9433	0.946912	0.959234	0.939026	0.948468	0.942509	0.940901	0.940317	0.966309	0.943394	0.941161	0.956488	0.936909
SGCE-1444	0.0486544	0.0775486	0.0566436	0.0502779	0.0657906	0.0690393	0.103671	0.0666452	0.0657778	0.0573784	0.043492	0.0710561	0.0735806	0.0653494	0.0784727	0.0782615	0.0334	0.0609425	0.0471118	0.0673208	0.0305437	0.0944102	0.0813773
SGCE-602	0.698388	0.701013	0.715498	0.695673	0.709018	0.723727	0.728427	0.717827	0.694857	0.703449	0.711373	0.684243	0.680177	0.679832	0.6861	0.730771	0.672081	0.719347	0.704418	0.692637	0.675392	0.709769	0.672764
SGCE-675	0.744917	0.763084	0.768138	0.752108	0.764463	0.778304	0.785834	0.77048	0.764325	0.611867	0.780505	0.763654	0.727858	0.73055	0.718235	0.75329	0.732279	0.758612	0.737522	0.736792	0.76888	0.75553	0.765869
SGCE-869	0.698464	0.709353	0.744117	0.711362	0.719634	0.74698	0.740858	0.735901	0.719554	0.503332	0.716945	0.720447	0.673753	0.696422	0.686123	0.682399	0.677558	0.709076	0.652879	0.672679	0.715359	0.706693	0.714044
SGCE-985	0.711604	0.708236	0.718872	0.702681	0.698208	0.72629	0.727706	0.722651	0.71913	0.695314	0.717042	0.728299	0.653188	0.67376	0.703299	0.659569	0.662692	0.744567	0.678823	0.653839	0.661194	0.698012	0.693566
SIAT1-1161	0.0391739	0.0742151	0.0735073	0.0335007	0.0628822	0.0640851	0.0745536	0.0711882	0.0924983	0.00250781	0.0698712	0.0695824	0.0227955	0.0716904	0.0490023	0.0455271	0.0228596	0.0585833	0.0354564	0.0992741	0.0727931	0.0405735	0.0269627
SIAT1-1265	0.278414	0.332988	0.299148	0.309375	0.271903	0.279309	0.311053	0.308736	0.289047	0.232428	0.306852	0.299079	0.229525	0.250247	0.27404	0.26912	0.314971	0.250625	0.279919	0.309714	0.259149	0.330549	0.331664
SIAT1-1338	0.0066667	0.00642635	0.000496	0	0.00136303	0.00392154	0.00365606	0.000934376	0.00660173	0	0.0065782	0.00224659	0.00422012	0.00474028	0.00924971	0.00103068	0.0153222	0.0169895	0.00893487	0.010071	0.022955	0.00439493	0.00940395
SIAT1-1407	0.184493	0.236297	0.180141	0.162866	0.187469	0.177021	0.22015	0.216417	0.18854	0.19365	0.156911	0.239667	0.162587	0.237623	0.186173	0.125778	0.214867	0.0761132	0.183499	0.2396	0.226519	0.212188	0.153062
SIAT1-607	0.930492	0.950601	0.942956	0.938766	0.945608	0.942347	0.943378	0.943075	0.931658	0.903464	0.937269	0.94958	0.955285	0.948756	0.9491	0.950459	0.930179	0.936437	0.952476	0.93992	0.948704	0.957845	0.942828
SLC22A18-1286	0.649598	0.604831	0.610134	0.639343	0.591458	0.620364	0.657655	0.643978	0.504102	0.380769	0.53024	0.800267	0.582376	0.518061	0.395666	0.619066	0.536961	0.630928	0.602067	0.53148	0.715621	0.557407	0.522869
SLC22A18-602	0.345717	0.369751	0.302813	0.294522	0.350932	0.327768	0.289013	0.277543	0.304951	0.354616	0.273903	0.136762	0.236097	0.316123	0.231712	0.311735	0.264019	0.292317	0.252503	0.278712	0.217829	0.328439	0.284923
SLC22A18-679	0.172879	0.220269	0.133176	0.160903	0.214457	0.162077	0.135683	0.140149	0.148138	0.133287	0.141438	0.0433959	0.144346	0.209839	0.147419	0.199934	0.152081	0.152525	0.146009	0.159275	0.148819	0.170849	0.25927
SLC22A2-1145	0.959924	0.948815	0.954288	0.959787	0.956518	0.95424	0.953874	0.954556	0.950605	0.891984	0.963305	0.948712	0.939759	0.952479	0.941273	0.947573	0.941001	0.948628	0.944477	0.93309	0.947802	0.95023	0.953687
SLC22A2-1297	0.894882	0.869988	0.900224	0.897436	0.864345	0.896219	0.885433	0.878013	0.873552	0.853005	0.914418	0.823341	0.882001	0.866146	0.878762	0.884976	0.84444	0.856734	0.896981	0.853912	0.877063	0.883289	0.888537
SLC22A2-1381	0.859974	0.810023	0.841446	0.85583	0.835948	0.854527	0.836305	0.820998	0.819866	0.794727	0.860025	0.839208	0.853334	0.841464	0.839298	0.786913	0.833866	0.818045	0.820689	0.79654	0.820701	0.828414	0.839851
SLC22A2-1485	0.736975	0.723699	0.662549	0.706332	0.737626	0.738741	0.71037	0.681538	0.709974	0.53507	0.752313	0.816745	0.724502	0.733454	0.64983	0.694061	0.722377	0.654172	0.576496	0.705655	0.620665	0.692943	0.724695
SLC22A2-482	0.839148	0.841261	0.810624	0.827386	0.862156	0.792776	0.844438	0.83501	0.774628	0.735185	0.837141	0.870147	0.832401	0.807294	0.569412	0.74226	0.684423	0.767257	0.819994	0.770513	0.792835	0.726575	0.790857
SLC22A2-701	0.310045	0.274851	0.438964	0.282628	0.422596	0.498819	0.413482	0.435596	0.299666	0.276379	0.459605	0.428334	0.475207	0.313161	0.24058	0.309013	0.30526	0.289361	0.305578	0.329201	0.353502	0.452944	0.321127
SLC22A3-1064	0.119793	0.146013	0.207684	0.120923	0.171916	0.138193	0.159041	0.156894	0.117296	0.110565	0.134082	0.227634	0.12378	0.143788	0.27954	0.165127	0.141101	0.222063	0.209092	0.141268	0.165349	0.130681	0.123416
SLC22A3-107	0.765065	0.785771	0.797393	0.784961	0.779563	0.805119	0.799821	0.779014	0.735376	0.686913	0.786572	0.769713	0.752058	0.734938	0.727735	0.696975	0.706781	0.732072	0.736515	0.672022	0.733539	0.737568	0.74102
SLC22A3-297	0.977813	0.969267	0.974533	0.96788	0.973245	0.973922	0.975362	0.974403	0.969572	0.971162	0.978664	0.97536	0.980253	0.971678	0.972028	0.971097	0.968176	0.973802	0.972264	0.972808	0.97399	0.975784	0.976038
SLC22A3-359	0.868551	0.890377	0.870517	0.880745	0.882146	0.878642	0.887005	0.866959	0.855331	0.928756	0.891315	0.877286	0.853563	0.879889	0.84959	0.895764	0.870872	0.847222	0.879295	0.875801	0.885214	0.901428	0.857415
SLC22A3-605	0.897729	0.845945	0.862199	0.779768	0.901499	0.897137	0.900092	0.854253	0.884626	0.827039	0.897478	0.848352	0.868206	0.844454	0.877467	0.868053	0.826063	0.85481	0.856587	0.836575	0.861664	0.868069	0.807613
SLC22A3-967	0.58951	0.612562	0.569311	0.507442	0.616007	0.556709	0.576047	0.560011	0.546294	0.355953	0.458231	0.823689	0.520213	0.491567	0.769994	0.573201	0.455559	0.397597	0.551591	0.596629	0.540265	0.514152	0.515423
SLC38A4-1398	0.367717	0.340004	0.579181	0.32524	0.328411	0.530142	0.375979	0.517404	0.306399	0.457946	0.520798	0.426114	0.381907	0.418474	0.709492	0.478357	0.484161	0.488937	0.347671	0.492103	0.469452	0.393055	0.480417
SLC38A4-1456	0.112263	0.111005	0.224563	0.118654	0.111802	0.189372	0.138143	0.219004	0.102627	0.108904	0.200002	0.167547	0.106501	0.125294	0.346486	0.173618	0.183966	0.183794	0.112176	0.155261	0.150535	0.11964	0.147741
SLC38A4-1476	0.59623	0.563482	0.710273	0.590379	0.550731	0.702376	0.61331	0.67826	0.515792	0.547669	0.659219	0.633637	0.561601	0.567804	0.79477	0.59409	0.637522	0.656893	0.582279	0.642084	0.629807	0.571008	0.60172
SLC5A5-1319	0.472152	0.643672	0.5634	0.529352	0.514045	0.541891	0.551871	0.528561	0.505088	0.298222	0.494647	0.56366	0.419211	0.519974	0.625626	0.419489	0.451716	0.602016	0.64923	0.490966	0.493907	0.623227	0.373461
SLC5A5-1391	0.258171	0.277535	0.27495	0.30284	0.22797	0.258661	0.282989	0.293465	0.234005	0.309391	0.269974	0.257892	0.292698	0.2612	0.311297	0.335182	0.321762	0.361042	0.28029	0.256737	0.355463	0.323114	0.236671
SLC5A5-1468	0.306203	0.340109	0.341773	0.294743	0.335451	0.354746	0.36511	0.352561	0.324471	0.132748	0.331241	0.344284	0.355741	0.355083	0.352318	0.282354	0.360368	0.318488	0.342506	0.335082	0.321177	0.362863	0.384973
SLC5A8-1343	0.108773	0.198027	0.244262	0.156262	0.218845	0.182298	0.164582	0.214857	0.237972	0.1365	0.224104	0.162168	0.172428	0.19324	0.24555	0.156331	0.218301	0.120556	0.18418	0.159423	0.180797	0.168744	0.121542
SLC5A8-1493	0.0502433	0.0555349	0.117795	0.0457562	0.0627275	0.0780145	0.0792549	0.0820276	0.0756768	0.00165316	0.0565602	0.0488494	0.0502361	0.0468215	0.0681104	0.0170521	0.0290482	0.0450085	0.110491	0.0534807	0.183405	0.0376639	0.0604189
SLC5A8-1494	0.212563	0.150131	0.255304	0.161374	0.206286	0.19953	0.18907	0.200781	0.14973	0.144907	0.17184	0.137363	0.139011	0.107112	0.200233	0.111088	0.119904	0.179917	0.362346	0.153669	0.298035	0.123146	0.187304
SLC6A8-1060	0.528122	0.461131	0.638918	0.578587	0.611443	0.569344	0.611987	0.61338	0.498081	0.395896	0.611179	0.52517	0.546488	0.557708	0.639475	0.561254	0.604021	0.52835	0.580266	0.466034	0.570615	0.51181	0.478796
SLC6A8-1122	0.766098	0.651263	0.836384	0.811518	0.808803	0.648199	0.819791	0.785976	0.686845	0.649806	0.775978	0.840535	0.731215	0.702624	0.809484	0.721116	0.795471	0.76846	0.748258	0.680756	0.726663	0.722696	0.737941
SLC6A8-519	0.510236	0.526963	0.54768	0.562315	0.558332	0.529896	0.564585	0.543128	0.531942	0.381112	0.592336	0.516158	0.525991	0.524258	0.575504	0.502676	0.539937	0.53507	0.52787	0.504044	0.384854	0.570081	0.475453
SLC6A8-57	0.796301	0.778613	0.753919	0.722291	0.710063	0.804993	0.767773	0.760047	0.794419	0.706724	0.732606	0.779809	0.65248	0.81904	0.69635	0.781675	0.696149	0.665191	0.687733	0.771318	0.783607	0.727213	0.687473
SMARCA3-1167	0.406471	0.448841	0.431915	0.366652	0.463321	0.454366	0.4057	0.405859	0.375905	0.374341	0.346631	0.218276	0.383028	0.347523	0.390937	0.435501	0.425326	0.343231	0.398981	0.381275	0.418087	0.448777	0.407351
SMARCA3-1392	0.0333899	0.0456273	0.0509153	0.0319241	0.0493668	0.0488426	0.05203	0.0449808	0.0595048	0.101303	0.0397266	0.0378354	0.0485033	0.0280322	0.0462426	0.033706	0.0666787	0.0530618	0.0555002	0.0585186	0.0435604	0.039071	0.0594482
SMARCA3-1484	0.0140822	0.0358063	0.0282508	0.00974571	0.0257992	0.0284648	0.0273231	0.021877	0.0319554	0.0197185	0.0302835	0.0176924	0.0719187	0.0218155	0.0302931	0.0126416	0.00861592	0.0159024	0.0248056	0.0567261	0.0387768	0.00985476	0.0645089
SMARCA3-663	0.948282	0.938413	0.943169	0.955947	0.939104	0.946187	0.938434	0.936644	0.921372	0.965165	0.952137	0.933856	0.94725	0.953355	0.939323	0.954913	0.955209	0.94268	0.952277	0.951475	0.958822	0.952411	0.949493
SMARCA3-700	0.847276	0.83204	0.827505	0.819025	0.829962	0.828979	0.825391	0.824169	0.797023	0.747378	0.817764	0.83016	0.772304	0.779449	0.799628	0.789201	0.813394	0.806339	0.793471	0.791019	0.796216	0.793947	0.809602
SMARCB1-1017	0.800949	0.838381	0.86459	0.836286	0.7997	0.863451	0.881286	0.842152	0.83773	0.751803	0.881913	0.646076	0.848528	0.808791	0.86466	0.803559	0.830713	0.82673	0.857662	0.825919	0.866113	0.866731	0.819333
SMARCB1-1145	0.344035	0.439155	0.477312	0.386249	0.404189	0.468982	0.497949	0.430521	0.466176	0.318016	0.543178	0.313554	0.426582	0.41081	0.586869	0.367418	0.459771	0.393541	0.497668	0.333861	0.483646	0.371722	0.408783
SMARCB1-1222	0.200583	0.277645	0.405647	0.1649	0.274267	0.311556	0.350731	0.246396	0.377417	0.23537	0.441496	0.210665	0.26988	0.318398	0.508426	0.261535	0.39539	0.325554	0.37831	0.238046	0.385211	0.201029	0.162478
SMARCB1-1312	0.0337987	0.0443932	0.0274631	0.0258964	0.0334529	0.02013	0.0238459	0.0359909	0.0391478	0.082074	0.0441486	0.0397607	0.0122357	0.0551442	0.0517041	0.0583933	0.0761148	0.0928622	0.0381803	0.037327	0.0339138	0.0230066	0.0154828
SMARCB1-1467	0.0102293	0.0254273	0.0268088	0.00449327	0.0268529	0.0277665	0.030207	0.0302132	0.0431607	0.0137567	0.0182695	0.0137743	0.00957587	0.00872041	0.0191648	0.0123892	0.0183735	0.0196527	0.0149458	0.0182967	0.0263306	0.0175281	0.0122055
SNCG-1254	0.933903	0.922969	0.926246	0.951454	0.923824	0.93417	0.92627	0.927464	0.914129	0.878734	0.947553	0.914862	0.910764	0.953556	0.951569	0.935207	0.927219	0.944945	0.939625	0.922435	0.947984	0.922304	0.919651
SNCG-1452	0.249401	0.305157	0.375755	0.172545	0.288273	0.269203	0.397573	0.386865	0.372535	0.357027	0.362569	0.40556	0.342488	0.309361	0.630451	0.173412	0.277102	0.327472	0.293731	0.291822	0.388563	0.189594	0.186998
SNCG-1453	0.333094	0.403047	0.479864	0.240276	0.405308	0.319164	0.463132	0.473007	0.422553	0.559201	0.449881	0.516192	0.474276	0.35035	0.754543	0.248726	0.388717	0.519883	0.384773	0.296707	0.531332	0.288985	0.260488
SNRPN-1272	0.811993	0.78878	0.822932	0.765151	0.843973	0.776108	0.803447	0.815621	0.794011	0.803586	0.822216	0.725016	0.771486	0.758885	0.857873	0.763195	0.774205	0.638745	0.802701	0.787357	0.762743	0.759618	0.773697
SNRPN-1446	0.520026	0.490656	0.609384	0.568446	0.561235	0.596216	0.600627	0.588586	0.534229	0.55002	0.544085	0.526858	0.463044	0.479423	0.492319	0.514568	0.522913	0.534134	0.4971	0.465231	0.564854	0.494795	0.401746
SNURF-1402	0.900223	0.903721	0.904703	0.91555	0.903998	0.906963	0.912666	0.902324	0.893548	0.835569	0.914769	0.902017	0.899679	0.866602	0.921097	0.889317	0.911882	0.920251	0.909885	0.880897	0.902427	0.919022	0.892933
SNURF-1422	0.913997	0.909441	0.907667	0.92386	0.908031	0.90826	0.918474	0.907703	0.896218	0.773637	0.923294	0.903883	0.912893	0.900277	0.902224	0.906605	0.93298	0.927804	0.91566	0.90995	0.907507	0.903988	0.899383
SNURF-1469	0.799879	0.781688	0.783163	0.780612	0.791188	0.78336	0.784057	0.785946	0.770615	0.648898	0.799392	0.781809	0.758119	0.788725	0.836111	0.765559	0.7653	0.819171	0.794266	0.790285	0.810924	0.795709	0.800112
SOCS1-1151	0.00980409	0.0130236	0.0086142	0.00190469	0.00987483	0.00898417	0.0102019	0.00811568	0.0113535	0.00996544	0.00393317	0.0167186	0.0322117	0.0119385	0.0127213	0.0163688	0.0125769	0.00566664	0.00601572	0.0114665	0.0120852	0.00853273	0.00830333
SOCS1-1306	0.16943	0.202474	0.159021	0.18755	0.170622	0.216978	0.182662	0.195672	0.184996	0.0986944	0.179003	0.182174	0.137985	0.174965	0.235982	0.0955404	0.306138	0.0843448	0.16825	0.185252	0.20697	0.175424	0.118537
SOCS1-1364	0.127045	0.110903	0.117293	0.11074	0.108825	0.115718	0.133057	0.0981984	0.135878	0.0659974	0.128609	0.0932179	0.0922839	0.122763	0.120153	0.0637771	0.126369	0.108755	0.0928802	0.0799146	0.0507918	0.114467	0.110743
SOCS1-371	0.113895	0.133705	0.169915	0.10136	0.118894	0.158603	0.169789	0.16904	0.181021	0.124015	0.119502	0.107558	0.118983	0.0873714	0.112972	0.092423	0.11086	0.0973302	0.111413	0.0865033	0.137646	0.12089	0.131455
SOCS1-500	0.0264234	0.0602133	0.0571705	0.037428	0.0442178	0.0422012	0.0512316	0.0490488	0.0652825	0	0.0359794	0.0599329	0.0494178	0.0966014	0.136242	0.0644402	0.0238882	0.0913693	0.0841102	0.055128	0.0149762	0.0380442	0.0665054
SOD1-1220	0.254156	0.276729	0.271104	0.23947	0.288837	0.277126	0.288694	0.33092	0.261919	0.152106	0.284947	0.286564	0.255299	0.299203	0.309029	0.252464	0.330593	0.266302	0.289465	0.287063	0.256705	0.291098	0.321779
SOD1-1240	0.00882564	0.0200471	0.013484	0.00820374	0.0182366	0.0111853	0.0110826	0.0133216	0.0244314	0.00686939	0.0222531	0.00685223	0.00487096	0.00650861	0.0157582	0.00673216	0.0451969	0.00660264	0.0209043	0.00915503	0.00718173	0.010036	0.01713
SOD1-1367	0.188789	0.208313	0.225086	0.183484	0.211138	0.173939	0.20139	0.219764	0.203836	0.13503	0.186504	0.196375	0.173837	0.194733	0.268414	0.167552	0.235437	0.179082	0.175352	0.192144	0.218935	0.218145	0.218672
SOD3-1350	0.845399	0.829779	0.838101	0.81785	0.827742	0.864773	0.87015	0.857667	0.837356	0.676085	0.808526	0.874538	0.847066	0.821587	0.715077	0.797016	0.823656	0.856081	0.87555	0.811489	0.842346	0.860813	0.804579
SOD3-1403	0.764282	0.722118	0.729089	0.741866	0.698438	0.707783	0.767664	0.742025	0.721174	0.666769	0.684508	0.637649	0.734405	0.672586	0.594684	0.692501	0.704651	0.743968	0.779342	0.665235	0.73468	0.735162	0.699808
SOD3-796	0.876125	0.874028	0.8286	0.871865	0.89953	0.871264	0.864604	0.87346	0.864848	0.871946	0.875277	0.916298	0.854363	0.859511	0.804588	0.817082	0.897326	0.837077	0.861062	0.815202	0.862692	0.873187	0.864124
SPDEF-1015	0.860478	0.871652	0.839473	0.869237	0.876332	0.878986	0.859185	0.852391	0.879417	0.81225	0.876371	0.918688	0.838725	0.862228	0.853388	0.809704	0.801223	0.840112	0.832929	0.807228	0.764346	0.866354	0.825641
SPDEF-229	0.780581	0.816413	0.86125	0.829768	0.831899	0.832643	0.823199	0.819275	0.827056	0.625493	0.817756	0.910649	0.799508	0.711227	0.85075	0.72413	0.809127	0.775613	0.820529	0.782831	0.787416	0.809524	0.793103
SPDEF-363	0.931187	0.946277	0.947196	0.947257	0.94815	0.950282	0.945171	0.945896	0.936737	0.916424	0.947914	0.935939	0.932047	0.894952	0.919272	0.906424	0.924954	0.930202	0.936667	0.905722	0.94027	0.934356	0.921522
SPDEF-887	0.833393	0.744444	0.316533	0.733056	0.729762	0.714986	0.3294	0.694475	0.329103	0.669104	0.724856	0.623983	0.245313	0.649928	0.29042	0.646958	0.287065	0.606251	0.307747	0.552631	0.673505	0.642626	0.669376
ST7-1317	0.00670845	0.0140748	0.00891556	0.000794533	0.00975601	0.00963902	0.0134011	0.0121182	0.0171469	0.0003865	0.00818018	0.0140877	0.00387797	0.00737219	0.0273864	0.00692706	0.0063326	0.0372638	0.00631271	0.00957342	0.00848597	0.0257616	0.00675096
ST7-1381	0.00246697	0.00768512	0.0105294	0.00312468	0.00534164	0.0101243	0.00571852	0.00570237	0.0109562	0.00657113	0.00652125	0.00409499	0.00369198	0.010084	0.0203091	0.00210793	0.0274401	0.0145689	0.00466945	0.00977171	0.00914331	0.00789306	0.00507132
ST7-1471	0.0168259	0.0474112	0.0484499	0.0358159	0.0333166	0.0413066	0.0508481	0.0467707	0.044119	0.0138156	0.0493701	0.0451797	0.0389655	0.0576174	0.0565822	0.0229383	0.0635701	0.0492048	0.0272675	0.0583882	0.0318021	0.0209071	0.0450631
STAT1-1149	0.0602819	0.101189	0.11781	0.104152	0.101922	0.100878	0.0977167	0.128733	0.0927772	0.0207473	0.126739	0.157964	0.0953015	0.0979489	0.112035	0.132855	0.126342	0.139481	0.144744	0.129302	0.123871	0.128649	0.100906
STAT1-1333	0.0402413	0.0723435	0.0635215	0.0298411	0.0728242	0.0642754	0.0737914	0.0650824	0.0804426	0.0102897	0.0460468	0.052788	0.0237943	0.0427864	0.0450933	0.0395076	0.047308	0.035826	0.0389316	0.039283	0.0469581	0.0430286	0.0752446
STAT1-1451	0.0198982	0.0216554	0.0155684	0.00792022	0.0169936	0.0164622	0.0174324	0.0200843	0.0223989	0.00401437	0.0166035	0.0120399	0.00657508	0.0166119	0.00894223	0.0178057	0.0196959	0.0161162	0.0205751	0.0227696	0.030287	0.0184965	0.0315842
STK11-1395	0.506017	0.453538	0.462836	0.482549	0.487593	0.474395	0.477595	0.493985	0.413936	0.408956	0.459198	0.522152	0.510233	0.543396	0.498002	0.476433	0.56241	0.623367	0.494335	0.567398	0.560568	0.565157	0.566841
STK11-1473	0.00770185	0.0213293	0.0139265	0.0145249	0.0174697	0.0206441	0.0208949	0.0217435	0.0303541	0.00195513	0.00803944	0.0178315	0.0146681	0.0163393	0.0167444	0.0118066	0.00952563	0.00470223	0.0132382	0.0129354	0.0324648	0.0105184	0.00607514
STK11-751	0.0202683	0.0211051	0.0259311	0.0120257	0.0223765	0.020346	0.0215011	0.0265562	0.0274512	0.0167957	0.0196085	0.0248183	0.0254931	0.0206053	0.0279366	0.0310181	0.0231851	0.0335092	0.0289873	0.0149699	0.0188762	0.0288999	0.0175845
STK23-1202	0.85495	0.746437	0.701123	0.712057	0.69904	0.598582	0.733892	0.613843	0.838647	0.711137	0.679525	0.619484	0.699366	0.820059	0.752242	0.791033	0.657512	0.631572	0.683295	0.819515	0.633424	0.595857	0.565756
STK23-1434	0.822824	0.206465	0.470232	0.192457	0.18418	0.133339	0.29227	0.207257	0.844267	0.750243	0.203978	0.164496	0.468829	0.850912	0.397704	0.834541	0.483493	0.237379	0.229382	0.832243	0.64005	0.195959	0.291528
STK23-243	0.941343	0.925177	0.928459	0.935505	0.935578	0.9308	0.934206	0.929274	0.922751	0.903962	0.937776	0.947086	0.93218	0.941675	0.940055	0.944773	0.94238	0.92675	0.94223	0.923591	0.938311	0.949453	0.913955
STK23-341	0.639831	0.644072	0.684961	0.561757	0.694174	0.609178	0.649417	0.633995	0.662431	0.705013	0.595205	0.8029	0.725435	0.624558	0.637108	0.574312	0.592741	0.61984	0.643176	0.633147	0.546265	0.589402	0.645419
STK23-535	0.902019	0.858273	0.859309	0.876016	0.874457	0.880801	0.869957	0.861806	0.895109	0.871679	0.887657	0.851827	0.880023	0.892398	0.850101	0.89491	0.844873	0.859615	0.860463	0.875087	0.866676	0.867844	0.835515
STK23-584	0.96419	0.942066	0.940387	0.929704	0.941604	0.931765	0.939318	0.937234	0.959981	0.958856	0.933278	0.936483	0.949327	0.962482	0.894569	0.959773	0.915434	0.928915	0.940008	0.959721	0.925112	0.922666	0.922164
STK23-833	0.912603	0.830424	0.721976	0.709666	0.827763	0.760229	0.760471	0.722691	0.886033	0.846248	0.700921	0.732377	0.798181	0.863304	0.528965	0.881425	0.740594	0.80455	0.74287	0.866405	0.721958	0.79825	0.674234
SYBL1-1184	0.478517	0.431813	0.457816	0.487831	0.488703	0.40299	0.399245	0.424136	0.481517	0.465572	0.489414	0.517715	0.413999	0.430099	0.47015	0.411055	0.433771	0.46911	0.483424	0.302173	0.430175	0.333184	0.365513
SYBL1-1415	0.453172	0.487977	0.486386	0.455776	0.508841	0.466547	0.505033	0.490609	0.412173	0.408815	0.486629	0.39388	0.396017	0.441342	0.485446	0.364765	0.447418	0.474327	0.298422	0.362907	0.414793	0.456272	0.351733
SYBL1-1486	0.549761	0.649826	0.579202	0.645641	0.563785	0.474438	0.581102	0.549426	0.54969	0.458677	0.587314	0.612884	0.65653	0.624477	0.376548	0.577621	0.608824	0.598994	0.63051	0.571017	0.614719	0.502493	0.5569
SYK-1167	0.147332	0.141267	0.169657	0.189707	0.155915	0.129551	0.140033	0.149244	0.132964	0.0686477	0.0976569	0.597148	0.128402	0.156552	0.0634425	0.16852	0.0853891	0.161401	0.126823	0.117801	0.128207	0.165562	0.118523
SYK-1249	0.239322	0.298347	0.316881	0.268738	0.274374	0.285981	0.299678	0.334192	0.25367	0.232024	0.283438	0.305922	0.283379	0.30859	0.289222	0.320014	0.292566	0.305746	0.310968	0.331318	0.319747	0.256129	0.312637
SYK-1339	0.223901	0.278601	0.271242	0.259425	0.267095	0.250331	0.265148	0.29108	0.238704	0.116062	0.230003	0.276365	0.231626	0.263739	0.245307	0.254494	0.239471	0.31751	0.290458	0.294828	0.25882	0.319172	0.240582
SYK-1409	0.0410407	0.0557588	0.0690476	0.0387435	0.0620972	0.0605797	0.0502787	0.0674758	0.0674239	0.0540113	0.0424589	0.0762507	0.0410034	0.0284763	0.0718087	0.0278978	0.0719733	0.0612578	0.0522135	0.0452962	0.0393233	0.0293049	0.0776154
SYK-917	0.529101	0.485699	0.515393	0.522166	0.549499	0.486964	0.474571	0.512482	0.494775	0.568821	0.395915	0.48309	0.467836	0.40448	0.344899	0.499854	0.492412	0.332626	0.463771	0.431375	0.498848	0.410841	0.347084
SYK-999	0.717697	0.619015	0.556752	0.663415	0.682573	0.537563	0.526816	0.617315	0.533816	0.81661	0.537092	0.85984	0.575315	0.57054	0.4632	0.642225	0.673343	0.568629	0.591338	0.53908	0.491575	0.526506	0.639366
TCEB3C-1046	0.978289	0.980723	0.980882	0.987357	0.98166	0.98026	0.974823	0.937953	0.97593	0.979938	0.984008	0.980016	0.984097	0.983785	0.985112	0.983562	0.984083	0.971348	0.986102	0.980568	0.983371	0.986684	0.984609
TCEB3C-1342	0.973471	0.967604	0.969083	0.981151	0.971483	0.97039	0.962622	0.934571	0.960061	0.977537	0.977344	0.978307	0.979628	0.979336	0.980428	0.980424	0.978128	0.97234	0.98132	0.979378	0.977908	0.983183	0.982351
TCEB3C-534	0.919506	0.919251	0.916969	0.923435	0.928737	0.932726	0.923376	0.758523	0.91852	0.871894	0.926689	0.924572	0.888674	0.913774	0.904417	0.896998	0.91444	0.837375	0.920011	0.89819	0.89258	0.931898	0.92014
TCEB3C-994	0.963693	0.959669	0.965921	0.970775	0.963204	0.966054	0.963254	0.947361	0.959196	0.962816	0.973329	0.967778	0.967105	0.966641	0.972132	0.967028	0.968597	0.958536	0.972724	0.968315	0.96484	0.969234	0.967761
TERT-1041	0.443004	0.480463	0.50892	0.407797	0.455997	0.440874	0.47431	0.493783	0.444929	0.337093	0.449641	0.380768	0.39406	0.376043	0.659112	0.364902	0.370175	0.383494	0.437885	0.42848	0.370989	0.403083	0.376592
TERT-1136	0.0779634	0.0793188	0.114629	0.0780915	0.0756484	0.0739533	0.0858921	0.114255	0.0704997	0.076652	0.0812123	0.0937435	0.100882	0.0829683	0.310476	0.105474	0.0407461	0.0560283	0.0758397	0.0911254	0.0996666	0.0722733	0.0489717
TERT-1256	0.134396	0.166213	0.163244	0.116956	0.152199	0.159779	0.168197	0.178505	0.153311	0.0985583	0.150522	0.190713	0.161689	0.202784	0.3209	0.119697	0.208253	0.200616	0.162839	0.18587	0.158796	0.159007	0.174288
TERT-1285	0.050907	0.0866452	0.0771792	0.0627546	0.0836999	0.0785059	0.076524	0.0807113	0.105294	0.0218852	0.062025	0.104677	0.0606282	0.0556551	0.0881973	0.0990139	0.0553049	0.106093	0.0937132	0.0908428	0.0989768	0.041715	0.0645702
TERT-504	0.808942	0.799508	0.827435	0.808439	0.800016	0.844511	0.809799	0.812762	0.804853	0.741838	0.852289	0.884426	0.821062	0.770113	0.812891	0.783171	0.761056	0.739335	0.848705	0.852496	0.844274	0.815125	0.811925
TERT-584	0.667277	0.691278	0.685316	0.695437	0.672	0.666418	0.614688	0.617454	0.664148	0.472421	0.708534	0.843244	0.608744	0.508266	0.740249	0.510307	0.502661	0.580219	0.7016	0.518049	0.690884	0.502393	0.621962
TERT-835	0.590331	0.596683	0.652272	0.525201	0.573129	0.584209	0.592002	0.585578	0.590431	0.667443	0.5891	0.288146	0.519758	0.457103	0.707978	0.468297	0.565895	0.542182	0.627776	0.474042	0.641376	0.497021	0.54896
TERT-900	0.640992	0.562603	0.64016	0.628702	0.581417	0.598467	0.609186	0.631307	0.554986	0.710064	0.634386	0.596336	0.654567	0.602621	0.823942	0.62797	0.670453	0.710761	0.671415	0.648887	0.724426	0.615096	0.671813
TES-1303	0.0382126	0.071559	0.0614573	0.0388043	0.0749653	0.0581357	0.062709	0.0773961	0.0678735	0.0195336	0.0437621	0.283197	0.0469578	0.057813	0.0915929	0.0416817	0.0483984	0.0395429	0.0630228	0.0688506	0.0271768	0.0605505	0.0691866
TES-1319	0.15241	0.212329	0.191316	0.115807	0.192722	0.156017	0.169803	0.183802	0.178037	0.0488737	0.168424	0.637575	0.154642	0.134582	0.172235	0.226185	0.176015	0.226524	0.222334	0.166347	0.162633	0.234741	0.165285
TES-1450	0.0229865	0.0556353	0.0542456	0.033372	0.0521305	0.0632567	0.0656231	0.0705517	0.0588787	0.00291831	0.0576006	0.146536	0.0137263	0.0488586	0.059886	0.0210602	0.0561682	0.0488763	0.0546563	0.0925555	0.0458637	0.0603877	0.0718018
TFPI2-1145	0.76265	0.784559	0.835092	0.74593	0.841899	0.843141	0.819202	0.828127	0.803923	0.763987	0.770652	0.866274	0.791485	0.760106	0.857557	0.798477	0.841283	0.753599	0.713313	0.760592	0.769777	0.789374	0.82319
TFPI2-1220	0.0284761	0.0261171	0.0664563	0.029314	0.0299503	0.022904	0.0369728	0.0472596	0.0257033	0.0127725	0.0276159	0.0190597	0.0348837	0.0358724	0.192992	0.0265727	0.051863	0.0184386	0.042239	0.0371875	0.0671282	0.0249774	0.0424114
TFPI2-1486	0.0386087	0.0525105	0.0605669	0.0263826	0.049929	0.0486123	0.0533752	0.060615	0.0567798	0.11839	0.0541236	0.0671719	0.0382946	0.0407342	0.0579096	0.075753	0.100036	0.105266	0.0371646	0.0445315	0.0728118	0.029511	0.043126
TGFA-350	0.75165	0.794789	0.819723	0.644818	0.688535	0.811415	0.796889	0.804947	0.787108	0.620766	0.820474	0.881045	0.742055	0.762064	0.675052	0.739452	0.731603	0.73199	0.773425	0.719689	0.776647	0.716582	0.756601
TGFA-420	0.91867	0.879436	0.91493	0.913882	0.907123	0.910027	0.918408	0.900398	0.903363	0.839696	0.930198	0.833198	0.9031	0.916181	0.895206	0.879103	0.897421	0.934873	0.918007	0.858092	0.916636	0.888397	0.887816
TGFA-744	0.411615	0.43453	0.477893	0.443883	0.414229	0.449656	0.480872	0.500742	0.420385	0.505395	0.475539	0.328166	0.445995	0.393322	0.617766	0.427243	0.400223	0.532285	0.390307	0.432287	0.429816	0.413029	0.424304
TGFA-862	0.0173907	0.0309503	0.0383649	0.00697155	0.0290256	0.0295497	0.0356161	0.0344361	0.0432723	0.0499655	0.0204944	0.0265976	0.0208843	0.0166778	0.0239935	0.0170104	0.0199116	0.0204653	0.0202359	0.0194654	0.0240399	0.0176299	0.0246288
TGFA-942	0.021298	0.0392942	0.0430662	0.0218953	0.0507637	0.0437122	0.0472265	0.0495981	0.0597495	0.0820058	0.0332361	0.042698	0.02938	0.03451	0.0480526	0.022372	0.0249182	0.0483486	0.0339668	0.0263908	0.0332556	0.0650689	0.0401288
TGFB1-1241	0.014621	0.0183334	0.0170798	0.000599584	0.0188025	0.0139778	0.0183421	0.0221107	0.0301164	0.00466835	0.00550908	0.00930259	0.00970604	0.0130544	0.00894802	0.00615426	0.00782939	0.0257612	0.00860035	0.0192288	0.0107243	0.015561	0.0303717
TGFB1-380	0.909807	0.923987	0.922849	0.906874	0.908453	0.923952	0.922325	0.907767	0.918841	0.87177	0.931924	0.912705	0.913317	0.90729	0.914562	0.891927	0.915074	0.925779	0.904684	0.912441	0.924742	0.906052	0.890253
TGFB1-593	0.977715	0.96488	0.963729	0.979803	0.965053	0.967187	0.963398	0.962607	0.95457	0.970157	0.972403	0.974696	0.977829	0.971709	0.970747	0.973069	0.977272	0.97653	0.975347	0.973398	0.973933	0.982413	0.975883
TGFB1-835	0.968974	0.962867	0.962268	0.969829	0.961953	0.966744	0.964163	0.96245	0.959054	0.944124	0.970007	0.967488	0.967485	0.955878	0.961301	0.959472	0.967533	0.960322	0.967132	0.960861	0.964012	0.962139	0.957619
TGFBR1-1035	0.0242833	0.0276593	0.0318614	0.0188804	0.0265621	0.0269636	0.0327143	0.0334512	0.0331702	0.00860674	0.0271836	0.025342	0.0375329	0.0269436	0.0370645	0.0293347	0.0188501	0.0316259	0.0225661	0.0134701	0.0281789	0.0249747	0.0281298
TGFBR1-1084	0.118271	0.134242	0.119888	0.109459	0.123863	0.152082	0.223992	0.137022	0.129374	0.0621591	0.185413	0.119896	0.075133	0.153736	0.156505	0.1252	0.220495	0.195131	0.11015	0.144788	0.174859	0.180817	0.122571
TGFBR1-1354	0.56795	0.569119	0.558525	0.564539	0.540067	0.569377	0.582704	0.548987	0.540677	0.47565	0.579412	0.608835	0.554969	0.579328	0.564756	0.527828	0.63855	0.60254	0.556514	0.584656	0.57153	0.57066	0.613118
TGFBR1-46	0.623421	0.5683	0.644041	0.63504	0.614656	0.628918	0.585048	0.653747	0.579445	0.518444	0.679817	0.5309	0.626209	0.573744	0.602192	0.607859	0.55308	0.553784	0.582617	0.536693	0.622312	0.518455	0.569681
TGFBR1-804	0.441194	0.443896	0.473262	0.413798	0.419175	0.48035	0.476144	0.459114	0.455151	0.424837	0.4671	0.586657	0.476179	0.506659	0.530967	0.419189	0.521876	0.473503	0.430648	0.423512	0.553858	0.478623	0.497776
TGFBR1-897	0.126222	0.140053	0.152737	0.119637	0.129278	0.154973	0.180562	0.148064	0.147373	0.268929	0.133376	0.183985	0.207075	0.114736	0.167943	0.167307	0.200619	0.267784	0.152464	0.154952	0.136438	0.169916	0.186904
TGFBR2-1236	0.0410207	0.0482326	0.066348	0.0495991	0.0555277	0.0545814	0.059064	0.058783	0.056796	0.0574859	0.050489	0.0597782	0.0848049	0.0427443	0.049799	0.037402	0.0502557	0.0541648	0.07481	0.0483175	0.0762925	0.0265041	0.0582578
TGFBR2-1361	0.159067	0.198019	0.206773	0.168931	0.193861	0.201185	0.222019	0.209836	0.182206	0.168044	0.213978	0.238931	0.206056	0.191448	0.245257	0.204967	0.21342	0.213563	0.226264	0.216502	0.183351	0.181861	0.195805
TGFBR2-1431	0.0078889	0.00843211	0.00990773	0.00238972	0.00879701	0.00920554	0.00647301	0.0120078	0.00965837	0.0105452	0.0050037	0.0136697	0.00580089	0.00860868	0.00650747	0.0104532	0.0129824	0.00850183	0.0106181	0.00862821	0.0125716	0.0141041	0.0116794
TGFBR2-1479	0.0588025	0.0889213	0.092371	0.0636119	0.0831916	0.0620241	0.0897424	0.0821277	0.0989258	0.0213865	0.0788608	0.0709781	0.0302938	0.112314	0.0792738	0.0535496	0.0851631	0.0415909	0.066389	0.119361	0.0784962	0.0276801	0.097531
THBS1-1001	0.467502	0.544616	0.594839	0.558023	0.55615	0.583191	0.591086	0.559089	0.545212	0.361009	0.604421	0.690697	0.558456	0.584034	0.564006	0.564693	0.665242	0.599712	0.601994	0.619033	0.540903	0.507696	0.618194
THBS1-1105	0.345373	0.365907	0.367603	0.300667	0.339701	0.338206	0.338522	0.347364	0.330558	0.194155	0.338415	0.314437	0.28633	0.317879	0.26607	0.291519	0.333506	0.208647	0.282768	0.276224	0.230761	0.210053	0.247911
THBS1-297	0.230209	0.239745	0.45347	0.305657	0.272275	0.346353	0.303189	0.367981	0.298772	0.214858	0.366684	0.299356	0.305852	0.282075	0.48865	0.268629	0.343617	0.302167	0.378375	0.236435	0.317253	0.204736	0.231572
THBS1-483	0.0171028	0.019901	0.0235842	0.0114	0.0180244	0.0220697	0.0250911	0.0206721	0.0195234	0.0137756	0.0213186	0.0140076	0.0530216	0.0200152	0.0286673	0.0150132	0.0323369	0.00697896	0.0174636	0.00988785	0.0180121	0.0116647	0.00875756
THBS2-1021	0.270202	0.289311	0.381693	0.230097	0.341531	0.295635	0.249088	0.330659	0.238479	0.319661	0.344437	0.719275	0.349426	0.294387	0.555495	0.300803	0.251921	0.305618	0.194553	0.322809	0.342553	0.218737	0.294392
THBS2-860	0.337567	0.450404	0.431674	0.449631	0.45538	0.421917	0.394861	0.417213	0.321272	0.317157	0.420744	0.509376	0.412214	0.366628	0.371429	0.423867	0.432488	0.393406	0.380185	0.369865	0.435598	0.398758	0.458671
THBS2-896	0.133343	0.128658	0.209062	0.111326	0.180544	0.105917	0.0901427	0.111868	0.0982714	0.0918109	0.123506	0.674769	0.191321	0.139564	0.0836581	0.146299	0.0936486	0.0779354	0.152686	0.131067	0.19776	0.105984	0.20999
TIMP3-356	0.936799	0.94368	0.942642	0.937784	0.955222	0.929021	0.913912	0.936001	0.928502	0.847069	0.94682	0.959403	0.930415	0.93765	0.92339	0.931755	0.902885	0.944002	0.94705	0.90821	0.930051	0.942241	0.942313
TIMP3-388	0.920949	0.944252	0.931809	0.93989	0.949523	0.936043	0.922501	0.934646	0.923591	0.950406	0.921279	0.949411	0.916626	0.89544	0.921095	0.926884	0.933843	0.916627	0.93844	0.917447	0.881899	0.91982	0.928493
TIMP3-803	0.63116	0.684212	0.701761	0.627939	0.652444	0.709943	0.695305	0.693662	0.660294	0.674543	0.72166	0.621419	0.709164	0.642636	0.748232	0.589313	0.720388	0.708173	0.730084	0.679513	0.667529	0.678014	0.675274
TJP2-1031	0.306172	0.184898	0.188188	0.285446	0.153364	0.260399	0.154991	0.252302	0.132834	0.0138428	0.312151	0.185375	0.231661	0.259308	0.305708	0.294254	0.257128	0.364205	0.227712	0.228751	0.235244	0.206464	0.385374
TJP2-1051	0.296635	0.284479	0.253037	0.293521	0.194285	0.281975	0.257492	0.290599	0.204352	0.282207	0.321056	0.230969	0.191517	0.24183	0.234981	0.344016	0.254216	0.332374	0.22962	0.277364	0.319836	0.156434	0.339691
TJP2-1479	0.0899889	0.0560636	0.0532744	0.0680901	0.03556	0.0653772	0.0447122	0.0722764	0.0346627	0.0458096	0.0807728	0.0114057	0.0423896	0.0491488	0.0381441	0.105899	0.0339515	0.0560373	0.0310817	0.0629821	0.0948309	0.010724	0.12394
TJP2-1495	0.216089	0.168385	0.128196	0.15254	0.109382	0.166947	0.142982	0.173933	0.115827	0.101182	0.179574	0.0954417	0.104821	0.130496	0.103301	0.179484	0.177253	0.181838	0.141882	0.170673	0.168793	0.0943439	0.186401
TJP2-862	0.600424	0.567091	0.537768	0.545458	0.428444	0.582005	0.57018	0.580102	0.528857	0.460519	0.613525	0.238757	0.45454	0.490478	0.399703	0.541237	0.431175	0.505401	0.44374	0.455219	0.554676	0.430229	0.530685
TM7SF3-1045	0.0587469	0.0767379	0.0754454	0.0734957	0.0658949	0.0649723	0.0760947	0.0902058	0.0680716	0.0408971	0.0816067	0.0687695	0.0206917	0.05227	0.0817916	0.0342183	0.124858	0.101528	0.0450057	0.104082	0.0802405	0.0869466	0.0413864
TM7SF3-1143	0.0407928	0.0598211	0.048107	0.039946	0.050662	0.040376	0.0442743	0.0620734	0.0553053	0.0659214	0.0348392	0.0428544	0.0679311	0.0582108	0.0416236	0.0354785	0.0457078	0.0332651	0.0500331	0.0534632	0.063593	0.0637565	0.0291518
TM7SF3-1345	0.0451979	0.0477868	0.0570847	0.0390957	0.0502147	0.065651	0.0622812	0.0556103	0.0679937	0.0573077	0.0593617	0.0474762	0.0534953	0.0666328	0.0529796	0.0445326	0.0416858	0.0873303	0.0565586	0.0510835	0.0512522	0.0559112	0.0498014
TM7SF3-1401	0.151962	0.219409	0.20495	0.184495	0.197575	0.167213	0.222129	0.232016	0.186695	0.0995503	0.20761	0.178495	0.230784	0.153157	0.246692	0.17722	0.244641	0.248917	0.17094	0.202489	0.19494	0.203238	0.202279
TMEFF1-1008	0.00663776	0.00872687	0.0138913	0.0115091	0.0101049	0.0154602	0.0136493	0.0159	0.0102182	0.00610693	0.0121839	0.0052477	0.0118466	0.0171585	0.00443895	0.0123679	0.00596894	0.0280527	0.0280126	0.009195	0.0195506	0.0134413	0.0041374
TMEFF1-1025	0.292073	0.33636	0.363142	0.32654	0.357575	0.343783	0.403475	0.373425	0.34514	0.0611273	0.380205	0.385933	0.22469	0.292352	0.395214	0.274077	0.297106	0.328799	0.288459	0.320504	0.384811	0.400319	0.296513
TMEFF1-1267	0.0385575	0.0428168	0.0540135	0.0333744	0.0568511	0.0428577	0.0389715	0.0455659	0.0416741	1.895e-05	0.047819	0.0355365	0.0355467	0.0751828	0.04574	0.0281759	0.0531408	0.0354044	0.0413441	0.0403423	0.0865587	0.0655123	0.0398174
TMEFF1-876	0.694612	0.686986	0.714084	0.677153	0.671308	0.715723	0.711552	0.693878	0.670774	0.639398	0.697799	0.547765	0.700263	0.632349	0.689243	0.615966	0.724784	0.72071	0.714969	0.632935	0.731062	0.714076	0.712925
TMEFF2-1245	0.0917908	0.102857	0.118672	0.0753559	0.105054	0.0960283	0.10153	0.106815	0.0935237	0.0478756	0.0888246	0.0682503	0.0862356	0.101599	0.0922651	0.0874322	0.13843	0.0975925	0.0800732	0.0979489	0.107589	0.0804171	0.0886083
TMEFF2-1291	0.478402	0.460494	0.5054	0.4438	0.465841	0.480604	0.472582	0.505746	0.538037	0.49303	0.494482	0.495699	0.472252	0.504824	0.472812	0.510635	0.438623	0.433015	0.404784	0.489485	0.481401	0.43785	0.419947
TMEFF2-1349	0.0479814	0.0624422	0.0928194	0.0430993	0.0626766	0.0444313	0.0722378	0.0752747	0.0454909	0.0682434	0.0519626	0.0600806	0.0691738	0.0762599	0.0732314	0.0374983	0.11985	0.0947026	0.140114	0.0583858	0.094917	0.0843088	0.0686481
TMEFF2-389	0.0120127	0.0256145	0.0984101	0.025755	0.0435011	0.0264664	0.0369803	0.0395737	0.0267865	0.0132038	0.0486718	0.0170316	0.00883178	0.0286575	0.00537039	0.0170914	0.0504572	0.0986466	0.0425783	0.0404308	0.0126814	0.0305173	0.0245968
TMEFF2-475	0.0539784	0.0667735	0.136105	0.084458	0.0707017	0.0769986	0.0751432	0.0787484	0.0733731	0.0779417	0.0678408	0.031886	0.0720761	0.0762503	0.0461027	0.0698948	0.0591145	0.0570094	0.0652005	0.0581118	0.0839469	0.0264175	0.067109
TMEFF2-611	0.10203	0.142064	0.149087	0.119921	0.137044	0.123682	0.11465	0.176112	0.134034	0.0377289	0.114408	0.150572	0.113535	0.12101	0.159107	0.162372	0.0733415	0.125177	0.0909974	0.175287	0.110049	0.0906796	0.1836
TMEFF2-796	0.0789223	0.0687093	0.12924	0.0491903	0.0728126	0.0607053	0.0696557	0.0826148	0.0710939	0.0400704	0.0714508	0.0380205	0.0695807	0.0718951	0.0913242	0.0464712	0.0924144	0.0900127	0.0987455	0.0585802	0.0438894	0.0538781	0.0625369
TMEFF2-898	0.0225607	0.0330056	0.0616111	0.0189444	0.0288928	0.032189	0.035153	0.0440874	0.0388433	0.0266686	0.0392002	0.0266809	0.0106796	0.0294057	0.0162798	0.0413102	0.0323937	0.0298908	0.0299911	0.0442587	0.047973	0.0261787	0.0369201
TNF-1186	0.81842	0.830433	0.78906	0.835238	0.826384	0.839455	0.801897	0.796653	0.82819	0.748989	0.82117	0.713103	0.734201	0.802626	0.787905	0.735443	0.809254	0.782721	0.806225	0.745751	0.714474	0.768405	0.727524
TNF-1343	0.614724	0.628117	0.460179	0.544454	0.619794	0.564191	0.541761	0.543466	0.534783	0.515438	0.489104	0.624458	0.454794	0.587403	0.369269	0.485183	0.568402	0.534312	0.525604	0.534945	0.512873	0.6067	0.467381
TNF-1371	0.827857	0.811923	0.689351	0.788931	0.79676	0.779744	0.768001	0.777123	0.758302	0.811937	0.727691	0.78808	0.731997	0.798097	0.709099	0.759495	0.786387	0.773011	0.791848	0.750175	0.707603	0.838291	0.757232
TNFRSF10C-1346	0.188743	0.1957	0.246263	0.164908	0.227342	0.169383	0.184459	0.238057	0.164779	0.14069	0.15363	0.37207	0.195264	0.193404	0.200913	0.206406	0.231172	0.209908	0.220989	0.226053	0.238878	0.230519	0.201452
TNFRSF10C-1485	0.0519693	0.0447468	0.147906	0.0530473	0.0656969	0.0441806	0.0674999	0.067065	0.0542749	0.103411	0.0565933	0.190862	0.057862	0.0472817	0.0819496	0.0514926	0.0945369	0.0740358	0.0520937	0.0656512	0.0986719	0.0590813	0.0350533
TNFRSF10C-802	0.82583	0.814759	0.81635	0.831124	0.827888	0.835554	0.81709	0.801198	0.808899	0.734456	0.825379	0.846203	0.75544	0.795903	0.761581	0.777694	0.817134	0.751181	0.82627	0.784297	0.786146	0.809744	0.799963
TNFRSF10D-1158	0.560279	0.437938	0.53878	0.501382	0.484984	0.495432	0.509864	0.556889	0.422711	0.374102	0.453555	0.423001	0.452527	0.463763	0.306672	0.449647	0.409088	0.515606	0.484254	0.459011	0.52129	0.348494	0.483062
TNFRSF10D-1420	0.0718338	0.0542336	0.0814037	0.0834593	0.106292	0.0878587	0.0821771	0.0709842	0.0958677	0.02461	0.0652184	0.0377537	0.22322	0.0793394	0.146843	0.121708	0.108178	0.0900053	0.0849476	0.0611128	0.127342	0.0799154	0.0825119
TNFRSF10D-410	0.0290386	0.0678063	0.04798	0.0562606	0.0275835	0.0329644	0.0408472	0.927282	0.0505312	0.0142445	0.0330992	0.00285548	0.00820459	0.0623933	0.905223	0.103029	0.221589	0.96243	0.0212743	0.00785509	0.103117	0.0126264	0.209805
TP53-1426	0.230496	0.257899	0.282368	0.222084	0.246047	0.265371	0.282542	0.294072	0.254272	0.421245	0.305155	0.325363	0.290594	0.336452	0.316722	0.325872	0.415001	0.30996	0.290432	0.310395	0.337094	0.307455	0.348583
TP53-1479	0	0.000982171	0.000790794	0	0.00257579	0.000794379	0	0.000664184	0.00251941	0	0.00186327	0.001175	0.00102772	0.00683862	0.00450774	0.00514193	0.00259782	0.00653263	0.00221812	0.00258892	0.0130414	0.00459061	0.000417
TP53-419	0.134684	0.184072	0.164369	0.13408	0.158665	0.171657	0.164373	0.183202	0.171418	0.0900673	0.170661	0.182242	0.143375	0.180601	0.20134	0.169787	0.178088	0.218783	0.181505	0.193302	0.15688	0.1679	0.178419
TP53-44	0.121099	0.129199	0.226427	0.11953	0.126394	0.140721	0.207703	0.154157	0.155386	0.0809115	0.171453	0.0893796	0.163416	0.102434	0.310157	0.11468	0.149398	0.150431	0.120478	0.0765609	0.263817	0.0838136	0.128393
TP53-499	0.0242394	0.030815	0.0365408	0.00788062	0.0303213	0.0399515	0.0432817	0.0436177	0.0385963	0.00125644	0.0323321	0.037299	0.00937551	0.0461478	0.0384156	0.0146981	0.0624276	0.028045	0.034392	0.0451926	0.00939405	0.0124022	0.0273314
TP53-666	0.00215661	0.00613872	0.00445848	0	0.00549769	0.00375723	0.00617558	0.00803899	0.00622833	0.00823271	0.00301943	0.00544646	0.00411432	0.00272763	0.00727303	0.00656725	0.00843959	0.00585073	0.00735558	0.00482766	0.00690372	0.00739257	0.0049316
TP53-746	0.0437563	0.0550601	0.0537299	0.0518812	0.0459254	0.0676444	0.0558962	0.0657732	0.0604421	0.0481678	0.0715167	0.0545926	0.0647322	0.0561021	0.104034	0.0554588	0.0737531	0.0710009	0.070018	0.0693082	0.080082	0.0501003	0.052574
TP73-1005	0.048226	0.0514494	0.0695461	0.0552094	0.0563122	0.0544883	0.057283	0.0619087	0.0554953	0.0874472	0.0566848	0.0349462	0.0366196	0.056446	0.0561228	0.0767651	0.0599354	0.03644	0.0473885	0.0393259	0.0745849	0.0618697	0.0458385
TP73-1174	0.168758	0.150313	0.168542	0.121407	0.131217	0.148893	0.155645	0.175024	0.129975	0.136665	0.145706	0.169964	0.12919	0.15648	0.171918	0.140479	0.19242	0.244488	0.173566	0.179198	0.144995	0.212161	0.137089
TP73-358	0.0378594	0.0515525	0.12561	0.0486379	0.0576081	0.0590547	0.0714788	0.061876	0.051198	0.00026	0.0370878	0.0224675	0.0917649	0.0403631	0.324352	0.035327	0.0554747	0.0746167	0.0673091	0.0518579	0.0868993	0.0470242	0.0556318
TP73-377	0.0206062	0.0417189	0.114154	0.0217244	0.0385634	0.0475982	0.0521388	0.0439697	0.0459555	0.00630153	0.0266876	0.0226451	0.0457186	0.0537957	0.394263	0.0397505	0.0495429	0.0517159	0.0390398	0.0330238	0.0811127	0.0358957	0.0353843
TP73-473	0.110855	0.147667	0.156181	0.0980353	0.138771	0.134388	0.149284	0.149591	0.127842	0.117884	0.146756	0.117887	0.125553	0.124768	0.290308	0.111969	0.139853	0.138734	0.129366	0.12151	0.17062	0.109835	0.161397
TP73-478	0.0843898	0.105181	0.131238	0.0949375	0.0936824	0.106809	0.112094	0.122959	0.0923014	0.0479309	0.10108	0.103818	0.0665741	0.123964	0.31321	0.0718438	0.158856	0.124757	0.115437	0.0807984	0.110858	0.091129	0.134035
TP73-556	0.0594707	0.0819374	0.139607	0.0763281	0.0919725	0.084517	0.0918593	0.115325	0.106053	0.0491467	0.0608864	0.0338694	0.0891704	0.0559885	0.400177	0.0460289	0.0602408	0.0483436	0.0925302	0.0579178	0.118792	0.0826282	0.0472071
TRPM5-383	0.961435	0.959214	0.954508	0.961193	0.954653	0.954852	0.955053	0.95413	0.947352	0.97059	0.963364	0.958324	0.958692	0.959419	0.961595	0.958067	0.958493	0.957088	0.956814	0.953252	0.949065	0.962727	0.950351
TRPM5-505	0.952933	0.944433	0.937376	0.964469	0.939543	0.949432	0.936884	0.936493	0.939958	0.960365	0.960128	0.96372	0.95453	0.957968	0.965046	0.960391	0.960886	0.961316	0.94762	0.953427	0.945453	0.97175	0.95715
TRPM5-646	0.74343	0.748968	0.823633	0.779634	0.796037	0.802165	0.779409	0.7902	0.777718	0.726116	0.824513	0.81319	0.754123	0.776985	0.809534	0.71415	0.746795	0.775691	0.781625	0.760237	0.790413	0.746106	0.701069
TRPM5-779	0.72849	0.756193	0.821293	0.793228	0.775007	0.8058	0.789723	0.773933	0.76768	0.672996	0.816602	0.916374	0.773165	0.732892	0.673936	0.752032	0.758093	0.774552	0.794429	0.751193	0.791496	0.725518	0.770157
TRPM5-876	0.899898	0.914451	0.922961	0.924873	0.917489	0.927243	0.916255	0.914644	0.921869	0.968749	0.937574	0.951135	0.906617	0.892837	0.921046	0.87311	0.904959	0.924753	0.907355	0.891123	0.908963	0.906585	0.9027
TSC1-1027	0.00867222	0.0186043	0.0177389	0.0107944	0.019768	0.0173378	0.0190055	0.0250621	0.0220029	0.0199417	0.0171956	0.0167715	0.0286946	0.0246557	0.0232762	0.0265053	0.0149555	0.0542036	0.0305523	0.0221752	0.0228222	0.0385174	0.00921659
TSC1-1266	0.177759	0.189331	0.182624	0.161822	0.168963	0.190589	0.194004	0.205553	0.189832	0.126896	0.199541	0.224417	0.245156	0.257114	0.171159	0.220309	0.222328	0.264404	0.253812	0.231193	0.190737	0.176558	0.256089
TSC1-1336	0.097959	0.157108	0.165719	0.118026	0.153578	0.153581	0.155392	0.196296	0.20571	0.15629	0.170527	0.211057	0.0917832	0.0901721	0.111497	0.0866669	0.126522	0.140815	0.144415	0.102101	0.0990569	0.116198	0.106477
TSC1-1394	0.238213	0.228989	0.216771	0.196012	0.204083	0.193487	0.202905	0.198849	0.169327	0.167862	0.220434	0.241754	0.208821	0.272674	0.331946	0.253969	0.293239	0.376001	0.247733	0.275679	0.214688	0.293515	0.286534
TSC1-496	0.927201	0.934575	0.931223	0.941688	0.946036	0.936343	0.926246	0.934718	0.932521	0.84785	0.940779	0.946871	0.92888	0.913848	0.921092	0.921129	0.916796	0.926865	0.932168	0.878843	0.902855	0.926388	0.905608
TSC1-662	0.237273	0.31353	0.262385	0.206201	0.289549	0.206095	0.222316	0.233835	0.24115	0.180455	0.221542	0.167244	0.276224	0.205767	0.338852	0.250992	0.304167	0.21452	0.193962	0.235494	0.230533	0.203348	0.278112
TSC1-926	0.379632	0.420631	0.403508	0.372749	0.392495	0.384289	0.406216	0.413458	0.380428	0.39669	0.388208	0.3681	0.434151	0.398548	0.386546	0.426554	0.418052	0.421684	0.446122	0.368879	0.325506	0.37362	0.432687
TSC1-981	0.0522075	0.0799052	0.108149	0.0537807	0.0861106	0.0761864	0.0857567	0.106612	0.0893354	0.00478847	0.0575999	0.0928535	0.0692541	0.0823702	0.095257	0.0185569	0.0700777	0.0624556	0.0632765	0.106927	0.0478725	0.0762137	0.137576
TSC2-1148	0.0174675	0.0214509	0.0363202	0.00901855	0.0283035	0.0222577	0.0282652	0.0386166	0.0356765	0.00397699	0.0227982	0.0322309	0.0176797	0.0348736	0.0107518	0.00895303	0.0222511	0.00698518	0.0115624	0.0144457	0.0363045	0.0196019	0.0150811
TSC2-1196	0.0049275	0.0178579	0.01315	0.00404992	0.0110065	0.0102329	0.0114653	0.0136678	0.0170594	0.00945534	0.0153956	0.0214055	0.032306	0.0132243	0.0127738	0.0249843	0.0236903	0.0367973	0.0198248	0.0229668	0.00583424	0.00731703	0.0564628
TSC2-1217	0.00955695	0.0197477	0.0203627	0.0046307	0.0211962	0.0209854	0.0237737	0.0214702	0.0305528	0.00495037	0.0130724	0.0116805	0.0143847	0.0103428	0.0151548	0.0106519	0.00955594	0.0286962	0.0118285	0.016819	0.0120218	0.0099393	0.0096744
TSC2-307	0.407906	0.367088	0.426262	0.401095	0.411814	0.452115	0.439742	0.366558	0.377024	0.0793151	0.415575	0.392471	0.280505	0.455321	0.432392	0.247642	0.472101	0.421243	0.381459	0.408261	0.307632	0.358139	0.30678
TSC2-710	0.0516868	0.0723652	0.0633678	0.0538699	0.0693703	0.0739917	0.0744612	0.0772819	0.0746395	0.0787811	0.0547397	0.0892943	0.064087	0.0680747	0.0847263	0.0751923	0.0744138	0.0726881	0.0581472	0.0780159	0.0533616	0.0582541	0.11402
TSLL2-1028	0.315373	0.383127	0.392774	0.373791	0.370394	0.383313	0.386202	0.42286	0.417538	0.459495	0.393078	0.386263	0.304193	0.346453	0.367129	0.26643	0.348852	0.423881	0.321046	0.312008	0.332328	0.328921	0.283595
TSLL2-788	0.135709	0.135401	0.164427	0.126071	0.134643	0.139296	0.158965	0.139036	0.148074	0.00802179	0.163727	0.150663	0.211101	0.147543	0.262458	0.184404	0.196213	0.177036	0.167263	0.145757	0.190663	0.132753	0.109162
TSLL2-789	0.0949391	0.108998	0.153732	0.10386	0.119476	0.134291	0.138839	0.12938	0.12926	0.0602836	0.111471	0.109575	0.141112	0.0909499	0.261415	0.101247	0.12442	0.104979	0.112711	0.084675	0.16041	0.105986	0.108486
TSLL2-907	0.259276	0.270475	0.371715	0.260868	0.283141	0.292175	0.291727	0.331442	0.303399	0.315446	0.299767	0.361759	0.253173	0.297659	0.398493	0.280519	0.296487	0.379261	0.250231	0.341813	0.387113	0.245993	0.33218
TSLL2-968	0.218405	0.222459	0.240028	0.175133	0.226042	0.203933	0.225088	0.242407	0.220766	0.0450697	0.245507	0.221592	0.212413	0.190555	0.671345	0.203798	0.256432	0.284598	0.185306	0.229159	0.214808	0.200608	0.225373
TSP50-1231	0.387922	0.477433	0.535391	0.334743	0.456206	0.532493	0.678769	0.661395	0.556553	0.420901	0.510324	0.372689	0.527066	0.306561	0.328431	0.329847	0.373493	0.382409	0.36902	0.272174	0.614379	0.22539	0.375268
TSP50-1320	0.457325	0.517508	0.577291	0.456601	0.504849	0.589991	0.721055	0.743681	0.575272	0.408908	0.594887	0.741573	0.653855	0.497009	0.692823	0.508925	0.446993	0.545998	0.597259	0.410484	0.65911	0.467449	0.415176
TSP50-1371	0.511901	0.624673	0.635667	0.526484	0.619882	0.693345	0.82539	0.847903	0.708438	0.452816	0.641292	0.824381	0.775232	0.56536	0.706569	0.533883	0.55112	0.68939	0.657676	0.503661	0.788534	0.441149	0.560842
TSSC4-168	0.48843	0.666706	0.678109	0.713004	0.671744	0.658805	0.675816	0.643028	0.484601	0.342931	0.664318	0.678434	0.683124	0.541986	0.674962	0.518057	0.657216	0.682504	0.675128	0.510812	0.611981	0.686192	0.656902
TSSC4-184	0.164657	0.175476	0.194947	0.158592	0.183504	0.19244	0.183047	0.203417	0.160762	0.173698	0.198372	0.192208	0.191303	0.192196	0.203339	0.206096	0.212085	0.236364	0.180668	0.21381	0.227346	0.185547	0.196538
TSSC4-294	0.0760624	0.0672618	0.0534986	0.0349209	0.0664205	0.0633241	0.0720656	0.0728738	0.0700097	0.00224571	0.0384072	0.0888913	0.0252377	0.064904	0.0548426	0.0785337	0.0545197	0.111292	0.0473074	0.0844693	0.0293993	0.0501814	0.00707515
TSSC4-474	0.0394559	0.0526526	0.0491042	0.0275884	0.0471262	0.0410489	0.0552371	0.0574438	0.0597161	0.0501421	0.0380493	0.0474617	0.0300273	0.0499251	0.0356636	0.0573372	0.0424604	0.0731463	0.039611	0.0462964	0.0516263	0.0630048	0.0633294
TSSC4-586	0.0116866	0.0219045	0.0188764	0.0157641	0.0213143	0.0180539	0.0200477	0.0233699	0.0289065	0	0.0203568	0.0136339	0.0115891	0.0322368	0.0106095	0.0181502	0.00595948	0.0126115	0.0240625	0.0299278	0.0341564	0.0121888	0.00299983
TUBB4-1032	0.026486	0.0488823	0.112314	0.0341108	0.0582876	0.048575	0.0487691	0.0538756	0.0594644	0.0590517	0.125409	0.0624649	0.0359475	0.132119	0.0384301	0.0295444	0.0535444	0.0688381	0.0460775	0.177744	0.0846695	0.031058	0.039573
TUBB4-1334	0.0999896	0.121496	0.119412	0.113378	0.126107	0.127216	0.143092	0.131769	0.122265	0.118481	0.115459	0.132161	0.130825	0.136879	0.156288	0.110026	0.130633	0.18208	0.131471	0.124075	0.13484	0.139888	0.121607
TUBB4-327	0.454317	0.533762	0.628217	0.628372	0.50139	0.642403	0.598788	0.545876	0.561437	0.471957	0.533555	0.44295	0.604158	0.455862	0.594331	0.422923	0.510451	0.509911	0.455842	0.560332	0.552969	0.556319	0.42132
TUBB4-754	0.183481	0.190349	0.219867	0.161319	0.206847	0.176559	0.193634	0.221624	0.175257	0.240421	0.188787	0.260059	0.216662	0.236479	0.231219	0.183239	0.28226	0.270512	0.207919	0.228894	0.172381	0.239782	0.218343
TUBB4-891	0.144061	0.164917	0.156621	0.174245	0.141445	0.158568	0.168979	0.169109	0.129104	0.101737	0.158316	0.156685	0.154959	0.152709	0.207064	0.17413	0.196125	0.193714	0.167572	0.164409	0.140475	0.167443	0.216197
TUSC3-1140	0.864205	0.837717	0.835093	0.867684	0.835931	0.843057	0.841354	0.830325	0.832149	0.774744	0.841806	0.725213	0.843229	0.829477	0.77954	0.836571	0.81646	0.81558	0.798121	0.705965	0.806234	0.833086	0.831877
TUSC3-1236	0.807434	0.816704	0.849998	0.789889	0.817995	0.827785	0.827201	0.853624	0.794948	0.810297	0.853529	0.795521	0.823631	0.776344	0.83797	0.806451	0.77954	0.807266	0.842228	0.665649	0.848304	0.739173	0.787242
TUSC3-1479	0.0406437	0.0592381	0.0722245	0.0197755	0.0315305	0.0587518	0.0457338	0.0490735	0.052721	0.00677461	0.047747	0.019181	0.0106818	0.0457488	0.0712457	0.0441568	0.0503156	0.139581	0.0644446	0.0282902	0.0807419	0.0450446	0.0749886
TWIST1-1090	0.289615	0.332289	0.32391	0.358913	0.301003	0.295449	0.394428	0.398306	0.340267	0.36717	0.284269	0.371111	0.307091	0.339635	0.373562	0.364498	0.314187	0.350997	0.427106	0.347341	0.338278	0.454206	0.380196
TWIST1-1263	0.133074	0.186146	0.162722	0.151467	0.160293	0.162052	0.180001	0.185883	0.160814	0.117768	0.145951	0.149484	0.125596	0.173115	0.158537	0.166317	0.191282	0.170882	0.169506	0.174693	0.162695	0.168776	0.177047
TWIST1-1348	0.0762471	0.0818488	0.0791681	0.0767428	0.0703539	0.0921521	0.083603	0.07195	0.080767	0.071193	0.0777586	0.101575	0.0316335	0.102196	0.0938946	0.0906827	0.0894988	0.131796	0.11568	0.0854361	0.134383	0.0314634	0.121105
TWIST1-261	0.0789945	0.141331	0.152564	0.0679807	0.106434	0.101984	0.103377	0.0979242	0.125185	0.195609	0.091835	0.288126	0.193415	0.141041	0.173905	0.155217	0.097576	0.192662	0.131099	0.0855158	0.118378	0.129605	0.193363
TWIST1-391	0.136151	0.153916	0.224493	0.13115	0.147102	0.15423	0.178834	0.189137	0.137009	0.180051	0.185363	0.27513	0.16801	0.160417	0.158422	0.120348	0.176909	0.15631	0.199933	0.149183	0.247381	0.137237	0.22847
TWIST1-524	0.0807078	0.0983169	0.126035	0.106888	0.103829	0.119882	0.0973478	0.130152	0.103325	0.101141	0.0884156	0.092056	0.0943566	0.128051	0.112864	0.114897	0.0914332	0.137901	0.0892536	0.110743	0.10506	0.130086	0.131088
TWIST1-686	0.0207183	0.0268209	0.042588	0.0271816	0.0326134	0.0301034	0.0370789	0.0398819	0.031444	0.0409445	0.0321571	0.00655489	0.0234773	0.0261273	0.0356817	0.0369911	0.0207683	0.0299317	0.0412978	0.0197049	0.0412304	0.0431181	0.0263787
TWIST1-715	0.0325003	0.0274284	0.0600684	0.0167134	0.0323503	0.0396012	0.0375127	0.0528214	0.0224754	0.0653433	0.0379058	0.0156185	0.069558	0.0531181	0.0740497	0.0802015	0.0300471	0.0875533	0.0560743	0.0334357	0.077498	0.0525078	0.0354646
TWIST1-876	0.360953	0.35948	0.356455	0.390079	0.350809	0.321157	0.36303	0.35747	0.288786	0.163924	0.312577	0.25777	0.369781	0.369637	0.345741	0.339768	0.394565	0.471504	0.403815	0.381904	0.435155	0.33758	0.422742
TYMS-1476	0.874695	0.906996	0.934465	0.924459	0.899352	0.932344	0.906105	0.889287	0.923857	0.917714	0.930921	0.778994	0.925154	0.89922	0.89081	0.884858	0.888634	0.881024	0.891245	0.890975	0.909087	0.910214	0.894185
UBB-1132	0.0295873	0.0545044	0.0509954	0.0262532	0.0440096	0.0405071	0.0445518	0.0475753	0.0517942	0.0145678	0.0415172	0.0286242	0.0345345	0.040865	0.0677242	0.024733	0.0271149	0.026637	0.0331825	0.0454849	0.0232028	0.0467681	0.0275708
UBB-1233	0.0270787	0.052525	0.050262	0.0194006	0.0482984	0.0460123	0.0520541	0.0472673	0.0686124	0.0143814	0.0326763	0.0275985	0.0257878	0.0234371	0.0735467	0.018757	0.0128073	0.0130734	0.0163582	0.0175238	0.0190113	0.016351	0.01599
UBB-734	0.972224	0.963268	0.969895	0.963827	0.961989	0.972782	0.972242	0.964341	0.965779	0.949621	0.96756	0.967047	0.951155	0.963089	0.963383	0.951236	0.971961	0.96859	0.963675	0.952941	0.969297	0.953274	0.959913
UBE3A-1245	0.0922388	0.13159	0.114204	0.0958776	0.10842	0.126174	0.131862	0.130368	0.122358	0.00887844	0.119701	0.168831	0.0945146	0.126288	0.170221	0.103872	0.14243	0.142658	0.125766	0.134156	0.0990896	0.0829089	0.0873234
UBE3A-1450	0.043936	0.0776573	0.06909	0.0716064	0.0624449	0.0646456	0.0750492	0.0889142	0.0743794	0.0836018	0.0724597	0.0641832	0.0568768	0.0635576	0.0829737	0.0971091	0.123659	0.142518	0.054629	0.076521	0.0826363	0.0724392	0.0467458
UBE3A-777	0.276411	0.350825	0.389401	0.282524	0.322191	0.302293	0.342443	0.402925	0.338483	0.424637	0.357486	0.285248	0.21476	0.267662	0.313339	0.336908	0.334588	0.319993	0.288499	0.278904	0.419891	0.200175	0.275502
UBE3A-912	0.236528	0.286779	0.302537	0.198262	0.262202	0.241174	0.275968	0.278777	0.262776	0.197917	0.321798	0.29243	0.271958	0.253469	0.287955	0.169996	0.241	0.351865	0.24095	0.32666	0.249095	0.370716	0.256941
UNG-1331	0.285549	0.285169	0.251561	0.309205	0.254496	0.240164	0.261785	0.279773	0.211545	0.185244	0.256378	0.323335	0.229822	0.333442	0.327253	0.299727	0.394877	0.233212	0.257632	0.293269	0.308876	0.353806	0.306468
UNG-1485	0.0213505	0.0341242	0.0363747	0.0195603	0.034054	0.0359708	0.0411123	0.0382378	0.0320704	0.0873423	0.0288972	0.0279319	0.0284187	0.0211526	0.0235571	0.0189158	0.0302506	0.0445972	0.0291199	0.0465461	0.0424689	0.0178515	0.0581572
USP29-478	0.964041	0.970036	0.976713	0.966644	0.97372	0.974304	0.97119	0.970436	0.963906	0.948403	0.97803	0.978493	0.976379	0.965741	0.965894	0.957098	0.955127	0.967751	0.961616	0.957345	0.97957	0.96561	0.970811
VAMP8-1261	0.307175	0.410934	0.337467	0.293201	0.383616	0.308419	0.315621	0.352604	0.333246	0.278733	0.216374	0.652564	0.349643	0.30225	0.3233	0.364132	0.320736	0.362878	0.466045	0.38743	0.343855	0.334111	0.38966
VAMP8-1387	0.342895	0.385513	0.216206	0.268354	0.403319	0.300674	0.23302	0.277712	0.311459	0.132593	0.232663	0.263965	0.365278	0.300607	0.284007	0.301178	0.271412	0.326007	0.338785	0.337141	0.224933	0.344769	0.329643
VAMP8-1446	0.425364	0.470301	0.406263	0.416892	0.437978	0.432946	0.400854	0.438393	0.383966	0.2886	0.419128	0.576356	0.433882	0.420443	0.47927	0.46679	0.447236	0.484417	0.465597	0.537057	0.447037	0.52077	0.480515
VEGF-1129	0.207662	0.25134	0.292271	0.263568	0.257149	0.271544	0.276477	0.285635	0.252877	0.270262	0.291808	0.349605	0.273167	0.274425	0.331568	0.241541	0.309247	0.331603	0.277544	0.252252	0.254884	0.266394	0.300858
VEGF-1189	0.0313475	0.0422637	0.0434641	0.0246071	0.0411474	0.04504	0.0470156	0.0505341	0.048933	0.115031	0.0448742	0.0561103	0.0182266	0.0473444	0.039388	0.0227029	0.0269741	0.036166	0.0545904	0.0620559	0.0279536	0.0670777	0.0408667
VEGF-1265	0.0914558	0.1666	0.115815	0.0853727	0.126454	0.10695	0.120182	0.124712	0.116193	0.0691532	0.123585	0.136717	0.082664	0.118857	0.13101	0.127772	0.12774	0.163707	0.117085	0.152814	0.114071	0.109929	0.154496
VEGF-1333	0.0770134	0.0982801	0.0938347	0.0565523	0.0717764	0.0757634	0.118434	0.140234	0.0861832	0.11124	0.0774774	0.0988257	0.0583141	0.0727257	0.107025	0.0806836	0.120676	0.0854705	0.0752724	0.0939652	0.106727	0.0975364	0.115106
VEGF-1351	0.0366121	0.0510889	0.0487771	0.0149937	0.0450367	0.0531164	0.0633233	0.0687996	0.0689035	0.00128122	0.0266527	0.0491311	0.0224549	0.0539403	0.0405631	0.0439206	0.0428177	0.0422072	0.0273919	0.0219785	0.0368608	0.070189	0.0291283
VEGF-933	0.18924	0.190337	0.170287	0.168675	0.183814	0.163376	0.163223	0.180054	0.148221	0.187307	0.170229	0.222139	0.185682	0.191664	0.18424	0.166161	0.231482	0.251237	0.187869	0.198343	0.187324	0.204655	0.234085
VHL-1055	0.52392	0.520387	0.53467	0.543814	0.535854	0.553164	0.554346	0.547348	0.513879	0.439469	0.552134	0.535214	0.487682	0.478007	0.478308	0.510357	0.513612	0.460931	0.507394	0.489594	0.507112	0.498537	0.471694
VHL-1076	0.975843	0.973455	0.976453	0.973339	0.978213	0.976106	0.979177	0.974968	0.976918	0.957569	0.976638	0.971649	0.968067	0.952965	0.962027	0.965789	0.965967	0.958753	0.966435	0.963861	0.968195	0.96651	0.956558
WT1-1082	0.125683	0.177495	0.207945	0.14285	0.157186	0.173199	0.165005	0.184963	0.142978	0.0403315	0.187134	0.236583	0.166089	0.188132	0.143008	0.14353	0.263364	0.208779	0.165147	0.190375	0.192485	0.168585	0.14997
WT1-478	0.364744	0.354147	0.444736	0.335601	0.384017	0.343248	0.390635	0.40864	0.359368	0.380975	0.411963	0.307895	0.361188	0.387579	0.236035	0.338556	0.406256	0.342442	0.359875	0.372397	0.430729	0.351643	0.389681
WT1-543	0.331821	0.371516	0.387646	0.354619	0.359306	0.366699	0.371307	0.391379	0.345989	0.389812	0.344727	0.46479	0.363508	0.384911	0.30656	0.334476	0.430516	0.419895	0.25225	0.396084	0.422316	0.354828	0.463407
WT1-544	0.0642068	0.0935849	0.132696	0.0677337	0.0959505	0.087721	0.101031	0.0979936	0.0874862	0.0352638	0.0868713	0.0789162	0.0626804	0.0544178	0.0523034	0.0716103	0.0548763	0.0682461	0.0675567	0.0668873	0.102081	0.0358578	0.0780424
WT1-637	0.10046	0.12768	0.185252	0.11552	0.132719	0.135094	0.130577	0.147024	0.0990407	0.162262	0.128619	0.159999	0.0925462	0.101049	0.112931	0.16612	0.171638	0.229647	0.119835	0.117635	0.159962	0.0706204	0.103072
WT1-877	0.0174828	0.0169471	0.0250795	0.0117369	0.0196869	0.014843	0.0222465	0.0186703	0.0233619	0.0137057	0.016161	0.0169668	0.0136595	0.0269601	0.0323978	0.0147122	0.0134592	0.0468979	0.0227082	0.0257398	0.0243053	0.0155942	0.00624379
YWHAH-1134	0.0434387	0.0780837	0.0554472	0.0551743	0.0633414	0.0571112	0.0601452	0.0690014	0.0725599	0.0940813	0.0543886	0.0820307	0.0124068	0.100692	0.078847	0.0580359	0.104167	0.0469677	0.0459126	0.0419881	0.107945	0.081191	0.0540906
YWHAH-1248	0.0633589	0.0764134	0.085513	0.0689479	0.075036	0.0787446	0.0827415	0.0862782	0.0918078	0.0239693	0.0639118	0.0698425	0.0698616	0.0613666	0.112102	0.0567035	0.0900506	0.0421039	0.0905877	0.0936938	0.0903327	0.0577487	0.13121
YWHAH-770	0.155271	0.15187	0.205393	0.167698	0.172206	0.210081	0.182977	0.21931	0.194138	0.250733	0.145998	0.146718	0.213546	0.207383	0.227734	0.122084	0.197738	0.222061	0.241622	0.193778	0.177215	0.157571	0.185958
YWHAH-932	0.0977028	0.118352	0.107983	0.0864032	0.117585	0.114298	0.133721	0.112823	0.10793	0.0439978	0.139581	0.12961	0.118306	0.108451	0.126648	0.116677	0.186117	0.143546	0.0949973	0.156796	0.128909	0.127768	0.141253
ZIM3-1045	0.836681	0.838123	0.838619	0.869851	0.83813	0.817776	0.827288	0.82582	0.822129	0.726388	0.822583	0.800805	0.799756	0.797056	0.758123	0.817722	0.774104	0.777845	0.83019	0.77063	0.830268	0.799022	0.772504
ZIM3-1081	0.920901	0.928775	0.931322	0.929916	0.931723	0.913567	0.920036	0.941695	0.918716	0.764669	0.912555	0.955057	0.90072	0.890388	0.948654	0.90938	0.94579	0.941951	0.91205	0.921612	0.925513	0.915048	0.908317
ZIM3-279	0.929309	0.94297	0.933039	0.95465	0.939636	0.938865	0.910317	0.908142	0.924367	0.776509	0.90973	0.8827	0.916335	0.930876	0.932872	0.906612	0.940269	0.94057	0.926934	0.89965	0.893345	0.924592	0.900951
ZMYND10-1040	0.911883	0.931871	0.944221	0.931872	0.927356	0.930773	0.940872	0.934965	0.937854	0.862013	0.921305	0.837858	0.913781	0.895256	0.939268	0.899174	0.92117	0.919951	0.925596	0.909736	0.932682	0.917657	0.922173
ZMYND10-1126	0.640312	0.683803	0.653878	0.624901	0.621805	0.653823	0.685692	0.676498	0.642352	0.489161	0.525958	0.186198	0.629577	0.517609	0.424423	0.599728	0.562963	0.582336	0.562029	0.61352	0.657677	0.637098	0.566656
ZMYND10-1218	0.124225	0.337761	0.269583	0.178272	0.187432	0.200354	0.281582	0.263506	0.290502	0.280699	0.169783	0.0356446	0.242538	0.162891	0.19165	0.264621	0.21879	0.256724	0.163865	0.208423	0.199471	0.28182	0.201806
ZMYND10-1347	0.025221	0.0880572	0.106295	0.0363107	0.0371887	0.0511362	0.0837643	0.0701014	0.0798623	0.12442	0.0622163	0.0174378	0.0441075	0.0534143	0.040685	0.101206	0.075523	0.0554569	0.0356811	0.0592272	0.0701608	0.135354	0.0450649
ZMYND10-1488	0.0495204	0.16642	0.119512	0.0607199	0.0839343	0.0851504	0.130455	0.116706	0.142425	0.119752	0.0772252	0.0194832	0.12594	0.0930578	0.0973907	0.11883	0.120906	0.0831722	0.0658546	0.108454	0.0958947	0.140703	0.0670036
ZNF215-1349	0.0444403	0.0497449	0.0562603	0.032457	0.0383912	0.0493817	0.062877	0.0722214	0.0687721	0.00396889	0.0667075	0.0468389	0.0446748	0.0495205	0.0660667	0.0617579	0.0335204	0.0143726	0.117874	0.0844005	0.0426951	0.0385173	0.0520148
ZNF215-1431	0.0468352	0.0554792	0.0668696	0.0541744	0.0494691	0.0670916	0.0749341	0.066166	0.0722405	0.0491461	0.048965	0.0401625	0.0547474	0.0439942	0.0886538	0.0369608	0.0621016	0.0266259	0.0401056	0.0350488	0.0304096	0.0232417	0.0288882
ZNF215-1494	0.547915	0.647731	0.628505	0.564332	0.593566	0.616819	0.684397	0.612089	0.57354	0.446853	0.530629	0.586516	0.603966	0.61056	0.598632	0.559304	0.469362	0.666819	0.573551	0.586795	0.47088	0.64838	0.475559
ZNF264-1017	0.930788	0.91211	0.901942	0.895272	0.92032	0.91329	0.920526	0.934479	0.917226	0.932504	0.932632	0.950851	0.923476	0.901413	0.941039	0.905769	0.916156	0.935506	0.934081	0.916173	0.947159	0.86743	0.89768
ZNF264-1018	0.934649	0.88759	0.881318	0.883506	0.909609	0.903122	0.912806	0.927935	0.902526	0.965832	0.933499	0.940977	0.89076	0.875348	0.943875	0.926468	0.941285	0.914933	0.924327	0.919568	0.941965	0.855032	0.892026
ZNF264-1224	0.255742	0.150696	0.186207	0.14833	0.180489	0.197518	0.24485	0.254077	0.213928	0.146869	0.241788	0.169205	0.18447	0.222143	0.359736	0.225824	0.196404	0.310981	0.155184	0.217899	0.225812	0.111995	0.189297
ZNF264-1493	0.0124854	0.0220134	0.017958	0.00942656	0.0268062	0.0201331	0.0183673	0.0241894	0.0225867	0.011775	0.0120043	0.0197218	0.0186407	0.0228847	0.0113266	0.0469899	0.0251816	0.00582994	0.0178131	0.0154403	0.0328053	0.0212781	0.0226971
ZNF264-866	0.914216	0.894839	0.893547	0.904707	0.896121	0.898461	0.890639	0.891258	0.884127	0.847864	0.893997	0.879191	0.859423	0.858616	0.845749	0.876482	0.868409	0.873354	0.876519	0.852358	0.879145	0.870228	0.847382
ZP3-1281	0.60979	0.641474	0.722671	0.676858	0.64786	0.65467	0.653608	0.648634	0.650608	0.528359	0.664221	0.779902	0.561645	0.562061	0.714439	0.529527	0.568487	0.52838	0.63475	0.584361	0.612308	0.532677	0.52867
ZP3-560	0.737684	0.72372	0.778181	0.769669	0.736892	0.786172	0.771738	0.738586	0.785389	0.725723	0.792217	0.62697	0.755786	0.727213	0.784464	0.732917	0.762621	0.75311	0.743476	0.709793	0.754075	0.715738	0.657172
