# Supplementary material for: Identification of a small optimal subset of CpG sites as bio-markers from high-throughput DNA methylation profiles
Source: BMC Bioinformatics. 2008 Oct 27;9:457. doi: 10.1186/1471-2105-9-457 (PMC2613930; doi:10.1186/1471-2105-9-457)
Supplement: Additional file 1 — Matlab scripts for FW_SVM. FW_SVM is a biomarker discovery algorithm and it can identify a small optimal subset of CpG sites from high-throughput DNA methylation profiles to distinguish two sample groups. FW_SVM combined Filter method and Wrapper method as a novel two-stage feature selection method and employed SVM as the classifier. [file 1471-2105-9-457-S1.zip › group2.xls]

## Sheet: Sheet1
ABCB1-562	0.535431	0.514046	0.662239	0.67873	0.681346	0.65416	0.714031	0.492714	0.632415	0.633165	0.560482	0.659863	0.569453	0.457285	0.488967	0.632845	0.690758	0.578647	0.67264	0.662312	0.669117	0.491416	0.325065
ABCB1-91	0.519106	0.653354	0.55183	0.607716	0.523892	0.607546	0.634067	0.378677	0.638657	0.56079	0.632936	0.563437	0.483492	0.492565	0.384222	0.479074	0.531618	0.457794	0.515698	0.495176	0.586265	0.413322	0.152048
ABCB4-1314	0.937965	0.913529	0.851385	0.902961	0.91882	0.869618	0.941317	0.885795	0.794684	0.903316	0.921372	0.920133	0.913428	0.920993	0.822169	0.892545	0.900074	0.907473	0.900704	0.808867	0.796731	0.62641	0.924725
ABCB4-1449	0.900108	0.919471	0.826672	0.865388	0.855175	0.816798	0.912566	0.893899	0.869191	0.82868	0.926969	0.814216	0.865275	0.882355	0.87682	0.826849	0.796634	0.884688	0.764993	0.763925	0.780094	0.511746	0.881239
ABCB4-608	0.469829	0.708617	0.346334	0.399458	0.322257	0.482195	0.484985	0.562046	0.376147	0.30216	0.714851	0.364479	0.44656	0.570387	0.374127	0.442991	0.300533	0.44564	0.230142	0.316493	0.346719	0.134994	0.385756
ABCC5-154	0.924028	0.9467	0.944305	0.936488	0.926371	0.935949	0.952488	0.924436	0.941858	0.890458	0.938432	0.913231	0.875782	0.909414	0.79041	0.9255	0.915628	0.919625	0.901693	0.920957	0.945169	0.906102	0.665711
ABCC5-219	0.7971	0.407474	0.810513	0.462094	0.482262	0.800456	0.487332	0.439072	0.434432	0.754732	0.430597	0.830081	0.461884	0.784525	0.693692	0.726406	0.740657	0.765259	0.78806	0.534487	0.754882	0.371299	0.73334
ABCC5-388	0.957955	0.972864	0.955748	0.947206	0.944836	0.954283	0.958914	0.954273	0.949343	0.93345	0.960896	0.938283	0.936078	0.960773	0.871501	0.943422	0.930111	0.95959	0.9058	0.949763	0.965432	0.930071	0.769225
ABL1-216	0.202426	0.250484	0.204507	0.206245	0.190057	0.226127	0.222003	0.24553	0.210492	0.200147	0.206089	0.195707	0.249921	0.168706	0.185767	0.180011	0.229556	0.212557	0.164684	0.222186	0.199277	0.187074	0.196203
ABL1-217	0.00266183	0.0121823	0.0059255	0	0.00431715	0.00790632	0.00523895	0.0268685	0.0102289	0.00758446	0.0144243	0.00216788	0.00803203	0.00408883	0.0002015	0.00342872	0.000863872	0.00631152	0.0007505	0.00229638	0.00383605	0.000831546	0.000338
ABL1-647	0.331384	0.348602	0.319999	0.317273	0.311258	0.302368	0.335362	0.333747	0.534879	0.328724	0.280141	0.328714	0.32036	0.350103	0.347117	0.350298	0.330647	0.332075	0.340959	0.366906	0.283417	0.30088	0.418255
ABL1-70	0.304299	0.304892	0.279611	0.29077	0.332414	0.294779	0.293758	0.317283	0.252242	0.35675	0.255617	0.209984	0.318546	0.314685	0.426073	0.280394	0.268759	0.315941	0.4655	0.375913	0.406671	0.328073	0.42282
ABL1-818	0.128135	0.160478	0.126603	0.186033	0.118264	0.127592	0.128876	0.15012	0.11795	0.135444	0.13755	0.144789	0.156583	0.090293	0.172073	0.1563	0.137339	0.141807	0.197755	0.231319	0.13772	0.142993	0.0935121
ABO-1163	0.373639	0.384644	0.420658	0.393425	0.389423	0.404312	0.456025	0.403672	0.350583	0.4024	0.392102	0.385869	0.389298	0.385403	0.482739	0.366006	0.367042	0.405802	0.394585	0.418267	0.415572	0.417475	0.310612
ABO-1494	0.187111	0.246245	0.175708	0.191834	0.23591	0.214179	0.16791	0.270798	0.151131	0.20082	0.214927	0.225377	0.139349	0.156255	0.149235	0.11652	0.192504	0.128227	0.120297	0.111042	0.0813746	0.0902909	0.106008
ABO-949	0.250143	0.175304	0.19987	0.278884	0.365418	0.241166	0.205838	0.280711	0.583839	0.336653	0.22372	0.400701	0.20535	0.206764	0.276796	0.274741	0.315188	0.197855	0.297028	0.27308	0.154247	0.442677	0.086152
ADAMTS12-1202	0.530125	0.26126	0.502347	0.432032	0.485729	0.446604	0.372182	0.370308	0.612719	0.438496	0.413649	0.386244	0.311385	0.460816	0.324515	0.361995	0.482352	0.472853	0.330244	0.456066	0.517115	0.604062	0.484089
ADAMTS12-1369	0.442766	0.0836915	0.12943	0.14265	0.282912	0.139587	0.119947	0.15483	0.40735	0.248191	0.315107	0.181742	0.148758	0.227282	0.153275	0.276094	0.161174	0.357268	0.113864	0.144287	0.366681	0.0783214	0.427025
ADAMTS12-1429	0.548846	0.169615	0.291364	0.251111	0.354345	0.211315	0.245041	0.236992	0.32376	0.486674	0.270761	0.254588	0.249629	0.447328	0.178329	0.434049	0.334979	0.505798	0.246466	0.29592	0.575382	0.279584	0.335701
ADCYAP1-1047	0.513094	0.305508	0.35869	0.382977	0.375887	0.35421	0.341565	0.376125	0.319916	0.408824	0.627659	0.399291	0.312683	0.377016	0.320067	0.503792	0.370992	0.583947	0.285209	0.373704	0.521171	0.648558	0.55078
ADCYAP1-1103	0.72909	0.10197	0.27732	0.231218	0.282117	0.179634	0.162228	0.206581	0.319807	0.469624	0.690534	0.383916	0.143475	0.45774	0.160769	0.546917	0.299341	0.460263	0.154465	0.245885	0.35721	0.858833	0.762235
ADCYAP1-1359	0.687575	0.116926	0.364561	0.309285	0.373638	0.328925	0.208389	0.238614	0.42942	0.503507	0.730432	0.471637	0.271032	0.632893	0.231863	0.502687	0.497304	0.572042	0.23987	0.33662	0.57984	0.681755	0.865077
ADCYAP1-849	0.245521	0.0516202	0.150806	0.160324	0.275219	0.207188	0.104965	0.342037	0.214524	0.44314	0.723406	0.320861	0.125213	0.481918	0.0748306	0.485893	0.239443	0.546696	0.094296	0.161839	0.612604	0.69611	0.878612
AGXT-1087	0.583749	0.790423	0.817415	0.853056	0.800061	0.846895	0.826665	0.811927	0.833113	0.722728	0.722771	0.749825	0.755854	0.792757	0.861733	0.796771	0.754035	0.783993	0.810516	0.799926	0.788441	0.873485	0.28153
AGXT-1321	0.732351	0.758011	0.856819	0.923802	0.888103	0.926313	0.911177	0.929978	0.938332	0.85107	0.672538	0.863832	0.825327	0.867391	0.945731	0.890825	0.837686	0.916557	0.903624	0.87062	0.889741	0.968509	0.335512
AGXT-982	0.753106	0.915751	0.903059	0.916326	0.919667	0.918927	0.91381	0.898566	0.913935	0.905693	0.919211	0.903604	0.908855	0.923037	0.921345	0.911276	0.901621	0.927385	0.902602	0.9017	0.947666	0.917869	0.37164
APAF1-1168	0.0389688	0.0449368	0.0515192	0.0396045	0.0506686	0.0530757	0.0555031	0.0711602	0.0518866	0.0564147	0.0639125	0.0478005	0.037815	0.0471809	0.0404498	0.0244215	0.0396973	0.0323723	0.0450258	0.0380988	0.0308938	0.0341435	0.00766591
APAF1-552	0.0284817	0.0331693	0.0228092	0.0212551	0.0273543	0.0329943	0.0263	0.0278221	0.0285085	0.0227199	0.027625	0.03054	0.0302161	0.0121459	0.0352844	0.0115632	0.0259928	0.0157135	0.0257923	0.0787842	0.0129138	0.0443787	0.0453138
APAF1-658	0.436861	0.406884	0.457164	0.482934	0.453641	0.482537	0.478385	0.40997	0.483767	0.418675	0.451854	0.433744	0.419315	0.40667	0.487168	0.393924	0.437571	0.427618	0.446154	0.490542	0.389505	0.421989	0.461055
APAF1-979	0.345481	0.241232	0.300243	0.363509	0.296706	0.386351	0.458441	0.29479	0.326211	0.344759	0.272355	0.397349	0.307772	0.31939	0.408641	0.347116	0.380873	0.311557	0.356061	0.384706	0.348908	0.363117	0.338933
APBA1-447	0.112039	0.10399	0.144102	0.17668	0.13402	0.158923	0.201186	0.186065	0.200825	0.16506	0.15629	0.169361	0.187209	0.156076	0.216865	0.182672	0.136022	0.127388	0.130396	0.145429	0.165848	0.245112	0.213695
APBA1-543	0.166757	0.200955	0.190751	0.183423	0.201962	0.194961	0.1927	0.218728	0.246916	0.179706	0.200837	0.161838	0.203791	0.147293	0.190481	0.152422	0.190898	0.158011	0.192942	0.252825	0.130159	0.423012	0.157767
APBA1-878	0.0542925	0.0638243	0.0748631	0.0918416	0.120862	0.0876496	0.0749603	0.0821734	0.0807342	0.0708213	0.0822805	0.101614	0.0535135	0.0391948	0.0990287	0.0572399	0.11032	0.0533431	0.0469007	0.0870868	0.0606268	0.137889	0.0124187
APBA1-921	0.0177731	0.0295429	0.0257199	0.0267661	0.0286288	0.0249914	0.0274827	0.0463284	0.0257293	0.0305006	0.0375199	0.0183577	0.0157702	0.0160426	0.0167163	0.022829	0.0256711	0.0151037	0.00896116	0.034589	0.00974123	0.154363	0.0126811
APBA1-948	0.203743	0.229441	0.218304	0.225652	0.231916	0.224325	0.226302	0.225132	0.221704	0.22031	0.210198	0.229912	0.182952	0.196169	0.234861	0.198967	0.223938	0.198777	0.206763	0.246805	0.200384	0.186647	0.235663
APBA2-1274	0.956653	0.894508	0.939265	0.929705	0.937385	0.934991	0.954697	0.891215	0.939973	0.935644	0.948179	0.938686	0.955551	0.943752	0.90916	0.933715	0.906129	0.963307	0.903047	0.944174	0.962715	0.643681	0.530987
APBA2-1397	0.787701	0.511901	0.694598	0.678456	0.60489	0.714778	0.828299	0.580753	0.734129	0.591866	0.684766	0.676617	0.820849	0.69621	0.808755	0.762523	0.402067	0.905783	0.494555	0.69968	0.854396	0.913001	0.386547
APBA2-537	0.712862	0.838996	0.65252	0.686163	0.624525	0.738068	0.625827	0.622166	0.691745	0.68436	0.554078	0.679551	0.676696	0.697138	0.717442	0.739947	0.588671	0.83087	0.568226	0.68547	0.691667	0.665652	0.560019
APC-1198	0.0829831	0.0898863	0.394297	0.0848579	0.0631955	0.0988716	0.167176	0.0595163	0.095664	0.660487	0.0661002	0.240769	0.370765	0.734179	0.116209	0.077471	0.0733474	0.610601	0.297192	0.434309	0.694102	0.940644	0.918425
APC-1243	0.196132	0.158745	0.321394	0.22045	0.167143	0.174705	0.241308	0.188651	0.14139	0.489396	0.167319	0.254437	0.31022	0.572347	0.140365	0.16377	0.154871	0.351188	0.217961	0.311907	0.540903	0.718313	0.693439
APC-1463	0.0240172	0.0508478	0.103493	0.029965	0.0290434	0.0463558	0.0582619	0.0635062	0.0397167	0.226107	0.0541997	0.070412	0.105766	0.291204	0.0351974	0.0389534	0.0289431	0.183966	0.0551425	0.0867883	0.266865	0.60166	0.542279
APOA1-1284	0.6383	0.745219	0.71349	0.678502	0.671632	0.751456	0.739836	0.699989	0.741163	0.631467	0.715432	0.548194	0.65386	0.627826	0.724002	0.64648	0.683003	0.645319	0.648776	0.707434	0.667247	0.634387	0.581913
APOA1-1425	0.691552	0.905337	0.854978	0.88958	0.860504	0.853442	0.872707	0.878169	0.861787	0.750847	0.109575	0.850637	0.83729	0.871352	0.879792	0.889293	0.872743	0.906104	0.832873	0.821757	0.918859	0.918053	0.484472
APOA1-960	0.949825	0.93225	0.94607	0.951635	0.95209	0.948664	0.957119	0.920461	0.948488	0.926927	0.935176	0.93892	0.943609	0.959957	0.959591	0.959298	0.938767	0.952822	0.93417	0.916135	0.971302	0.949366	0.958165
APOC1-1059	0.894778	0.925677	0.922843	0.921695	0.915993	0.916001	0.930818	0.884235	0.904539	0.900496	0.89655	0.899538	0.888309	0.883518	0.87125	0.919872	0.903348	0.911743	0.894653	0.894044	0.905269	0.757233	0.813548
APOC1-1163	0.674086	0.866444	0.776523	0.692625	0.767909	0.637637	0.719921	0.715785	0.739482	0.631797	0.586216	0.733483	0.57091	0.617038	0.604553	0.682124	0.809629	0.533841	0.692958	0.581362	0.700316	0.897427	0.388605
APOC1-1411	0.314695	0.314364	0.456548	0.411969	0.410213	0.374916	0.483425	0.330057	0.361066	0.366897	0.333707	0.347879	0.352724	0.303614	0.339433	0.424949	0.426036	0.343182	0.420889	0.444951	0.313583	0.784581	0.292712
APOC1-580	0.540599	0.745011	0.642037	0.668317	0.625192	0.661754	0.677795	0.630081	0.572486	0.607565	0.687904	0.576721	0.674311	0.554931	0.538885	0.619056	0.566406	0.656668	0.545589	0.600348	0.59745	0.725569	0.318877
APOC2-1217	0.641349	0.675781	0.751488	0.750449	0.730829	0.811782	0.789403	0.653982	0.737015	0.670631	0.806781	0.687315	0.702506	0.743757	0.753213	0.680538	0.607113	0.656891	0.703941	0.589054	0.724952	0.447684	0.449914
APOC2-1408	0.554691	0.749154	0.822709	0.778286	0.774563	0.863037	0.751375	0.604438	0.758578	0.727766	0.845324	0.725052	0.645102	0.868816	0.832935	0.771948	0.677401	0.795679	0.814215	0.725271	0.699159	0.762356	0.256237
APOC2-661	0.757868	0.719628	0.842797	0.809506	0.850729	0.851672	0.832416	0.770342	0.838772	0.817421	0.857681	0.772076	0.757146	0.827348	0.786685	0.808044	0.795455	0.796684	0.831657	0.772189	0.85123	0.50914	0.796763
APP-1066	0.218871	0.180227	0.261401	0.247591	0.248138	0.250532	0.220566	0.227777	0.22363	0.143051	0.212789	0.209708	0.143305	0.0857601	0.15646	0.110096	0.196157	0.162221	0.234531	0.153623	0.165691	0.1502	0.1851
APP-1164	0.234411	0.15247	0.193793	0.257668	0.242846	0.233781	0.240988	0.229485	0.199917	0.202939	0.237189	0.23309	0.201721	0.247976	0.26156	0.303406	0.225551	0.239475	0.241324	0.227076	0.200239	0.321734	0.177787
APP-1249	0.188646	0.152605	0.194378	0.234113	0.203027	0.182463	0.20512	0.210608	0.178731	0.178338	0.197817	0.161427	0.234991	0.213203	0.187125	0.202367	0.213801	0.14818	0.170315	0.179581	0.19688	0.178233	0.13365
APP-1322	0.438947	0.434528	0.367781	0.418913	0.406474	0.393913	0.401997	0.425858	0.383481	0.420851	0.400095	0.429545	0.407299	0.440554	0.496847	0.506353	0.445351	0.419335	0.501132	0.48446	0.440315	0.540808	0.532155
APP-1485	0.0394138	0.0684434	0.0441386	0.0385758	0.034443	0.0481645	0.0542595	0.101825	0.0619537	0.047567	0.0644047	0.0279976	0.0156581	0.0240977	0.0187779	0.0539812	0.00903379	0.0438487	0.0188657	0.040087	0.0142528	0.0302695	0.00656407
AR-1073	0.822628	0.40528	0.81789	0.814034	0.864546	0.825975	0.697631	0.788909	0.895117	0.893919	0.703865	0.839941	0.689844	0.706833	0.663282	0.766807	0.877266	0.771281	0.818612	0.851394	0.889116	0.92808	0.623778
AR-1231	0.0671698	0.0647543	0.0762789	0.0607397	0.0536715	0.0634803	0.0750514	0.0765969	0.0678786	0.062279	0.088721	0.0513253	0.0509282	0.0376239	0.0722194	0.0599681	0.0620347	0.0623782	0.0480049	0.0598877	0.110095	0.120397	0.0614555
AR-1313	0.452637	0.393272	0.356145	0.391148	0.573012	0.403753	0.369602	0.450746	0.326424	0.607669	0.323082	0.377555	0.313989	0.36888	0.378917	0.440966	0.401779	0.446939	0.484795	0.323496	0.675388	0.601995	0.492555
ARHI-1409	0.690736	0.671204	0.69487	0.743495	0.741015	0.760537	0.743907	0.711857	0.721537	0.767391	0.765599	0.754007	0.650728	0.825233	0.68686	0.686953	0.743643	0.754917	0.721433	0.720748	0.483336	0.77891	0.646746
ARHI-424	0.925947	0.942785	0.932716	0.887594	0.907027	0.917707	0.890293	0.859847	0.906777	0.914159	0.935838	0.907956	0.920955	0.924572	0.841186	0.922178	0.927076	0.936065	0.870368	0.904508	0.945207	0.965619	0.957391
ARHI-521	0.867902	0.898684	0.764597	0.820086	0.831568	0.833926	0.766699	0.760304	0.845235	0.854536	0.873935	0.856216	0.871867	0.890332	0.760989	0.90168	0.874174	0.881621	0.755722	0.826398	0.920962	0.95768	0.930773
ARHI-608	0.358885	0.510086	0.357684	0.302146	0.38285	0.375362	0.262008	0.352248	0.433569	0.399333	0.445345	0.331057	0.427237	0.425699	0.202909	0.376728	0.431852	0.456939	0.273147	0.276931	0.531276	0.685448	0.635072
ASB4-1110	0.797757	0.919642	0.846274	0.849335	0.802444	0.875152	0.846026	0.860365	0.900453	0.853828	0.846053	0.777442	0.729953	0.883252	0.699009	0.778368	0.805917	0.851896	0.855634	0.812643	0.844719	0.725611	0.369683
ASB4-1243	0.61687	0.945447	0.851954	0.871528	0.853103	0.888079	0.792973	0.826961	0.934431	0.854517	0.752255	0.825445	0.671648	0.730311	0.584094	0.837098	0.842389	0.595735	0.892302	0.830583	0.911319	0.583776	0.247216
ASB4-1450	0.860111	0.976043	0.943492	0.943713	0.931758	0.952222	0.899177	0.932066	0.969747	0.9222	0.917417	0.926264	0.809123	0.922595	0.738921	0.900645	0.934399	0.769483	0.949531	0.9375	0.942685	0.938928	0.338251
ASC-1335	0.11676	0.516857	0.33178	0.180326	0.148862	0.323178	0.17968	0.498019	0.269244	0.39688	0.176996	0.151403	0.116245	0.133027	0.23695	0.153961	0.29402	0.617728	0.149295	0.228931	0.3789	0.781836	0.0598463
ASC-1350	0.573358	0.541028	0.458636	0.3728	0.38444	0.486017	0.412125	0.362377	0.461039	0.410324	0.386884	0.325743	0.351102	0.486096	0.459742	0.504166	0.404755	0.718832	0.41094	0.336513	0.376883	0.576925	0.496409
ASC-1416	0.242584	0.698215	0.391979	0.309752	0.256061	0.408791	0.302493	0.536929	0.275102	0.388437	0.346916	0.255897	0.284407	0.292485	0.401094	0.370511	0.346024	0.498515	0.269013	0.392621	0.462331	0.691254	0.315066
ASCL2-1038	0.31559	0.0975607	0.265794	0.263144	0.240804	0.286225	0.0978771	0.405745	0.320178	0.360229	0.307372	0.36962	0.238507	0.100788	0.124343	0.360837	0.26596	0.607765	0.140057	0.229605	0.579718	0.785945	0.0302027
ASCL2-1048	0.399747	0.162078	0.349291	0.381194	0.358032	0.390545	0.180876	0.474809	0.432108	0.449939	0.369523	0.398394	0.375627	0.159157	0.15501	0.456025	0.356533	0.730115	0.183357	0.275716	0.67686	0.85839	0.06913
ASCL2-1143	0.540828	0.264268	0.513934	0.544177	0.471677	0.52915	0.342059	0.377962	0.580847	0.58096	0.483663	0.571618	0.545636	0.326399	0.362122	0.612387	0.483483	0.82622	0.331067	0.431982	0.812833	0.843998	0.1975
ASCL2-1339	0.380715	0.30551	0.506941	0.350411	0.390447	0.507814	0.30172	0.314581	0.554487	0.607366	0.599406	0.52866	0.408829	0.377193	0.339783	0.679806	0.378451	0.835026	0.354221	0.520534	0.772661	0.882998	0.174373
ASCL2-227	0.809029	0.668151	0.847897	0.859113	0.852309	0.853842	0.822121	0.785165	0.89862	0.854099	0.692831	0.837165	0.722577	0.771606	0.710732	0.907112	0.899727	0.911383	0.913896	0.856497	0.936695	0.510895	0.911282
ASCL2-608	0.679733	0.629916	0.57093	0.61173	0.589029	0.62647	0.565659	0.736521	0.638471	0.63754	0.673221	0.592006	0.621552	0.520041	0.495877	0.731212	0.684615	0.81267	0.536648	0.60961	0.789717	0.853263	0.678358
ASCL2-856	0.164287	0.0743287	0.182064	0.186586	0.146622	0.211249	0.0505316	0.181812	0.292498	0.306744	0.275827	0.260747	0.232462	0.0851942	0.0439969	0.358246	0.189443	0.642369	0.048412	0.100108	0.532461	0.785482	0.0399746
ATM-1018	0.0371469	0.0589887	0.0483308	0.0478321	0.0344599	0.0512144	0.0572986	0.0419647	0.0439294	0.0378169	0.0498913	0.038917	0.0457881	0.0783228	0.0303856	0.0584063	0.0517577	0.0380147	0.0454527	0.0632987	0.0382597	0.0254763	0.0439813
ATM-1135	0.0118995	0.0148615	0.0130925	0.016401	0.0112341	0.0121	0.0175404	0.0242407	0.0132584	0.0145928	0.013827	0.0104076	0.0084191	0.00685066	0.0169044	0.0144235	0.0130194	0.00875233	0.00862322	0.0123014	0.00931595	0.013247	0.00788034
ATM-1256	0.021041	0.0432447	0.0281777	0.0336994	0.0524154	0.0396545	0.035078	0.0336845	0.0236665	0.037641	0.0387811	0.0558815	0.036086	0.0204717	0.0209765	0.0328963	0.0241834	0.0393956	0.0494061	0.0389149	0.0303113	0.0522745	0.0348127
ATM-1331	0.264357	0.263472	0.259688	0.293018	0.257287	0.266973	0.286836	0.246315	0.236113	0.253413	0.26124	0.291841	0.284939	0.265188	0.267105	0.312299	0.33259	0.26458	0.283716	0.293106	0.235069	0.266898	0.296003
ATM-1439	0.0154969	0.0307323	0.0168473	0.0143841	0.0108768	0.0180489	0.0163713	0.0330963	0.0165559	0.0167743	0.0221467	0.0051086	0.0208602	0.010674	0.00787556	0.00864792	0.0076646	0.00883822	0.0103514	0.00633834	0.0170517	0.0107846	0.013831
ATM-550	0.0104613	0.0241018	0.0164646	0.0108908	0.0164028	0.0225865	0.0147961	0.0429449	0.0234091	0.0162306	0.0287771	0.00835035	0.00916373	0.00853235	0.00763781	0.00369415	0.00494103	0.00626281	0.00296601	0.00568309	0.0258571	0.00195927	0.0311087
ATM-736	0.134078	0.161007	0.139247	0.156991	0.14244	0.151946	0.160244	0.161115	0.158546	0.123911	0.162063	0.163272	0.131737	0.094886	0.18669	0.0925208	0.144305	0.11037	0.185005	0.13977	0.107434	0.0985288	0.12385
ATM-849	0.149764	0.151945	0.147515	0.132716	0.177989	0.16735	0.0964198	0.142526	0.0919778	0.109572	0.104189	0.113333	0.146716	0.125173	0.114719	0.183333	0.117407	0.14681	0.114471	0.226241	0.129868	0.152112	0.117387
ATP10A-1156	0.920963	0.635614	0.91867	0.912295	0.890182	0.905093	0.899277	0.882682	0.912903	0.794153	0.883606	0.908886	0.916023	0.946019	0.920601	0.887488	0.925882	0.914048	0.920345	0.89583	0.922864	0.948785	0.949602
ATP10A-1343	0.365897	0.060714	0.23101	0.0918748	0.139045	0.106183	0.0576222	0.247843	0.420967	0.0664998	0.227063	0.12697	0.165865	0.176349	0.068241	0.146297	0.113444	0.405807	0.0883799	0.0947288	0.174267	0.751082	0.222556
ATP10A-284	0.786178	0.630751	0.803593	0.817152	0.795719	0.803779	0.802207	0.780181	0.804106	0.76051	0.807699	0.776645	0.780632	0.754807	0.794109	0.754896	0.774409	0.762159	0.790335	0.783108	0.76402	0.711208	0.791702
ATP10A-344	0.928194	0.529611	0.937123	0.9283	0.926447	0.942678	0.943305	0.887645	0.927837	0.898617	0.914759	0.903826	0.830094	0.683245	0.864588	0.910111	0.910479	0.930248	0.896647	0.910908	0.940129	0.913222	0.709267
ATP10A-762	0.799046	0.560033	0.833401	0.814966	0.752819	0.830306	0.831916	0.752337	0.846113	0.74551	0.841471	0.754061	0.735897	0.705116	0.758442	0.744485	0.750662	0.751038	0.798912	0.783075	0.82058	0.858896	0.44239
ATP10A-763	0.941007	0.579655	0.943345	0.945792	0.922318	0.948617	0.956524	0.899554	0.937385	0.883618	0.928866	0.917274	0.871141	0.774387	0.882117	0.93441	0.920547	0.964161	0.93158	0.936619	0.962305	0.964439	0.773502
ATP10A-977	0.969811	0.861324	0.970484	0.958816	0.947624	0.970098	0.9725	0.958226	0.970288	0.944456	0.967417	0.938263	0.95393	0.908798	0.954716	0.945837	0.961202	0.960196	0.958846	0.965094	0.971765	0.972119	0.934613
ATP5A1-1128	0.189341	0.0470422	0.0371671	0.0804814	0.0993042	0.0693344	0.0813105	0.112298	0.0727175	0.0498111	0.0897527	0.0326084	0.0465589	0.0332032	0.0465688	0.0150017	0.0366393	0.0312434	0.0276561	0.0619595	0.0616825	0.0371569	0.0563105
ATP5A1-1254	0.0634968	0.0681828	0.0650525	0.0804286	0.0653562	0.0689103	0.071758	0.11031	0.0800582	0.057875	0.0931742	0.0630157	0.071618	0.0208989	0.0395644	0.0583949	0.0714445	0.0483907	0.0552789	0.059145	0.0770503	0.0891624	0.0466672
ATP5A1-1487	0.00579888	0.00909561	0.00247429	0.00208898	0.0004935	0.00293713	0.00559577	0.014451	0.00602257	0.00606875	0.00754857	0.0206963	0.0112816	0.00773396	0.0148334	0.018969	0.0023014	0.0001135	0.0207567	0.00954375	0.0131738	0.00758853	0.0336591
ATP5A1-952	0.52817	0.0676939	0.224823	0.374951	0.444341	0.347128	0.318083	0.335266	0.343903	0.273875	0.200113	0.359337	0.250972	0.312086	0.286529	0.346468	0.462483	0.180052	0.42702	0.307732	0.258	0.0623413	0.315356
ATP5G1-1059	0.0153223	0.0358012	0.0223211	0.0183075	0.0225554	0.0262615	0.0183758	0.0663975	0.0247804	0.0169991	0.0370494	0.0118092	0.00855034	0.0161803	0.0140252	0.00586574	0.0115984	0.0169659	0.0128961	0.00661549	0.00716688	0.0152918	0.00826262
ATP5G1-1154	0.422808	0.198747	0.370993	0.367507	0.360638	0.341735	0.44271	0.408603	0.318587	0.323755	0.477709	0.342722	0.453081	0.413171	0.516097	0.417441	0.416617	0.466358	0.382673	0.462916	0.335472	0.30883	0.716566
ATP5G1-1222	0.00883068	0.00799482	0.00925517	0.00631265	0.00631166	0.0109466	0.0113221	0.0123283	0.00785106	0.00752421	0.0092933	0.0122457	0.0133063	0.0132239	0.0123293	0.0163308	0.00907398	0.0123576	0.0145029	0.0177785	0.0145006	0.0165459	0.0138901
ATP5G1-1292	0.0304983	0.0251319	0.0482712	0.0374004	0.0394503	0.0372634	0.0402843	0.0455415	0.0388072	0.0417359	0.041765	0.0455745	0.0348973	0.0424099	0.0414213	0.0350307	0.0352438	0.0509114	0.0334326	0.0313951	0.0370916	0.0890998	0.0512927
ATP5G1-1402	0.281547	0.152286	0.25015	0.300598	0.285851	0.273992	0.303025	0.213522	0.229032	0.262564	0.248325	0.32239	0.257938	0.267026	0.243451	0.278373	0.315009	0.280071	0.238601	0.317791	0.311956	0.272539	0.219272
ATP5G1-1451	0.0224578	0.00824384	0.0311958	0.023824	0.0245093	0.0285589	0.0197886	0.0256794	0.0288789	0.0211037	0.0295357	0.0218311	0.02941	0.0202529	0.021342	0.041188	0.0233266	0.0217758	0.0379339	0.0303528	0.0164353	0.0307507	0.0424498
BCAP31-172	0.925266	0.933013	0.928393	0.922564	0.931849	0.92623	0.93086	0.76998	0.921937	0.809203	0.767195	0.890691	0.932179	0.498053	0.847466	0.90326	0.896281	0.899351	0.932305	0.882728	0.933772	0.923526	0.869404
BCAP31-239	0.936536	0.928089	0.938897	0.931046	0.954796	0.936446	0.930681	0.884008	0.936405	0.893954	0.861282	0.912868	0.938497	0.697942	0.91299	0.921824	0.915864	0.928878	0.951834	0.902355	0.950351	0.944052	0.922551
BCAP31-362	0.962203	0.954693	0.958811	0.960254	0.966172	0.956829	0.959591	0.895895	0.952083	0.904071	0.864134	0.969674	0.974055	0.715301	0.920593	0.97431	0.963889	0.970577	0.972476	0.94967	0.974287	0.977366	0.892633
BCAP31-421	0.932995	0.905366	0.922942	0.9279	0.936578	0.919276	0.927207	0.87566	0.917103	0.894086	0.849808	0.952268	0.9492	0.741126	0.913927	0.947651	0.941169	0.948296	0.958833	0.938748	0.963436	0.961862	0.888371
BCAP31-550	0.766024	0.780836	0.731527	0.723971	0.782702	0.724478	0.74268	0.795236	0.716389	0.692383	0.661675	0.771224	0.783002	0.542493	0.77322	0.716771	0.713893	0.709495	0.842986	0.707993	0.800531	0.82988	0.756474
BCAP31-680	0.653033	0.565657	0.73967	0.726767	0.926523	0.607847	0.757038	0.912584	0.8132	0.897752	0.66853	0.572504	0.774762	0.353225	0.661071	0.764081	0.627576	0.710858	0.930579	0.685711	0.905037	0.927885	0.895071
BCAP31-865	0.0718985	0.0621238	0.114792	0.0973514	0.580987	0.0885579	0.101818	0.624857	0.0837802	0.497921	0.0920467	0.149592	0.180562	0.0270376	0.0414453	0.0684535	0.0931977	0.166103	0.499517	0.115006	0.296833	0.630621	0.516397
BCL2-120	0.0118432	0.0181687	0.0139132	0.00702347	0.00990603	0.016954	0.0124711	0.0339077	0.0187822	0.0114006	0.023694	0.0126788	0.0113668	0.0223198	0.0103571	0.0118078	0.0102041	0.0137161	0.0100536	0.0276081	0.00928198	0.0122269	0.0187109
BCL2-291	0.167868	0.190625	0.179109	0.178524	0.175709	0.185171	0.210735	0.218195	0.178528	0.191856	0.175473	0.200515	0.176246	0.194357	0.230974	0.185513	0.207352	0.184329	0.195201	0.180862	0.189764	0.159406	0.179978
BCL2-383	0.277028	0.236933	0.245705	0.20866	0.244156	0.248665	0.246208	0.272799	0.266077	0.31666	0.226465	0.225447	0.233581	0.268943	0.270419	0.238256	0.283808	0.391239	0.237266	0.245431	0.296127	0.203431	0.33411
BCL2-591	0.080192	0.0678101	0.0914234	0.0682856	0.0678632	0.083597	0.0694851	0.110296	0.0745407	0.078395	0.0799876	0.0623074	0.0375429	0.0594554	0.0561605	0.114066	0.0794119	0.0959054	0.0653485	0.0695462	0.057319	0.0527045	0.0664586
BCL2-654	0.0191459	0.045803	0.0722751	0.0290664	0.0287157	0.0367462	0.0371571	0.0540696	0.0299444	0.0183565	0.0419534	0.011213	0.0193006	0.0309094	0.0158778	0.0178964	0.010614	0.0150621	0.0131172	0.0131146	0.0275047	0.0182087	0.0229094
BCL2-841	0.0393284	0.0639361	0.0713276	0.0372507	0.0454844	0.0530101	0.0472208	0.0888411	0.0539801	0.0460729	0.0637672	0.0623537	0.0190711	0.0429081	0.0452256	0.0408664	0.0318124	0.0344334	0.0224649	0.0343315	0.0286266	0.0440178	0.0605951
BCL6-1253	0.0194107	0.0159327	0.0179421	0.0245012	0.0260223	0.0189754	0.0219331	0.0153848	0.0164898	0.0219227	0.019918	0.00564526	0.018884	0.00709	0.0274106	0.0174839	0.0197559	0.016346	0.0311667	0.0148701	0.00944028	0.0223956	0.051066
BCL6-1393	0.0884519	0.0804262	0.0893417	0.0998221	0.0726817	0.112649	0.119266	0.11815	0.113124	0.104123	0.106282	0.0840244	0.0803106	0.0650007	0.15351	0.0561495	0.0773263	0.0771848	0.102293	0.0525839	0.110642	0.0649641	0.0999613
BCL6-1450	0.0262651	0.0320608	0.0324964	0.029372	0.0322477	0.0418856	0.0320019	0.0483489	0.0298556	0.0340074	0.0393733	0.0345459	0.0263528	0.0334388	0.0296254	0.0342448	0.0418485	0.0285127	0.0320666	0.0515359	0.0324194	0.0186291	0.037389
BCR-447	0.932157	0.916888	0.922239	0.903978	0.917165	0.885848	0.926369	0.907319	0.89994	0.908341	0.890356	0.87812	0.865887	0.907411	0.882362	0.888438	0.893672	0.901487	0.889119	0.906048	0.88185	0.934172	0.921025
BCR-701	0.947198	0.940774	0.94511	0.941454	0.946023	0.949924	0.950413	0.932561	0.935995	0.93765	0.943461	0.927429	0.94348	0.954137	0.933786	0.933354	0.929243	0.918971	0.922022	0.939169	0.939025	0.931481	0.930992
BCR-914	0.918324	0.911571	0.906371	0.904663	0.910759	0.921576	0.91511	0.90708	0.901349	0.894856	0.917559	0.843147	0.905682	0.898332	0.879267	0.880668	0.882739	0.88428	0.876321	0.903883	0.89659	0.917719	0.892023
BLM-1001	0.00147627	0.0043122	0.00173125	0	0.000922743	0.00321995	0.00564244	0.0158264	0.00567979	0.0043826	0.00513173	0.00198769	0.0146183	0.011914	0.00698193	0.0179581	0.00358571	0.00311509	0.0112527	0.00613757	0.0136564	0.00853851	0.0170252
BLM-1040	0.22392	0.249182	0.23694	0.234541	0.221061	0.253531	0.257821	0.260718	0.265958	0.225457	0.265225	0.155546	0.176473	0.236471	0.194392	0.214053	0.237869	0.190312	0.251843	0.16724	0.181688	0.251591	0.165569
BLM-1139	0.00843534	0.00589142	0.00687453	0	0	0.00642873	0.0002745	0.0224892	0.00261651	0.00924671	0.00456639	0.0234158	0.0404502	0.0133418	0.0135239	0.0389214	0	0.00507722	0.0439243	0.00907755	0.00683072	0.0002175	0.0532037
BLM-1188	0.106266	0.163802	0.119203	0.131724	0.121371	0.133891	0.128207	0.172052	0.133069	0.134183	0.145506	0.136012	0.105084	0.103127	0.111956	0.10492	0.123598	0.107934	0.161179	0.101889	0.114969	0.125486	0.134455
BLM-962	0.0712654	0.0840832	0.0496802	0.0376166	0.0426531	0.0756338	0.062797	0.0949839	0.0791647	0.0493135	0.0526311	0.0712693	0.0715212	0.0800681	0.0648403	0.0841721	0.0429128	0.0832383	0.0862298	0.0528081	0.0658336	0.0225302	0.0499669
BRAF-1035	0.115389	0.15873	0.150876	0.157146	0.142148	0.156615	0.163538	0.139545	0.14879	0.123716	0.120814	0.114512	0.10184	0.111792	0.107991	0.103706	0.140886	0.107067	0.153977	0.145378	0.158549	0.14525	0.0681699
BRAF-1133	0.0279401	0.035773	0.0340033	0.0482218	0.0369922	0.0312527	0.0396222	0.038782	0.0317876	0.0254367	0.0406096	0.0183872	0.0248723	0.0193365	0.0419881	0.0243538	0.0250473	0.0253973	0.0296709	0.0381521	0.0527245	0.0244516	0.00901346
BRAF-1238	0.00914041	0.0129403	0.00931544	0.0079006	0.0118664	0.0129487	0.0125235	0.0184873	0.0158445	0.0129124	0.0154178	0.0189465	0.00932288	0.017539	0.0120856	0.0128041	0.00881812	0.0132789	0.00975198	0.0248889	0.0147968	0.0145476	0.00917646
BRAF-1264	0.028774	0.0369359	0.0278333	0.016363	0.0159152	0.0431857	0.0361542	0.0673093	0.0361972	0.0313344	0.0313905	0.00855335	0.0242109	0.01125	0.0163412	0.0121388	0.0124647	0.0180702	0.0348732	0.0497921	0.024536	0.023166	0.0211912
BRCA1-1313	0.0899979	0.0998553	0.0896732	0.102449	0.0901173	0.0882607	0.130836	0.102934	0.11042	0.0721937	0.0915533	0.0654267	0.0909458	0.0818609	0.0584798	0.0764958	0.0608498	0.0827275	0.0735569	0.0994197	0.122756	0.0305881	0.0662029
BRCA1-606	0.806788	0.505296	0.756648	0.863671	0.808135	0.867704	0.904442	0.745191	0.837559	0.899548	0.808648	0.888802	0.878814	0.901703	0.783825	0.83061	0.930608	0.855062	0.900035	0.834006	0.852151	0.898445	0.392839
BRCA1-667	0.403516	0.166049	0.267641	0.472262	0.385169	0.513865	0.60976	0.331462	0.461794	0.556219	0.404462	0.559934	0.537082	0.51466	0.45744	0.480706	0.522388	0.441819	0.543459	0.480181	0.231642	0.484161	0.120663
BRCA2-1058	0.772928	0.644951	0.566211	0.651971	0.650665	0.603129	0.734906	0.437441	0.589116	0.716349	0.445169	0.603034	0.583315	0.401673	0.573534	0.541186	0.455545	0.576503	0.602126	0.6097	0.424261	0.514719	0.930205
BRCA2-1207	0.121479	0.161492	0.110714	0.129684	0.105847	0.131745	0.130518	0.126681	0.117392	0.147347	0.12305	0.131747	0.0966459	0.16172	0.123668	0.0774302	0.127111	0.103598	0.128347	0.143366	0.0916054	0.105427	0.0786621
BRCA2-1276	0.336532	0.157826	0.301605	0.273288	0.247956	0.241226	0.358124	0.205264	0.293412	0.232873	0.180818	0.11018	0.219854	0.310377	0.282893	0.171847	0.152655	0.194274	0.287761	0.332995	0.191086	0.702006	0.654557
BRCA2-1455	0.0152991	0.0275596	0.021074	0.0194035	0.0151435	0.0269089	0.0198429	0.0347282	0.0292051	0.0197859	0.0276672	0.0176687	0.0103763	0.0205373	0.0118162	0.024113	0.00701937	0.0176693	0.0125693	0.0156416	0.0105755	0.0138186	0.0121664
BRCA2-566	0.965969	0.963153	0.931417	0.962236	0.954164	0.92861	0.965395	0.881218	0.959106	0.957008	0.834448	0.947859	0.894347	0.822991	0.862465	0.935849	0.955121	0.942282	0.952331	0.944891	0.938876	0.92998	0.972612
C4B-124	0.960751	0.964857	0.964802	0.962811	0.9676	0.964116	0.965413	0.954055	0.960506	0.961289	0.957775	0.968419	0.958985	0.963355	0.967305	0.966914	0.965337	0.973787	0.960698	0.96466	0.974108	0.979458	0.970095
C4B-125	0.904356	0.920722	0.919775	0.903481	0.915026	0.913646	0.920194	0.906385	0.917992	0.906795	0.914633	0.909934	0.914857	0.922624	0.919784	0.929197	0.91913	0.924524	0.919512	0.932074	0.942947	0.938516	0.944899
C4B-191	0.881269	0.850927	0.871568	0.885839	0.888497	0.869947	0.881433	0.844968	0.869709	0.870834	0.86354	0.93064	0.914932	0.926555	0.910841	0.926754	0.905658	0.922601	0.910394	0.917377	0.934385	0.94119	0.925659
CALCA-1172	0.183354	0.0754552	0.160519	0.136568	0.181401	0.159091	0.131246	0.220151	0.210144	0.192116	0.181927	0.154723	0.135703	0.194941	0.14593	0.212365	0.20998	0.197736	0.172173	0.167636	0.149788	0.170213	0.0588858
CALCA-120	0.936131	0.326311	0.703635	0.676581	0.533994	0.460499	0.429162	0.364518	0.824872	0.861759	0.927616	0.249998	0.331241	0.197093	0.326008	0.848495	0.596892	0.893561	0.307887	0.692625	0.944024	0.707075	0.129352
CALCA-1237	0.235849	0.0325249	0.0926074	0.128472	0.205032	0.168828	0.0678299	0.104414	0.101571	0.245193	0.0640539	0.133604	0.0647604	0.45495	0.0878463	0.361451	0.201036	0.2293	0.10043	0.121933	0.222807	0.435899	0.042821
CALCA-1348	0.597827	0.14387	0.492566	0.406814	0.419024	0.471934	0.361569	0.332424	0.443973	0.356067	0.458558	0.417999	0.228181	0.448691	0.297659	0.531017	0.463724	0.491767	0.422429	0.370815	0.572531	0.560082	0.165558
CALCA-1444	0.326671	0.0629431	0.140352	0.213889	0.269315	0.178852	0.0887065	0.119464	0.112745	0.304993	0.179429	0.184156	0.0811038	0.351776	0.127879	0.338187	0.225454	0.285374	0.124411	0.160983	0.516304	0.0475296	0.0366735
CALCA-213	0.368593	0.088775	0.131907	0.192663	0.170752	0.128115	0.138045	0.259595	0.11681	0.261595	0.155992	0.0977239	0.0847468	0.0754673	0.112462	0.259531	0.143343	0.376836	0.12466	0.125158	0.396567	0.299077	0.0795507
CALCA-368	0.729898	0.297813	0.46971	0.426194	0.417618	0.374039	0.404344	0.325797	0.304084	0.676397	0.506565	0.294279	0.293219	0.347429	0.509938	0.729839	0.452521	0.634786	0.298381	0.270036	0.721136	0.764643	0.211375
CALCA-530	0.265385	0.13143	0.186639	0.216611	0.184036	0.16932	0.21602	0.118656	0.134847	0.372138	0.176862	0.190523	0.160683	0.184864	0.21236	0.485766	0.265124	0.441134	0.226269	0.231853	0.272624	0.159097	0.0517799
CALCA-641	0.577785	0.153308	0.311856	0.332643	0.422637	0.258143	0.333736	0.226545	0.255804	0.283441	0.597948	0.255612	0.292892	0.343248	0.277076	0.594912	0.376016	0.731501	0.275178	0.238134	0.248417	0.202486	0.155124
CAPG-1388	0.312532	0.604697	0.41222	0.348145	0.308997	0.332013	0.522167	0.287754	0.303365	0.326871	0.299012	0.362296	0.384374	0.229463	0.362178	0.326837	0.261274	0.299358	0.307637	0.409499	0.237366	0.212655	0.212963
CAPG-1408	0.0872649	0.35361	0.105311	0.0796555	0.0729334	0.0916053	0.239304	0.0977877	0.100459	0.11091	0.088598	0.0574848	0.159342	0.0536604	0.0657061	0.153892	0.0748294	0.0723633	0.181024	0.12957	0.105112	0.06599	0.0697231
CAPG-337	0.951352	0.954633	0.959331	0.950405	0.947163	0.955772	0.954421	0.951178	0.951779	0.945665	0.958386	0.930947	0.950747	0.928888	0.948277	0.959626	0.940491	0.948121	0.947451	0.924494	0.939505	0.937601	0.944473
CASP8-1349	0.130452	0.157009	0.170488	0.198456	0.142798	0.177022	0.204603	0.143541	0.146767	0.0795284	0.15713	0.0961054	0.135251	0.0647738	0.0824996	0.0822795	0.0711321	0.134403	0.0903203	0.080072	0.0791455	0.088616	0.0669884
CASP8-282	0.107907	0.10782	0.109066	0.112372	0.132537	0.115112	0.15088	0.168089	0.141186	0.109849	0.119998	0.0957285	0.125114	0.0634304	0.0854722	0.081679	0.104237	0.0918089	0.156422	0.0723793	0.0622824	0.142844	0.135733
CASP8-418	0.0989027	0.177702	0.190154	0.11943	0.181588	0.151526	0.143205	0.158366	0.173148	0.141389	0.131609	0.275121	0.196816	0.14569	0.203249	0.0848488	0.223388	0.153307	0.234962	0.224522	0.142854	0.0381935	0.145368
CAV1-1332	0.10092	0.133235	0.179028	0.106365	0.119011	0.144396	0.101168	0.215835	0.125367	0.110133	0.143732	0.115924	0.114045	0.12018	0.051619	0.111904	0.122085	0.31053	0.122757	0.063802	0.0370494	0.0287486	0.0604075
CAV1-1372	0.125913	0.110928	0.0769246	0.100464	0.113619	0.0857153	0.117363	0.111019	0.0859038	0.102045	0.0869546	0.151421	0.128241	0.15074	0.0968166	0.173657	0.151487	0.1586	0.155824	0.103828	0.127618	0.117632	0.146993
CAV1-1425	0.096946	0.0990094	0.107793	0.0986579	0.124767	0.127881	0.103446	0.126397	0.097276	0.0990012	0.125456	0.0770825	0.0750686	0.104294	0.0866764	0.079988	0.0716411	0.0721325	0.0729051	0.101961	0.084955	0.0712876	0.0573333
CCNA1-1284	0.625336	0.394238	0.358437	0.296986	0.264129	0.302325	0.324154	0.263882	0.24414	0.395474	0.3407	0.273658	0.330497	0.355956	0.281998	0.543116	0.353265	0.669679	0.244663	0.34694	0.245063	0.387755	0.881273
CCNA1-1285	0.819612	0.142807	0.417342	0.105507	0.0774075	0.263174	0.0853144	0.087918	0.0660766	0.563522	0.0674441	0.150695	0.0823384	0.0958923	0.082508	0.600144	0.515796	0.818657	0.140447	0.0953343	0.0852087	0.0412825	0.976999
CCNA1-1478	0.164022	0.0345937	0.093713	0.0302551	0.0339087	0.0364486	0.0382307	0.0434088	0.035775	0.240793	0.043579	0.0271233	0.0278075	0.0265232	0.0215932	0.253806	0.171589	0.224746	0.0203575	0.0450674	0.0356025	0.0152639	0.492426
CCNA1-542	0.201798	0.0320121	0.0494052	0.035518	0.0387474	0.0562367	0.0313646	0.0401475	0.0353172	0.0753867	0.045611	0.0475386	0.0399655	0.0257337	0.0221071	0.0782181	0.0758845	0.147124	0.026326	0.0304327	0.0930926	0.256816	0.684718
CCNA1-601	0.692928	0.169817	0.317769	0.145299	0.138471	0.170308	0.162606	0.148142	0.151325	0.3048	0.180558	0.0922683	0.115329	0.146299	0.120016	0.385946	0.289676	0.26482	0.147078	0.144317	0.479621	0.349594	0.835964
CCND2-1131	0.0646535	0.104575	0.145656	0.0869805	0.0659278	0.0721773	0.0767531	0.0901695	0.0626798	0.482557	0.218598	0.0542024	0.095924	0.0990032	0.0435748	0.0950874	0.0809093	0.353552	0.0366934	0.0566005	0.352898	0.0232018	0.0429481
CCND2-128	0.0851244	0.0951852	0.182082	0.0850583	0.0639904	0.112358	0.0926113	0.102688	0.0810141	0.611675	0.09107	0.0720247	0.0695123	0.0813889	0.0677212	0.212027	0.0941271	0.372115	0.0606936	0.0686883	0.622079	0.0625641	0.0490158
CCND2-197	0.433873	0.905881	0.886134	0.394849	0.253139	0.795126	0.494039	0.346868	0.518668	0.947383	0.705723	0.281535	0.815303	0.41177	0.570108	0.780003	0.713537	0.94198	0.258848	0.399111	0.938911	0.961172	0.44573
CCND2-352	0.174153	0.0991296	0.219034	0.11007	0.0953199	0.117542	0.121441	0.126577	0.275628	0.428906	0.155525	0.0989599	0.184184	0.0855416	0.151028	0.229321	0.135748	0.435038	0.111073	0.156771	0.508848	0.105268	0.0764554
CCND2-596	0.158875	0.218344	0.227537	0.0374295	0.0179676	0.04967	0.0285699	0.0505538	0.178544	0.514606	0.13708	0.0344996	0.401988	0.0393071	0.0337842	0.282348	0.100084	0.503932	0.0172923	0.142903	0.679188	0.52455	0.0225639
CCND2-604	0.314329	0.574287	0.289017	0.134079	0.126446	0.180918	0.152414	0.207409	0.442279	0.484312	0.323756	0.143063	0.461211	0.196781	0.163975	0.311885	0.20869	0.565346	0.106915	0.282409	0.584041	0.616551	0.103222
CCND2-678	0.652303	0.594516	0.660696	0.735338	0.68466	0.707273	0.687047	0.605004	0.622431	0.692751	0.487881	0.75578	0.659602	0.683011	0.681439	0.689784	0.712941	0.650692	0.714288	0.731438	0.653169	0.648224	0.593355
CD1A-1495	0.91903	0.226821	0.748224	0.822552	0.862754	0.784026	0.896461	0.45478	0.691791	0.642371	0.715734	0.718404	0.565514	0.538756	0.590697	0.852069	0.816466	0.926801	0.74422	0.768115	0.531624	0.163402	0.821149
CD2-1433	0.451961	0.525015	0.343151	0.395582	0.344411	0.287591	0.54412	0.438666	0.169273	0.243366	0.501896	0.323423	0.479922	0.394685	0.454522	0.435083	0.289161	0.680162	0.195307	0.261876	0.244002	0.629911	0.161212
CD44-1082	0.0160645	0.0397233	0.0925444	0.0353106	0.0409103	0.0481745	0.019729	0.0989506	0.052948	0.0698336	0.0492516	0.0370575	0.0189733	0.0274414	0.0385339	0.029177	0.0304279	0.147479	0.0272643	0.0128418	0.00413831	0.0110293	0.00421939
CD44-1214	0.0787715	0.104964	0.0779888	0.0886383	0.071392	0.115068	0.0958809	0.137481	0.0972648	0.401356	0.0951126	0.0911644	0.0953113	0.0624683	0.0615305	0.0733183	0.102629	0.137432	0.130148	0.0579951	0.0763988	0.0817069	0.0606294
CD44-1251	0.322347	0.385627	0.377048	0.376872	0.336667	0.379679	0.406005	0.348148	0.368483	0.388854	0.394838	0.343654	0.384762	0.335456	0.363203	0.336588	0.390885	0.355622	0.281158	0.363868	0.300945	0.32899	0.20645
CD44-1419	0.0224012	0.0300449	0.0268991	0.0340025	0.0202601	0.0220309	0.0358847	0.0310096	0.0273647	0.218936	0.0260583	0.0446953	0.0345364	0.0241425	0.038844	0.0316089	0.0388868	0.0287637	0.0360762	0.0316207	0.0349496	0.0408516	0.0374559
CD44-985	0.501113	0.535849	0.668495	0.658656	0.59558	0.690812	0.61169	0.649178	0.706158	0.648842	0.577147	0.598723	0.601428	0.571019	0.553204	0.726872	0.619964	0.641046	0.702934	0.710247	0.605665	0.467486	0.463177
CD63-1086	0.147866	0.187713	0.112281	0.0914622	0.119135	0.134541	0.168166	0.101108	0.130839	0.137439	0.129743	0.121425	0.0842131	0.144646	0.140197	0.162432	0.14536	0.142948	0.161403	0.147347	0.170564	0.183867	0.109407
CD63-1174	0.301369	0.398566	0.222111	0.151897	0.299489	0.273301	0.311239	0.191101	0.250592	0.166997	0.158965	0.248929	0.239257	0.231071	0.230233	0.164311	0.183028	0.24526	0.274148	0.143123	0.201749	0.206464	0.1693
CD63-1307	0.00917402	0.0271814	0.0134836	0.00763159	0.0158905	0.0165224	0.0166686	0.024246	0.0165221	0.0167877	0.0221758	0.00171032	0.00755145	0.0164466	0.0212796	0.011266	0.00722198	0.00883036	0.00964193	0.0119962	0.0234168	0.0001835	0.021055
CD63-536	0.0070793	0.0404663	0.0110086	0.0101873	0.00753086	0.0134688	0.0206157	0.0194342	0.0179522	0.0137073	0.0220071	0.014921	0.0137841	0.0232844	0.0246838	0.0152585	0.0122159	0.00903571	0.0189738	0.00561383	0.00882288	0.823901	0.0689692
CD63-612	0.071693	0.131341	0.0662947	0.0834723	0.0737189	0.0922233	0.0740014	0.0708117	0.0834737	0.0723492	0.0566949	0.0894784	0.0580859	0.10875	0.0511575	0.064358	0.0784333	0.0327978	0.10622	0.0797116	0.0571589	0.863361	0.0845178
CD63-994	0.186664	0.256335	0.149466	0.153252	0.133376	0.171042	0.194395	0.182615	0.168586	0.171326	0.167819	0.240945	0.183475	0.232802	0.183949	0.224994	0.202989	0.188373	0.176682	0.246115	0.160338	0.135943	0.200281
CD81-1065	0.391045	0.657408	0.536675	0.509749	0.475534	0.555097	0.490465	0.423559	0.568461	0.496401	0.438884	0.463523	0.46795	0.603311	0.372418	0.503693	0.463404	0.487428	0.487444	0.497236	0.674599	0.325894	0.589094
CD81-1141	0.108522	0.148817	0.164849	0.0987098	0.138366	0.134053	0.183111	0.125633	0.112362	0.158806	0.108368	0.164702	0.138702	0.512506	0.147392	0.149535	0.15038	0.199078	0.10389	0.101432	0.472827	0.101612	0.268372
CD81-299	0.635359	0.884465	0.893823	0.853095	0.881913	0.892515	0.862107	0.820762	0.898235	0.86286	0.765513	0.794136	0.784043	0.705741	0.799085	0.785701	0.82449	0.598579	0.828235	0.847741	0.905751	0.433917	0.488831
CDC25A-1023	0.631664	0.349264	0.68615	0.556649	0.524053	0.60102	0.576554	0.743113	0.659267	0.472614	0.470568	0.503706	0.610492	0.432044	0.39033	0.665169	0.657383	0.802903	0.500774	0.482813	0.801449	0.69419	0.181888
CDC25A-1311	0.11156	0.23039	0.0953228	0.103026	0.101054	0.0985844	0.135249	0.106869	0.0966504	0.139775	0.0966905	0.0839865	0.0766057	0.104639	0.0881846	0.113275	0.0970697	0.105781	0.0896262	0.084034	0.137485	0.159996	0.178477
CDC25A-1437	0.0297685	0.0504383	0.038093	0.0262707	0.0244464	0.0350254	0.0407508	0.0587573	0.0345995	0.0285718	0.0409765	0.0398181	0.0299346	0.0582628	0.0321262	0.0216902	0.0204102	0.0375442	0.0304503	0.0162926	0.0242824	0.0226934	0.016465
CDC25A-861	0.930485	0.912751	0.948771	0.926936	0.879338	0.944087	0.955536	0.92175	0.930361	0.923571	0.922673	0.895568	0.948507	0.934018	0.926513	0.929338	0.883729	0.945063	0.919839	0.938842	0.953926	0.934228	0.936191
CDC25A-930	0.816054	0.833565	0.817339	0.8178	0.81616	0.827318	0.84472	0.805673	0.789285	0.806422	0.821762	0.821961	0.866115	0.858992	0.842116	0.838142	0.825337	0.850018	0.829084	0.845673	0.835238	0.877475	0.835062
CDH1-1288	0.366109	0.317286	0.396085	0.441418	0.548724	0.413683	0.3863	0.362403	0.347308	0.367518	0.349447	0.497793	0.398486	0.389487	0.36805	0.433875	0.515438	0.33564	0.395218	0.442807	0.344302	0.206915	0.234354
CDH1-1358	0.209373	0.172603	0.157328	0.260184	0.35186	0.21527	0.174856	0.2132	0.190594	0.168921	0.223761	0.40783	0.182295	0.167666	0.146516	0.265392	0.38368	0.19314	0.251297	0.253389	0.120375	0.0739318	0.117019
CDH1-1450	0.456362	0.464397	0.426366	0.447159	0.487264	0.431968	0.43299	0.391029	0.424594	0.435433	0.414973	0.466606	0.364666	0.411717	0.407837	0.460082	0.475323	0.537958	0.399114	0.451764	0.448735	0.296787	0.395004
CDH13-1299	0.563196	0.637188	0.146614	0.31158	0.289251	0.318546	0.271998	0.448902	0.224969	0.249703	0.270238	0.195979	0.197598	0.56802	0.192505	0.460642	0.321625	0.358588	0.244407	0.195341	0.544692	0.0883939	0.399785
CDH13-1358	0.307912	0.638413	0.14552	0.213169	0.347698	0.159166	0.134603	0.448146	0.129573	0.46364	0.366459	0.265624	0.105615	0.706705	0.174372	0.545908	0.34505	0.716633	0.171536	0.208604	0.708263	0.092202	0.411498
CDH13-1428	0.374189	0.274167	0.241055	0.293727	0.304346	0.244515	0.212117	0.317635	0.252612	0.314002	0.377282	0.274046	0.287059	0.510479	0.185616	0.367118	0.339815	0.464348	0.179455	0.260158	0.432821	0.510348	0.0911677
CDH3-1009	0.226051	0.232854	0.188497	0.22032	0.194335	0.179085	0.265609	0.163373	0.192908	0.196316	0.188561	0.345147	0.223522	0.294652	0.204093	0.213986	0.238458	0.237604	0.27093	0.268147	0.24105	0.169928	0.269468
CDH3-152	0.851622	0.487088	0.564529	0.667275	0.681425	0.684451	0.673687	0.777905	0.718555	0.387431	0.397114	0.606687	0.59738	0.614981	0.522569	0.676507	0.651085	0.873292	0.492913	0.536501	0.810503	0.961697	0.729414
CDH3-209	0.291925	0.115768	0.197959	0.235784	0.223282	0.217245	0.209014	0.293403	0.361576	0.148487	0.122566	0.173323	0.161555	0.173347	0.161598	0.257208	0.208039	0.398349	0.137978	0.144922	0.405129	0.767979	0.139393
CDK2-1364	0.0490239	0.0606291	0.0567628	0.036648	0.050839	0.0564243	0.0458965	0.0547498	0.0530228	0.0438625	0.0590637	0.00912494	0.0347912	0.0357931	0.0235531	0.0453378	0.0309226	0.0157848	0.0307751	0.0351781	0.0533671	0.0387687	0.0143743
CDK2-1423	0.19641	0.222439	0.209642	0.168164	0.199794	0.188853	0.214482	0.183698	0.164886	0.183194	0.201339	0.250609	0.198518	0.200033	0.225351	0.211798	0.234035	0.188141	0.184781	0.140263	0.135207	0.195399	0.164571
CDK2-1457	0.653808	0.611895	0.667299	0.659435	0.682348	0.673172	0.660329	0.609674	0.631723	0.620651	0.652385	0.652086	0.69999	0.67167	0.654306	0.625011	0.638215	0.649152	0.651485	0.674259	0.683596	0.643676	0.635065
CDK4-1172	0.0407509	0.0541364	0.0342089	0.0250955	0.0401684	0.0535377	0.0387862	0.0635011	0.0506864	0.0336179	0.0550318	0.040529	0.0403147	0.0178525	0.0222137	0.0118785	0.0229955	0.0257166	0.0422732	0.0149116	0.0158095	0.0150383	0.00856144
CDK4-1239	0.0767588	0.100725	0.0614615	0.0436267	0.0774728	0.0728503	0.115886	0.0854525	0.0655178	0.0722773	0.0756784	0.0972281	0.0808917	0.0943453	0.0775643	0.0913533	0.060057	0.101061	0.05797	0.0574671	0.021277	0.0642473	0.0929104
CDK4-1312	0.0658377	0.121174	0.0469449	0.0293911	0.06765	0.0650807	0.077715	0.0808601	0.0615031	0.0723095	0.0843229	0.0433985	0.0698189	0.0418158	0.0880017	0.0753589	0.0592844	0.0596858	0.0742137	0.0383194	0.00831026	0.0596546	0.0891224
CDK4-1447	0.0493176	0.0542696	0.0336542	0.0185726	0.0280554	0.0384333	0.0554498	0.0451226	0.032919	0.0408988	0.0305557	0.0168404	0.0339332	0.0711047	0.0352363	0.0718311	0.0512038	0.0383368	0.0549808	0.0159609	0.0112014	0.0129815	0.0487249
CDKN1A-1141	0.268652	0.202077	0.353795	0.451431	0.486189	0.487334	0.260131	0.351583	0.409387	0.458018	0.242859	0.541016	0.291103	0.222269	0.270501	0.45672	0.516659	0.469161	0.505935	0.403039	0.339165	0.701157	0.181032
CDKN1A-1259	0.0240397	0.0255756	0.0201841	0.0271296	0.0214421	0.0298561	0.017973	0.0242203	0.0371708	0.0342716	0.0206785	0.0327589	0.0228837	0.0350318	0.0145049	0.0408848	0.034385	0.0207828	0.0366185	0.0381992	0.0244604	0.0139416	0.0180868
CDKN1A-1315	0.0850408	0.100693	0.088222	0.100288	0.0915977	0.11824	0.109348	0.113591	0.0957963	0.112106	0.107639	0.103519	0.0865712	0.110071	0.134128	0.0865139	0.0928517	0.0899916	0.135054	0.103069	0.0793897	0.0860453	0.0490886
CDKN1A-1487	0.0292667	0.0366899	0.0325323	0.0278395	0.0277867	0.0283458	0.0313906	0.0539023	0.0292911	0.02345	0.0398635	0.0445761	0.0275083	0.0218353	0.0195318	0.0230353	0.0343998	0.0217928	0.0251213	0.0190096	0.0225969	0.00892977	0.0277391
CDKN1B-1066	0.147188	0.185199	0.180563	0.169473	0.157218	0.189877	0.16249	0.212041	0.184893	0.153481	0.201788	0.0621857	0.116601	0.0922268	0.113314	0.0846015	0.120954	0.116895	0.102171	0.124934	0.085837	0.0857369	0.0779713
CDKN1B-1088	0.0122096	0.0235782	0.0152713	0.0095418	0.0124434	0.0173203	0.0145889	0.0352445	0.0180837	0.0147124	0.0224876	0.0132788	0.0148624	0.0240821	0.0150921	0.0197609	0.00901768	0.0124559	0.0268095	0.0164525	0.0125882	0.0121148	0.0204089
CDKN1B-1312	0.389032	0.355056	0.389514	0.412842	0.352417	0.402337	0.391513	0.39727	0.410086	0.379618	0.401852	0.419629	0.433923	0.420557	0.423225	0.418886	0.41421	0.369539	0.352013	0.48949	0.439009	0.337356	0.517823
CDKN1B-1480	0.0434915	0.0385211	0.0504227	0.0361961	0.0590211	0.061246	0.0460412	0.0464163	0.0484529	0.0390448	0.0614616	0.0283965	0.0270763	0.0298336	0.0324459	0.0339922	0.0283359	0.0212606	0.0344382	0.026927	0.0284178	0.0360975	0.0432247
CDKN1B-241	0.436013	0.409683	0.446624	0.443643	0.457971	0.458319	0.578295	0.522684	0.524978	0.388894	0.441747	0.381634	0.407986	0.420674	0.611559	0.541888	0.40467	0.415015	0.418906	0.515208	0.318734	0.722023	0.37992
CDKN1B-340	0.0233973	0.0433928	0.0302087	0.0355202	0.049285	0.0406784	0.0392952	0.0982386	0.305826	0.0323185	0.0509891	0.077553	0.0299335	0.0426924	0.0966291	0.103245	0.00583753	0.0187664	0.0192024	0.0446308	0.0238804	0.870137	0.0368506
CDKN1B-527	0.0484232	0.0735325	0.0793439	0.055818	0.0660729	0.0675828	0.0847122	0.114076	0.076339	0.0623544	0.0873819	0.0671005	0.0794089	0.0610757	0.0942507	0.100651	0.0672065	0.0459702	0.0708435	0.0887085	0.0501381	0.65707	0.0654722
CDKN1C-591	0.529181	0.413714	0.640593	0.611634	0.59516	0.637927	0.590492	0.519912	0.64094	0.595828	0.547174	0.549567	0.478655	0.539852	0.505128	0.651565	0.671068	0.634304	0.661046	0.607999	0.576213	0.331756	0.407809
CDKN1C-805	0.641083	0.473752	0.68861	0.579991	0.577574	0.590216	0.54994	0.471533	0.59789	0.547937	0.569077	0.569087	0.560943	0.57551	0.573007	0.691745	0.689158	0.725757	0.593307	0.591051	0.769938	0.763277	0.559406
CDKN1C-874	0.13742	0.0483199	0.292329	0.110324	0.103589	0.119074	0.0790279	0.0827718	0.195778	0.0942432	0.104265	0.129708	0.0967939	0.0965097	0.0527968	0.206734	0.230039	0.403151	0.0897908	0.0703368	0.398454	0.221329	0.0242705
CDKN2A-1212	0.0584243	0.0893013	0.082617	0.0844019	0.0783541	0.0819736	0.0846023	0.0866959	0.0552999	0.0327177	0.0805498	0.0479333	0.0742478	0.0497239	0.0794265	0.0411563	0.0281182	0.0348576	0.052291	0.0259393	0.0582464	0.0318669	0.0413998
CDKN2A-1333	0.157839	0.159877	0.171658	0.17765	0.135597	0.154503	0.154262	0.176177	0.150878	0.167804	0.149562	0.147259	0.107287	0.0805223	0.227063	0.164429	0.147307	0.14453	0.0845436	0.168468	0.0785016	0.0645734	0.274634
CDKN2A-233	0.61164	0.430222	0.646088	0.649725	0.557643	0.541023	0.571188	0.465426	0.639608	0.564085	0.485451	0.578915	0.471983	0.684723	0.624396	0.612949	0.53392	0.446899	0.586972	0.600467	0.549643	0.5317	0.514939
CDKN2A-358	0.0865646	0.0990117	0.0899864	0.103135	0.0969701	0.103222	0.100041	0.157391	0.0868926	0.11716	0.106522	0.0604457	0.0902899	0.0665934	0.0893056	0.0658177	0.080433	0.0533749	0.0763943	0.0962562	0.0537771	0.0557404	0.0627866
CDKN2A-451	0.0331378	0.0391322	0.0406432	0.038584	0.0402586	0.0572702	0.0477356	0.0667144	0.0391782	0.0312034	0.033331	0.0352614	0.0392475	0.0199589	0.027693	0.0283375	0.0298944	0.0255624	0.0503846	0.0224728	0.0258033	0.0159193	0.0467149
CDKN2A-550	0.138991	0.136612	0.0966178	0.126076	0.0942166	0.116107	0.117222	0.141602	0.0860874	0.10399	0.0958482	0.104803	0.0906331	0.0779771	0.184675	0.124166	0.120453	0.0597733	0.129109	0.0990261	0.0444527	0.109765	0.0688596
CDKN2A-803	0.0755479	0.0749201	0.0784464	0.0635424	0.0803647	0.104127	0.0809521	0.110667	0.0877821	0.0922637	0.0942232	0.0374551	0.0712903	0.0466928	0.0793127	0.0680143	0.0533438	0.0670537	0.0539666	0.0814925	0.0410815	0.0501318	0.0815696
CDKN2A-966	0.161179	0.121987	0.139965	0.15093	0.141676	0.168108	0.156772	0.166315	0.130969	0.145684	0.134132	0.155392	0.134864	0.132455	0.134618	0.175668	0.151097	0.12974	0.168276	0.127906	0.102794	0.161622	0.132229
CDKN2B-1264	0.0651269	0.0798667	0.0735713	0.0997241	0.0596822	0.110144	0.0848681	0.124367	0.0909022	0.0800906	0.0798251	0.0630278	0.078722	0.0709636	0.111972	0.0701475	0.0884174	0.0469158	0.0701611	0.0502225	0.0711571	0.0362094	0.0458133
CDKN2B-1316	0.105953	0.0870894	0.111509	0.163102	0.101914	0.250756	0.114023	0.172144	0.14927	0.11551	0.113377	0.145011	0.146222	0.15957	0.1639	0.184599	0.187424	0.0341354	0.188212	0.171799	0.119984	0.0257048	0.012849
CDKN2B-1419	0.0685871	0.0536181	0.0671242	0.0897754	0.0839669	0.118967	0.0919472	0.122042	0.0803084	0.112407	0.07255	0.120217	0.103752	0.105343	0.107923	0.0815128	0.11085	0.038135	0.109225	0.103142	0.0790492	0.0364315	0.0377929
CDKN2C-1083	0.120541	0.116235	0.120864	0.138934	0.119167	0.14516	0.129899	0.138624	0.126847	0.136728	0.129272	0.144479	0.132582	0.145738	0.144331	0.133007	0.172055	0.138028	0.16428	0.105973	0.112823	0.0792111	0.154355
CDKN2C-1168	0.210501	0.202032	0.170129	0.14585	0.206446	0.179988	0.193861	0.189483	0.180812	0.190791	0.147059	0.173471	0.21359	0.192603	0.241357	0.213959	0.226552	0.180538	0.24891	0.262743	0.243746	0.19128	0.292765
CDKN2C-1258	0	0.00456757	0	0	0	0	0.00168854	0.0153833	0.00148845	0.000749078	0.00186833	0	0.000980233	0.00193392	0	0.0031522	0	0	0.00112925	0.0003165	0.00015	0	0.000913089
CDKN2C-1319	0.0304871	0.0466641	0.0344921	0.0290933	0.0308811	0.0415908	0.0413643	0.0649633	0.0412844	0.0419765	0.0499987	0.0259066	0.0357398	0.0268593	0.0343997	0.0230799	0.0222651	0.0288728	0.0341031	0.0200838	0.0183591	0.0200694	0.038009
CDKN2C-945	0.434823	0.208849	0.0609038	0.263283	0.0808038	0.238945	0.0711119	0.38442	0.24858	0.277712	0.37964	0.30025	0.290633	0.0982937	0.391296	0.076896	0.0711756	0.367083	0.0950609	0.384437	0.112539	0.514847	0.680798
CDKN2D-1251	0.00349	0.00681804	0.00351962	0.000551416	0.00236967	0.0040514	0.00395209	0.0136885	0.00770655	0.00527864	0.00512713	0.00490319	0.00470213	0.0206127	0.00273892	0.00706178	0.00326299	0.00425422	0.00555709	0.00866179	0.00562555	0.0161365	0.00542146
CDKN2D-1487	0.224143	0.333098	0.192073	0.236054	0.235388	0.231458	0.260343	0.220206	0.213535	0.26614	0.230288	0.240173	0.222095	0.223103	0.251447	0.32924	0.280826	0.255479	0.231329	0.268019	0.266918	0.312364	0.325828
CDKN2D-805	0.0647915	0.0538038	0.042318	0.0535278	0.0510535	0.0788096	0.070631	0.0700017	0.0661465	0.0681897	0.0559927	0.0795478	0.0863895	0.0683549	0.0720992	0.0647076	0.0559701	0.082961	0.0786874	0.0702287	0.0694324	0.0797051	0.0795173
CDKN2D-874	0.129415	0.121831	0.0858966	0.119384	0.110896	0.119389	0.142892	0.123491	0.139068	0.138397	0.11718	0.136489	0.15181	0.11937	0.140329	0.100452	0.0970862	0.117228	0.207463	0.163441	0.0757091	0.204516	0.102909
CFTR-1051	0.306814	0.854187	0.267586	0.465087	0.550262	0.315113	0.360965	0.482825	0.798017	0.643273	0.848921	0.440462	0.260696	0.894059	0.266784	0.59973	0.64623	0.832225	0.295486	0.241182	0.797763	0.876988	0.136386
CFTR-1097	0.242312	0.667142	0.18637	0.361509	0.371912	0.22999	0.209298	0.287781	0.543892	0.444689	0.617465	0.334135	0.234792	0.672112	0.188023	0.346229	0.45956	0.549766	0.272548	0.304678	0.521424	0.621108	0.169551
CFTR-1191	0.102001	0.636667	0.0734392	0.25061	0.417255	0.120432	0.0632274	0.142697	0.681487	0.435261	0.720605	0.273942	0.0871179	0.842058	0.11475	0.409554	0.505288	0.733346	0.155656	0.118494	0.709533	0.743774	0.0186108
CFTR-1422	0.311006	0.632987	0.279297	0.316541	0.401147	0.333507	0.345657	0.376691	0.637884	0.497856	0.658523	0.44381	0.285079	0.7452	0.255178	0.478027	0.523978	0.690522	0.347856	0.334674	0.653915	0.384212	0.218465
CHC1-1418	0.0354069	0.045044	0.0384692	0.0305963	0.0342266	0.042893	0.0344653	0.0520871	0.0453846	0.0349543	0.0486002	0.0360702	0.0289759	0.0165355	0.0399877	0.0174678	0.0316474	0.0344725	0.0174729	0.0640768	0.014683	0.0369122	0.0479834
CHC1-895	0.240865	0.248212	0.203249	0.234953	0.226594	0.213966	0.238714	0.216985	0.227554	0.210716	0.212192	0.230819	0.217972	0.21014	0.224547	0.191682	0.237812	0.212117	0.205068	0.232625	0.210696	0.225674	0.213763
CHD2-799	0.80789	0.798099	0.721659	0.756305	0.743194	0.689294	0.770608	0.766682	0.755482	0.594358	0.722075	0.771468	0.760378	0.851103	0.777152	0.749016	0.708605	0.472472	0.773664	0.765378	0.828682	0.82625	0.527796
CHEK2-1439	0.975396	0.96409	0.96857	0.968679	0.966722	0.9684	0.972212	0.951781	0.965833	0.968869	0.962501	0.969622	0.971728	0.973557	0.970924	0.976519	0.966391	0.961679	0.976423	0.971771	0.976554	0.976753	0.974294
CHFR-1223	0.0546021	0.0566927	0.0584547	0.0629018	0.0497792	0.0582494	0.0507556	0.0795121	0.253344	0.0464614	0.0613353	0.0614552	0.0413845	0.0584583	0.0661679	0.0575351	0.0486238	0.0571614	0.0484239	0.0480997	0.0353567	0.0670892	0.0562486
CHFR-1300	0.0167126	0.0296362	0.0204242	0.0163602	0.0150864	0.0235282	0.0189233	0.051758	0.0614356	0.019853	0.0322091	0.0147686	0.0166622	0.0168953	0.0178867	0.0181996	0.0133837	0.0177683	0.014274	0.0144404	0.0133259	0.0118139	0.406096
CHFR-1333	0.0237193	0.0377555	0.0413541	0.0304851	0.0338682	0.0335206	0.0377352	0.0529971	0.323339	0.0352183	0.0539778	0.0184776	0.0340772	0.0258022	0.0550653	0.0184594	0.0353366	0.0427367	0.02968	0.0251652	0.0520059	0.0166596	0.551314
CHFR-896	0.188406	0.15124	0.146074	0.177231	0.187019	0.162252	0.177009	0.149463	0.582984	0.125099	0.137196	0.154776	0.211521	0.115707	0.146145	0.166155	0.202832	0.114811	0.12493	0.133998	0.149501	0.0854775	0.622414
CHGA-1166	0.642106	0.0849947	0.32296	0.407518	0.405918	0.515301	0.340227	0.453892	0.564974	0.518708	0.629472	0.530455	0.512594	0.361295	0.434837	0.487105	0.510254	0.610121	0.425348	0.477646	0.574622	0.791349	0.138347
CHGA-1258	0.812078	0.183062	0.60066	0.541023	0.575983	0.592877	0.579463	0.3056	0.56021	0.691086	0.465249	0.606082	0.475243	0.679404	0.464191	0.562218	0.637205	0.651273	0.494829	0.39932	0.713955	0.117731	0.137329
CHGA-1327	0.654516	0.198675	0.458787	0.385576	0.520222	0.531711	0.331331	0.584978	0.563503	0.544055	0.690825	0.58278	0.569824	0.583562	0.407272	0.47607	0.52808	0.581788	0.41902	0.420385	0.763492	0.664384	0.698554
CHGA-1371	0.880096	0.247225	0.589884	0.58402	0.631522	0.713401	0.518273	0.590496	0.727754	0.736004	0.816809	0.746864	0.663686	0.807116	0.646202	0.736728	0.702096	0.773392	0.602011	0.617045	0.899186	0.736814	0.375682
CHGA-1462	0.0182003	0.0378298	0.0185298	0.00344237	0.0275807	0.027041	0.0351091	0.0658475	0.0170009	0.0224112	0.0329724	0.0172808	0.027851	0.0200781	0.0356727	0.0319636	0.00183814	0.0367539	0.0121192	0.0394876	0.0230275	0.0155069	0.0378999
CHI3L2-1224	0.909428	0.930449	0.848314	0.8773	0.896573	0.835056	0.871147	0.863831	0.810055	0.861006	0.841354	0.852736	0.856341	0.755905	0.794886	0.870851	0.858025	0.791701	0.870761	0.887924	0.76927	0.799619	0.846713
CHI3L2-233	0.895678	0.91973	0.907022	0.875125	0.908884	0.917431	0.897482	0.885263	0.926365	0.87325	0.929576	0.863954	0.907538	0.85399	0.890606	0.886933	0.858261	0.903501	0.911473	0.917694	0.91371	0.846532	0.895861
CHI3L2-302	0.861106	0.899896	0.852822	0.800103	0.781213	0.81464	0.880065	0.873928	0.83759	0.795106	0.891047	0.739708	0.864957	0.82749	0.87332	0.777648	0.796578	0.890732	0.76948	0.827336	0.867755	0.886629	0.815642
COL1A2-1006	0.521639	0.0460538	0.0899768	0.107499	0.138872	0.164928	0.0818272	0.102211	0.0592682	0.102061	0.0704967	0.189601	0.0672147	0.650304	0.0993607	0.274151	0.16385	0.455202	0.0623647	0.103971	0.204281	0.210488	0.0403939
COL1A2-1116	0.523245	0.14754	0.286967	0.196977	0.289577	0.240027	0.203977	0.204021	0.574095	0.194414	0.164356	0.265582	0.176385	0.775412	0.140227	0.467482	0.446562	0.48833	0.214872	0.166802	0.255877	0.78019	0.0497363
COL1A2-1120	0.570307	0.0313632	0.279063	0.182994	0.25798	0.166234	0.0758924	0.14018	0.631359	0.11428	0.0955013	0.236788	0.0800451	0.819338	0.0750128	0.420003	0.453568	0.541434	0.113191	0.14619	0.265855	0.782212	0.0110531
COL1A2-1466	0.387132	0.0637511	0.415895	0.168217	0.303281	0.121015	0.100637	0.116	0.583757	0.103073	0.102149	0.127934	0.0767924	0.763842	0.074935	0.334894	0.399861	0.554658	0.147722	0.0709079	0.388482	0.881377	0.077571
COL1A2-253	0.66076	0.914208	0.694139	0.81474	0.814517	0.83276	0.79354	0.827953	0.715707	0.854449	0.79981	0.796184	0.778432	0.846773	0.853731	0.754356	0.770857	0.801601	0.771004	0.689666	0.834357	0.70581	0.316825
COL1A2-311	0.952864	0.939833	0.926144	0.925471	0.933236	0.94015	0.955214	0.91846	0.955324	0.940997	0.942624	0.929213	0.925973	0.969335	0.964596	0.917415	0.945843	0.90244	0.944192	0.947941	0.960392	0.957889	0.906635
COL1A2-625	0.949485	0.965193	0.839835	0.921469	0.908797	0.928725	0.847975	0.947187	0.657829	0.963961	0.817868	0.918767	0.85234	0.928015	0.867469	0.809034	0.865223	0.937124	0.841837	0.815779	0.956033	0.472713	0.696819
COL1A2-761	0.682282	0.494194	0.561449	0.632041	0.602816	0.651707	0.516467	0.627751	0.610546	0.715739	0.49438	0.574054	0.514863	0.771348	0.608777	0.568225	0.592216	0.755492	0.499973	0.507083	0.679875	0.733919	0.500704
COL1A2-912	0.705134	0.113663	0.560286	0.331509	0.415457	0.40694	0.197603	0.479984	0.636592	0.451344	0.467494	0.380863	0.190434	0.742427	0.310441	0.405519	0.455687	0.691657	0.248789	0.486143	0.481404	0.708174	0.151363
COPG2-1193	0.0100378	0.007946	0.0104959	0	0.00325181	0.013675	0.00505116	0.0109151	0.00755688	0.0070074	0.00892748	0.00384385	0.00823244	0.0201289	0.0124997	0.00591093	0.00506621	0.00129469	0.0125515	0.00217447	0.00728785	0.00465276	0.00103077
COPG2-1303	0.0352194	0.0432853	0.0274303	0.0184466	0.0301994	0.0395092	0.0318738	0.0578756	0.027867	0.0422905	0.0414931	0.0547732	0.0371107	0.0151551	0.0321209	0.0571579	0.0233762	0.0319806	0.0328361	0.0536872	0.0251162	0.0589621	0.0677651
COPG2-1350	0.235704	0.180705	0.211344	0.22443	0.232771	0.209432	0.276216	0.208151	0.224644	0.224303	0.210274	0.219394	0.278179	0.243363	0.296288	0.261027	0.29051	0.217532	0.264785	0.211827	0.273855	0.256117	0.342397
COPG2-955	0.413577	0.37498	0.420646	0.364639	0.449617	0.374293	0.372896	0.365127	0.381321	0.350721	0.353543	0.445371	0.37679	0.50989	0.347187	0.361795	0.504393	0.286903	0.376444	0.369524	0.261533	0.247764	0.217832
CPA4-217	0.965631	0.972349	0.967697	0.964571	0.966402	0.968214	0.965612	0.96639	0.962059	0.954986	0.934737	0.959272	0.961396	0.963293	0.96574	0.955587	0.962131	0.971751	0.956409	0.96129	0.955508	0.947332	0.950154
CPA4-521	0.562397	0.660621	0.592377	0.541569	0.568195	0.580975	0.586657	0.613372	0.605475	0.510545	0.636157	0.511244	0.531165	0.534071	0.575749	0.526537	0.515375	0.551711	0.486404	0.520644	0.557911	0.461014	0.618374
CPA4-60	0.817351	0.860684	0.836135	0.791815	0.814957	0.828362	0.835853	0.509363	0.811743	0.758771	0.500204	0.792405	0.819005	0.818	0.813264	0.745623	0.784576	0.789908	0.795375	0.73116	0.819312	0.550982	0.784583
CPNE1-1353	0.0472093	0.0650864	0.0383863	0.046305	0.0431379	0.0517371	0.0397406	0.0861038	0.0625114	0.0418937	0.0593185	0.0315002	0.0348876	0.0697065	0.0366532	0.0784368	0.0422341	0.0549127	0.0349574	0.0370056	0.0465073	0.0403687	0.0347576
CRIP1-1227	0.332456	0.627965	0.472659	0.334811	0.329206	0.37954	0.352314	0.387035	0.548207	0.317803	0.317291	0.26351	0.370939	0.343839	0.706904	0.397227	0.392294	0.676651	0.323965	0.330364	0.467739	0.78114	0.355908
CRIP1-1374	0.195643	0.188287	0.170665	0.240715	0.217069	0.181905	0.247276	0.177955	0.14216	0.220662	0.190461	0.244013	0.216678	0.195082	0.361531	0.227188	0.244835	0.309596	0.240123	0.258506	0.203096	0.236917	0.242653
CRIP1-298	0.314267	0.682431	0.541046	0.396544	0.427872	0.559342	0.457667	0.681887	0.447761	0.346767	0.389249	0.351928	0.283774	0.366595	0.527955	0.413676	0.519243	0.694952	0.666866	0.350916	0.548231	0.874861	0.339065
CRIP1-628	0.284524	0.781934	0.501825	0.538696	0.352339	0.65	0.347214	0.693221	0.616123	0.371629	0.350956	0.38976	0.303374	0.420257	0.679629	0.540628	0.535884	0.735324	0.577496	0.538936	0.862226	0.893751	0.290886
CRIP1-862	0.297027	0.767067	0.427432	0.441357	0.307009	0.596536	0.436242	0.660256	0.555889	0.287425	0.330389	0.368916	0.318764	0.325816	0.722186	0.472358	0.47574	0.735446	0.508723	0.529367	0.838674	0.8977	0.228818
CSF1-1162	0.0281763	0.0525968	0.0313127	0.0367884	0.0438547	0.0328481	0.0179952	0.0425037	0.0301253	0.0239766	0.0315258	0.0511389	0.00738109	0.021061	0.0397102	0.00581469	0.0490792	0.0163988	0.021609	0.0388325	0.00492399	0.0940125	0.110928
CSF1-1284	0.0525946	0.0755417	0.0373045	0.0299191	0.0839035	0.0493321	0.0363183	0.0740905	0.0680277	0.0671516	0.0357764	0.126839	0.0662063	0.0607188	0.0833545	0.125543	0.115533	0.0917159	0.0789286	0.0832787	0.0624247	0.0655968	0.156648
CSF1-992	0.141855	0.148693	0.128835	0.14455	0.166223	0.148365	0.171641	0.145144	0.140697	0.124651	0.125378	0.0957696	0.157023	0.118511	0.132033	0.159292	0.137704	0.164255	0.16779	0.0996563	0.211047	0.216519	0.223296
CSNK2B-1088	0.0117397	0.0216052	0.0192342	0.0177805	0.0175958	0.0167097	0.0160445	0.0209344	0.0168443	0.0139346	0.0173008	0.0146334	0.0232143	0.0225109	0.0218935	0.0223694	0.00791242	0.0203629	0.010492	0.0170334	0.0218505	0.0127662	0.015843
CSNK2B-1121	0.0146954	0.030315	0.021087	0.0151117	0.0257673	0.0269165	0.016242	0.0360052	0.0265339	0.0205773	0.0191622	0.0100037	0.0496503	0.0189081	0.021804	0.0395591	0.00896564	0.0246648	0.0338665	0.0285661	0.0297233	0.0137607	0.0595792
CSNK2B-1307	0.0161341	0.0307303	0.0226887	0.0100506	0.0100052	0.0225238	0.0195614	0.0435151	0.0236589	0.0167619	0.0302022	0.0264104	0.0154242	0.00909299	0.00869482	0.00602038	0.00661553	0.0141918	0.0153884	0.012299	0.00867225	0.00879978	0.019012
CSNK2B-1308	0.0295139	0.0548175	0.0406844	0.0290265	0.0338316	0.0501543	0.0381647	0.0779147	0.0498575	0.0365101	0.061181	0.0136207	0.0175826	0.00982112	0.0419424	0.00973553	0.0124618	0.0188115	0.0131507	0.0110142	0.00993538	0.0142053	0.00854749
CSNK2B-1374	0.0776579	0.0941679	0.0851726	0.0813977	0.0829185	0.0973614	0.102511	0.0972664	0.0926235	0.0766526	0.0972768	0.0766732	0.0739974	0.0958181	0.0818974	0.132185	0.101051	0.099757	0.0725586	0.106153	0.08483	0.0708104	0.0788258
CSNK2B-1409	0.130774	0.135472	0.106788	0.122581	0.115367	0.110993	0.117561	0.139718	0.108267	0.111299	0.107605	0.195996	0.109435	0.113731	0.152349	0.154491	0.146226	0.0663259	0.163309	0.108254	0.138192	0.0899201	0.0787611
CSNK2B-1491	0.0218292	0.0248592	0.0230842	0.0175132	0.0240533	0.026172	0.0237001	0.0380143	0.0275719	0.0269472	0.029983	0.0230127	0.0253716	0.0220594	0.0192953	0.0260025	0.0180402	0.0223607	0.0209825	0.019704	0.0202133	0.0237363	0.0279209
CSNK2B-502	0.00776761	0.0162542	0.00948382	0.00793345	0.0113168	0.0140112	0.014921	0.0244649	0.0136792	0.0140879	0.0125038	0.0141564	0.0185509	0.0093429	0.0152287	0.0154464	0.0131778	0.0168586	0.00966257	0.0135029	0.0144542	0.0169745	0.0163268
CSNK2B-957	0.332109	0.273045	0.306595	0.38524	0.359129	0.348642	0.388117	0.267035	0.338654	0.304156	0.323904	0.33643	0.321713	0.329849	0.360182	0.405756	0.43973	0.351432	0.411902	0.418085	0.346576	0.346412	0.274114
CSPG2-1157	0.144589	0.184252	0.390274	0.184932	0.265884	0.297895	0.193898	0.288211	0.394318	0.13703	0.522012	0.129838	0.12823	0.699546	0.17138	0.479005	0.41869	0.776942	0.17182	0.119263	0.46388	0.145433	0.147876
CSPG2-1368	0.0600499	0.0675869	0.207565	0.0737673	0.151329	0.178276	0.0447976	0.094506	0.426433	0.0526326	0.38636	0.0651178	0.0497583	0.559863	0.0504947	0.351698	0.21134	0.616188	0.0583224	0.0846272	0.0573361	0.019237	0.0405649
CSPG2-1420	0.199575	0.177451	0.430944	0.175586	0.354644	0.36151	0.21017	0.179952	0.577566	0.169217	0.570963	0.180015	0.161444	0.679626	0.1633	0.557125	0.326361	0.699975	0.186149	0.196342	0.218433	0.110087	0.13894
CSPG2-1480	0.0113068	0.0140734	0.210195	0.0163228	0.132914	0.164992	0.0148417	0.0305467	0.138411	0.0178654	0.39666	0.0317236	0.0154421	0.647687	0.00970595	0.395317	0.183629	0.658602	0.0140914	0.00604459	0.00683314	0.0108345	0.0184067
CSPG2-803	0.116339	0.102438	0.178185	0.102899	0.106638	0.126181	0.101659	0.382914	0.249168	0.0748576	0.225535	0.0438379	0.111004	0.251786	0.120963	0.187047	0.13893	0.38995	0.0678711	0.0663392	0.171901	0.656314	0.0232986
CSPG2-870	0.0496815	0.0543381	0.208686	0.0525719	0.095178	0.111984	0.0281501	0.248205	0.149952	0.0308409	0.253136	0.0296397	0.0435982	0.345934	0.00598607	0.183395	0.159469	0.403069	0.0377943	0.0470433	0.503566	0.248737	0.0133957
CSTB-1080	0.0615065	0.148058	0.0562452	0.0500372	0.0490736	0.0679584	0.0592044	0.0518545	0.0502203	0.0569847	0.074489	0.0481863	0.0446159	0.0409285	0.0774608	0.0675675	0.0576991	0.0583879	0.0609266	0.0254623	0.042807	0.157513	0.0575952
CSTB-1366	0.127577	0.158284	0.120709	0.123454	0.109454	0.128764	0.141531	0.143889	0.117425	0.126861	0.137388	0.105667	0.099636	0.0814681	0.10852	0.115593	0.112758	0.0975871	0.10226	0.0942918	0.0851106	0.124006	0.0933191
CTAG1-1253	0.887016	0.877744	0.886137	0.878203	0.913812	0.885218	0.877124	0.889587	0.889008	0.901236	0.880428	0.893849	0.895052	0.890024	0.842988	0.870373	0.853137	0.86535	0.925403	0.881557	0.924058	0.915195	0.929356
CTAG1-1470	0.933661	0.903273	0.929414	0.937369	0.949364	0.908717	0.936129	0.859091	0.906251	0.929324	0.918951	0.947426	0.940076	0.954034	0.877856	0.940572	0.93009	0.9479	0.938724	0.939788	0.948718	0.958845	0.925142
CTAG1-763	0.954763	0.927539	0.949621	0.954131	0.961405	0.945017	0.958787	0.923028	0.949554	0.957607	0.944348	0.951206	0.96397	0.930134	0.935509	0.954781	0.946733	0.961584	0.954976	0.949127	0.969962	0.960398	0.964972
CTAG2-1391	0.963824	0.902671	0.959834	0.961225	0.973	0.925357	0.964623	0.898197	0.95577	0.962368	0.907706	0.960826	0.96408	0.934414	0.866641	0.968136	0.960398	0.96807	0.959643	0.95352	0.976604	0.972079	0.955589
CTAG2-475	0.812325	0.842462	0.85881	0.829907	0.916884	0.784604	0.828945	0.892455	0.845944	0.880292	0.75566	0.787501	0.818113	0.68225	0.677284	0.855673	0.823143	0.84838	0.896391	0.760067	0.704483	0.8568	0.703658
CTAG2-501	0.598977	0.648723	0.544371	0.497041	0.70665	0.524363	0.537652	0.75375	0.592157	0.68317	0.46523	0.465061	0.557401	0.396213	0.27453	0.534416	0.495939	0.56536	0.727235	0.536067	0.341159	0.507092	0.470638
CTBP1-1181	0.019586	0.0364358	0.0147591	0.0212789	0.0324802	0.0162058	0.011867	0.0331317	0.017676	0.0216154	0.0213527	0.00947028	0.0177309	0.0111072	0.0353302	0.00627687	0.023676	0.00587861	0.0225896	0.00690095	0.00428133	0.000631691	0.0797253
CTBP1-1317	0.2238	0.180947	0.180642	0.165613	0.187029	0.16514	0.171229	0.192022	0.164794	0.162145	0.158505	0.140647	0.156822	0.138516	0.17496	0.160257	0.193429	0.157646	0.198592	0.172358	0.161226	0.159472	0.25912
CTBP1-212	0.929324	0.898913	0.956576	0.954408	0.942478	0.960812	0.967483	0.899527	0.954413	0.922751	0.928474	0.916145	0.957337	0.930997	0.945706	0.956991	0.957581	0.959358	0.970048	0.948558	0.946979	0.976246	0.936271
CTBP1-513	0.326518	0.234596	0.244325	0.277126	0.221609	0.254627	0.368571	0.217121	0.241467	0.21775	0.298674	0.21883	0.268415	0.19918	0.315583	0.248927	0.235764	0.234503	0.245984	0.277695	0.16074	0.469415	0.330556
CTLA4-373	0.581216	0.930513	0.734756	0.782751	0.719244	0.810629	0.839872	0.583202	0.764253	0.641776	0.594786	0.728455	0.700622	0.680102	0.711013	0.795546	0.724779	0.56641	0.727081	0.747962	0.627593	0.238119	0.457929
CTLA4-509	0.876912	0.527803	0.780455	0.862953	0.459661	0.000813535	0.887373	0.305624	0.814068	0.391761	0.405442	0.873153	0.47229	0.515622	0.477001	0.863946	0.824988	0.875797	0.789619	0.752696	0.868167	0.0192827	0.743875
CTLA4-640	0.839422	0.925169	0.838217	0.884745	0.887292	0.849982	0.909692	0.620732	0.829783	0.748008	0.607512	0.848191	0.837756	0.873748	0.795997	0.912216	0.852385	0.832348	0.860546	0.798173	0.833218	0.253631	0.693692
CTNNB1-1231	0.155857	0.171006	0.131352	0.136375	0.131314	0.126315	0.175827	0.15416	0.127927	0.162336	0.134512	0.146045	0.130734	0.116548	0.138962	0.186508	0.136372	0.152754	0.125596	0.162447	0.132493	0.259233	0.149602
CTNNB1-1464	0.03974	0.0620224	0.0436148	0.0379011	0.0288544	0.0488805	0.0564556	0.0783018	0.04722	0.0520849	0.0510167	0.029664	0.035033	0.036608	0.0495893	0.050206	0.0242387	0.0339587	0.0292717	0.0321039	0.0250478	0.0374959	0.0250905
CTNNB1-731	0.106395	0.154955	0.0928513	0.116506	0.10554	0.100329	0.12158	0.124883	0.0902392	0.108445	0.116142	0.0916946	0.101867	0.142994	0.119225	0.120422	0.115653	0.104135	0.127886	0.144824	0.070998	0.140691	0.079339
CTNNB1-855	0.438502	0.365191	0.506252	0.529032	0.509401	0.485908	0.527407	0.417155	0.468192	0.478361	0.518633	0.467355	0.476387	0.512183	0.506795	0.44299	0.512676	0.438821	0.465578	0.532147	0.419208	0.484319	0.217393
CTSH-1148	0.180009	0.272176	0.277674	0.222311	0.240076	0.28808	0.221968	0.303565	0.57363	0.29769	0.330894	0.145243	0.284946	0.151157	0.230902	0.154526	0.183206	0.381913	0.228051	0.183391	0.125732	0.165535	0.219863
CTSH-1262	0.130212	0.154566	0.136402	0.162198	0.13718	0.130085	0.157762	0.15303	0.131473	0.132727	0.155544	0.172002	0.141069	0.12925	0.166735	0.120675	0.130514	0.125522	0.140792	0.149041	0.113886	0.112256	0.115088
CTSH-1265	0.0698782	0.10231	0.107664	0.0778421	0.0823118	0.110761	0.0791189	0.165791	0.0970274	0.0832644	0.120983	0.0345883	0.0744891	0.0727346	0.0699552	0.0627637	0.0716805	0.0949335	0.0558878	0.110209	0.0717023	0.0814981	0.0525458
CTSH-1355	0.0225302	0.036219	0.0172224	0.0112865	0.0179681	0.0180343	0.0189438	0.030398	0.0251384	0.0188547	0.0195471	0.0254808	0.0295245	0.011052	0.0255286	0.0434241	0.0076903	0.0299587	0.0261642	0.0126786	0.0272591	0.0310675	0.0705146
CTSH-612	0.404822	0.415873	0.316678	0.366399	0.282943	0.40704	0.421508	0.456651	0.418283	0.344924	0.452561	0.228818	0.355046	0.337827	0.413254	0.303768	0.275137	0.271303	0.355288	0.413932	0.23118	0.455778	0.374603
CYLD-1213	0.088609	0.109267	0.0861571	0.0901331	0.0710897	0.0923612	0.0870018	0.119821	0.0878649	0.0917792	0.0977355	0.054706	0.0822533	0.0694021	0.103521	0.0585576	0.0653825	0.0657832	0.0668203	0.0621353	0.0713544	0.0404197	0.0487495
CYLD-1424	0.0550092	0.0947927	0.063504	0.0632784	0.0563166	0.0709471	0.0585261	0.10782	0.0738825	0.0676724	0.0869783	0.0261828	0.0374097	0.0205033	0.0643134	0.0540187	0.0379938	0.0410324	0.0426074	0.0402572	0.0211309	0.0441412	0.0501706
CYLD-804	0.472827	0.368984	0.533326	0.624067	0.63764	0.667037	0.617733	0.395884	0.61741	0.52994	0.53103	0.663128	0.486918	0.502288	0.434088	0.578347	0.70246	0.321242	0.742568	0.679913	0.584685	0.217441	0.300951
CYP1A1-1118	0.39816	0.528365	0.355384	0.371656	0.397969	0.354614	0.39668	0.401152	0.385651	0.386919	0.373024	0.375887	0.379907	0.438676	0.481549	0.465786	0.469097	0.37443	0.432345	0.456028	0.447477	0.431496	0.46536
CYP1A1-1405	0.0864732	0.108564	0.091175	0.0922667	0.114572	0.123949	0.102426	0.114652	0.108662	0.0980993	0.128997	0.105072	0.0852566	0.129386	0.0685305	0.0900049	0.12618	0.100517	0.0718316	0.098285	0.0706048	0.061918	0.121597
CYP1A1-234	0.198676	0.225516	0.333225	0.4257	0.683866	0.512644	0.19644	0.418481	0.667896	0.526569	0.279724	0.47507	0.505073	0.310686	0.32805	0.417787	0.557239	0.698174	0.669254	0.358255	0.233341	0.731327	0.0911527
CYP1A1-330	0.317287	0.0824467	0.11131	0.146166	0.24908	0.169442	0.0723991	0.151396	0.204606	0.196522	0.0903696	0.159798	0.121225	0.100395	0.169607	0.155074	0.179056	0.294085	0.169317	0.12272	0.0579353	0.637307	0.0546887
DAB2IP-1172	0.0546906	0.0779409	0.0771264	0.059452	0.0544052	0.0617381	0.0708234	0.0965762	0.0519038	0.0612948	0.0687924	0.0245442	0.0493578	0.0813862	0.122398	0.050643	0.0546503	0.0735545	0.152681	0.0998066	0.0564205	0.906454	0.893896
DAB2IP-727	0.70485	0.760011	0.656407	0.699517	0.627424	0.67351	0.731267	0.775931	0.683964	0.652845	0.784351	0.683093	0.74011	0.742036	0.79316	0.695309	0.647112	0.878565	0.605126	0.67141	0.853945	0.957226	0.936065
DAB2IP-768	0.257341	0.305089	0.35099	0.329524	0.282642	0.347727	0.323515	0.428217	0.394364	0.265766	0.390358	0.275043	0.388182	0.226506	0.35925	0.264926	0.28689	0.539306	0.227742	0.363255	0.443217	0.6715	0.735987
DAB2IP-860	0.656904	0.367527	0.656041	0.656874	0.555891	0.615805	0.73645	0.739899	0.690191	0.546593	0.74862	0.588872	0.771781	0.651747	0.776062	0.635226	0.632741	0.87414	0.476251	0.570784	0.834835	0.936091	0.940502
DAB2IP-930	0.10774	0.0841069	0.164448	0.110893	0.0825456	0.104633	0.101728	0.135352	0.31042	0.0745803	0.237165	0.104796	0.257905	0.10731	0.248219	0.0531148	0.139534	0.408816	0.0884782	0.11501	0.493859	0.783358	0.805482
DAD1-1207	0.000314	0.00584352	0.00356696	0.00227285	0.00273928	0.00455754	0.000901447	0.0100871	0.00432432	0.00126315	0.00623133	0.00492554	0.00875714	0.00146008	0.000789	0.00734837	0	0.00341734	0.00180369	0.00190227	0.00301217	0.0008725	0.00137721
DAD1-1285	0.0159947	0.0200511	0.00815606	0.0230919	0.0289552	0.0130253	0.0325234	0.0308042	0.0202517	0.0292666	0.0220911	0.0100677	0.0535982	0.0267214	0.0298277	0.00454837	0.0215296	0.0407312	0.0369688	0.0369472	0.00758958	0.0173687	0
DAD1-1400	0.00527377	0.00818505	0.00693054	0.00457941	0.00181479	0.0115658	0.0196722	0.0147695	0.00791521	0.00647425	0.00680352	0.0434939	0.00878817	0.00997222	0.00666663	0.00360043	0.0161639	0.00807279	0.0088597	0.00343177	0.00523188	0.0223874	0.01668
DAD1-1463	0.0450369	0.0389474	0.0169917	0.0302653	0.0397582	0.0348988	0.034173	0.0489441	0.0276898	0.0299189	0.0307013	0.0157195	0.0462335	0.0154238	0.0266922	0.0770499	0.0259282	0.021359	0.0163666	0.0344949	0.0237138	0.0152472	0.075195
DAD1-207	0.913234	0.953622	0.939871	0.911817	0.907932	0.925235	0.938583	0.936663	0.937708	0.900905	0.908726	0.875123	0.893099	0.895682	0.819975	0.92362	0.891697	0.932184	0.869094	0.892812	0.906801	0.872029	0.890335
DAD1-655	0.814636	0.959404	0.926398	0.831424	0.848759	0.845047	0.834622	0.820082	0.815709	0.792443	0.615258	0.778144	0.692767	0.6673	0.566905	0.701462	0.914308	0.891675	0.907463	0.807391	0.657081	0.561603	0.42306
DAD1-886	0.0435342	0.0569527	0.0642363	0.0545271	0.0390489	0.0552334	0.0558485	0.0680711	0.0489767	0.0414339	0.0499548	0.0671215	0.0666745	0.0392331	0.0499986	0.0635092	0.0503515	0.0440546	0.044683	0.0446578	0.0275724	0.0533966	0.0863532
DAPK1-1116	0.117897	0.151494	0.111571	0.130334	0.105777	0.14844	0.100837	0.18034	0.122743	0.133381	0.126062	0.0787177	0.0807491	0.0907322	0.111679	0.096453	0.148256	0.0712631	0.103941	0.0844148	0.111911	0.0524977	0.0702302
DAPK1-1225	0.0975946	0.109173	0.0880835	0.106629	0.101488	0.103303	0.0827149	0.153188	0.0874307	0.123954	0.115883	0.110314	0.0906986	0.104249	0.0806462	0.0760915	0.144139	0.131806	0.0794491	0.102749	0.0911468	0.099376	0.052168
DAPK1-1353	0.210047	0.211272	0.188209	0.231764	0.25414	0.232624	0.212061	0.229808	0.18221	0.253563	0.204465	0.268983	0.220772	0.207493	0.24007	0.188804	0.312235	0.218084	0.24336	0.274919	0.179589	0.196314	0.201083
DAPK1-1491	0.267114	0.143386	0.163575	0.326316	0.40169	0.262474	0.155814	0.310926	0.184834	0.464663	0.254214	0.378013	0.166091	0.215236	0.17924	0.204559	0.455314	0.202688	0.237434	0.228519	0.229237	0.116351	0.148412
DAPK1-882	0.490009	0.647556	0.646492	0.577337	0.545973	0.534756	0.604864	0.591423	0.658992	0.471838	0.512468	0.500527	0.566502	0.493795	0.496749	0.575724	0.577471	0.711216	0.467366	0.572241	0.514175	0.723866	0.361243
DBC1-1053	0.639022	0.0805286	0.113519	0.134413	0.164895	0.136649	0.0745196	0.135249	0.354509	0.310739	0.289895	0.223988	0.117637	0.219409	0.100238	0.0846859	0.165379	0.46741	0.0659774	0.124492	0.473603	0.0829174	0.352802
DBC1-1179	0.563862	0.398872	0.41969	0.401093	0.432783	0.39231	0.331715	0.411976	0.439034	0.43297	0.469228	0.40901	0.411318	0.477248	0.323289	0.396368	0.43455	0.48694	0.338845	0.400732	0.476517	0.56551	0.645416
DBC1-823	0.624893	0.764877	0.674119	0.645439	0.613829	0.596312	0.288303	0.395971	0.350533	0.469365	0.553559	0.550535	0.440955	0.757073	0.560414	0.529617	0.739619	0.678599	0.681952	0.673885	0.650667	0.529701	0.809538
DCC-1031	0.820535	0.267985	0.616486	0.625211	0.685341	0.514076	0.401049	0.507346	0.462924	0.811563	0.755506	0.790031	0.643876	0.898564	0.491106	0.762377	0.722019	0.734044	0.433005	0.344551	0.84559	0.0898436	0.955548
DCC-1103	0.55036	0.150513	0.214068	0.256393	0.294367	0.233102	0.170943	0.249886	0.295263	0.444631	0.531718	0.273698	0.269548	0.272037	0.257617	0.300521	0.37942	0.65184	0.190738	0.202937	0.541435	0.619765	0.813079
DCC-1324	0.242928	0.0195076	0.0426539	0.0812814	0.0913603	0.0669345	0.0352799	0.0583358	0.0470226	0.122952	0.173601	0.0757593	0.0876853	0.0836588	0.0471307	0.148078	0.112266	0.257763	0.0578691	0.0424495	0.0527708	0.393098	0.0814175
DCC-679	0.155895	0.108254	0.212364	0.212228	0.243047	0.167513	0.108108	0.222707	0.299473	0.371736	0.442632	0.328069	0.351954	0.446615	0.182672	0.178078	0.290501	0.325349	0.147472	0.165816	0.203439	0.0293459	0.0467628
DCC-751	0.0914275	0.0431387	0.110161	0.137671	0.170916	0.140247	0.0540945	0.129668	0.271178	0.194448	0.509151	0.142479	0.112784	0.0971984	0.125641	0.114136	0.190522	0.175841	0.10657	0.0774079	0.142371	0.0945871	0.0570005
DDX17-1299	0.0874499	0.134957	0.0802473	0.0821834	0.0822564	0.0729025	0.0865794	0.0921537	0.0782012	0.0713564	0.0802736	0.0486918	0.0503383	0.147923	0.0730853	0.101386	0.0979624	0.127971	0.085188	0.0889389	0.103684	0.0536186	0.116266
DDX17-135	0.934301	0.923801	0.929009	0.92646	0.933751	0.926558	0.929884	0.909945	0.928396	0.935445	0.927816	0.916179	0.932743	0.916928	0.93222	0.929992	0.918673	0.899849	0.936157	0.937848	0.949654	0.902721	0.931376
DDX17-1440	0.00433237	0.0074733	0.00486626	0.000627432	0.00459532	0.0125164	0.00189291	0.0119058	0.00952343	0.00399617	0.00836846	0.00275837	0.00666552	0.00156492	0.00166784	0.00221986	0.00111466	0.00312843	0.00712588	0.0135916	0.00228613	0.0084875	0.0167931
DDX17-209	0.969606	0.961974	0.968869	0.968614	0.970774	0.968638	0.967761	0.959466	0.968088	0.965549	0.969785	0.958368	0.968475	0.961784	0.967364	0.9591	0.962304	0.949901	0.968975	0.968332	0.966247	0.962539	0.966567
DDX17-411	0.967677	0.965544	0.97037	0.965506	0.967256	0.965359	0.966813	0.962178	0.968196	0.963671	0.963317	0.962818	0.967167	0.959656	0.967638	0.96461	0.963742	0.955194	0.966935	0.960051	0.971623	0.954801	0.95886
DIO3-108	0.471653	0.0316286	0.174299	0.322751	0.380849	0.338451	0.0690824	0.437344	0.388753	0.614997	0.64559	0.561175	0.565426	0.742736	0.0984366	0.133035	0.277172	0.767453	0.129481	0.359006	0.820852	0.85742	0.0590723
DIO3-1355	0.729904	0.317593	0.487613	0.543419	0.675696	0.658339	0.343284	0.698847	0.601544	0.694336	0.758039	0.679756	0.65482	0.83676	0.36799	0.631412	0.662782	0.758867	0.482272	0.58714	0.816304	0.882782	0.171267
DIO3-472	0.611347	0.118504	0.323557	0.384835	0.462317	0.406322	0.353785	0.272684	0.37056	0.538774	0.55807	0.523607	0.539364	0.701827	0.559126	0.373348	0.465731	0.683501	0.435678	0.537245	0.698639	0.779898	0.141143
DLC1-1012	0.633526	0.374782	0.637319	0.657051	0.595444	0.716421	0.802113	0.432797	0.696152	0.552946	0.64264	0.526377	0.532114	0.420804	0.644713	0.591524	0.535033	0.569595	0.697179	0.583352	0.753711	0.169425	0.369274
DLC1-1413	0.535923	0.405805	0.507561	0.56087	0.551639	0.537765	0.589146	0.485718	0.531951	0.627202	0.521076	0.489509	0.48096	0.484064	0.546545	0.582152	0.552329	0.626295	0.514849	0.452094	0.757233	0.440411	0.460608
DLC1-780	0.569043	0.126131	0.35383	0.438457	0.428943	0.470251	0.529911	0.242303	0.386905	0.34645	0.339519	0.388875	0.256599	0.163694	0.344659	0.390864	0.436606	0.417733	0.424897	0.404202	0.52784	0.0571491	0.147331
DLK1-1119	0.868923	0.839696	0.816766	0.798187	0.801386	0.799054	0.647854	0.747553	0.77464	0.836452	0.816008	0.848962	0.836946	0.90471	0.620544	0.84671	0.878135	0.838156	0.762433	0.754526	0.899562	0.931767	0.431443
DLK1-1185	0.648891	0.398851	0.336155	0.307294	0.37814	0.335342	0.120013	0.176289	0.305763	0.561837	0.242144	0.458191	0.417328	0.770295	0.16666	0.500221	0.440123	0.617385	0.210221	0.244374	0.782142	0.582648	0.107469
DLK1-1226	0.619312	0.585934	0.304927	0.393247	0.415622	0.401398	0.312483	0.33404	0.330237	0.538173	0.607287	0.462594	0.49428	0.723353	0.323656	0.508667	0.511516	0.536381	0.340948	0.41448	0.722308	0.43011	0.292505
DLK1-1287	0.665425	0.137768	0.183551	0.33381	0.39302	0.443829	0.132593	0.211786	0.488051	0.570599	0.444786	0.512904	0.620871	0.754511	0.168	0.447557	0.557536	0.595789	0.184268	0.196474	0.751865	0.35048	0.193524
DLK1-438	0.953308	0.784785	0.947661	0.946373	0.94422	0.918091	0.92584	0.843908	0.934188	0.925403	0.870445	0.957373	0.920563	0.897693	0.893797	0.965561	0.964659	0.952139	0.952571	0.941373	0.95434	0.963622	0.729982
DLK1-780	0.789818	0.798796	0.826902	0.800167	0.809932	0.830148	0.812475	0.716492	0.818498	0.805937	0.796592	0.822761	0.825151	0.828227	0.75421	0.812486	0.823496	0.751246	0.784193	0.809822	0.75345	0.758602	0.51588
DMP1-1150	0.941504	0.930761	0.936669	0.92785	0.930521	0.93632	0.942135	0.934427	0.929301	0.915546	0.937777	0.912794	0.93087	0.93121	0.942395	0.903832	0.90952	0.930794	0.907705	0.916757	0.937291	0.926962	0.883374
DMP1-1183	0.85675	0.820449	0.886713	0.869706	0.879125	0.872361	0.891191	0.824788	0.890255	0.854868	0.888813	0.837273	0.867864	0.880763	0.851912	0.857272	0.867456	0.841303	0.82147	0.875924	0.884885	0.81988	0.673225
DMP1-1367	0.881928	0.89914	0.836225	0.846375	0.771939	0.870704	0.868314	0.882908	0.875191	0.82948	0.892826	0.781209	0.866797	0.893391	0.77629	0.854294	0.756762	0.91683	0.803308	0.830734	0.921401	0.915445	0.614657
DNAJD1-1459	0.869123	0.859423	0.854142	0.80952	0.791919	0.841708	0.873598	0.83428	0.826041	0.689443	0.731895	0.705616	0.68404	0.602736	0.610442	0.85017	0.774172	0.861655	0.757535	0.802578	0.817977	0.671052	0.153733
DNAJD1-739	0.285459	0.777169	0.553188	0.568501	0.537829	0.605526	0.621313	0.695702	0.576432	0.543173	0.639616	0.514243	0.495444	0.565741	0.377293	0.593299	0.481341	0.558867	0.457083	0.539518	0.661089	0.604039	0.364104
EDN1-1164	0.0259448	0.0300383	0.0324779	0.0307097	0.0319556	0.0401861	0.0330466	0.0595033	0.0437884	0.0329934	0.0466413	0.0423794	0.0234977	0.0358337	0.0382176	0.0789414	0.0295239	0.0255934	0.0416193	0.0341386	0.0219459	0.0336329	0.0245966
EDN1-1290	0.0427125	0.0448466	0.0346099	0.0353782	0.0339384	0.0430177	0.0664825	0.037169	0.0405794	0.0426324	0.0367017	0.0221654	0.0597142	0.0431267	0.0463912	0.0224363	0.0467029	0.0207942	0.0440227	0.0559306	0.067248	0.025948	0.0861228
EDN1-1463	0.0588362	0.0728747	0.0644454	0.0534824	0.0543334	0.0699811	0.0626166	0.088904	0.0716802	0.0622536	0.0726821	0.0704896	0.0526762	0.0480963	0.0511782	0.0493413	0.0535669	0.0511508	0.0463423	0.0418805	0.0250717	0.0422055	0.0338802
EDNRB-1255	0.860129	0.855293	0.892001	0.890729	0.890721	0.885841	0.909252	0.834753	0.870051	0.842216	0.858205	0.869345	0.8606	0.84452	0.830134	0.884421	0.864527	0.874366	0.872204	0.870124	0.875382	0.689978	0.79592
EDNRB-1462	0.599514	0.557439	0.613446	0.634706	0.561956	0.5864	0.655326	0.536353	0.547268	0.561168	0.59063	0.565879	0.578768	0.513071	0.559433	0.599128	0.57191	0.586775	0.527734	0.564976	0.566923	0.528734	0.493318
EDNRB-792	0.888248	0.758316	0.924129	0.9054	0.897276	0.889128	0.951832	0.8525	0.872122	0.904962	0.833264	0.852184	0.878321	0.92693	0.779027	0.909023	0.80643	0.924045	0.879515	0.907774	0.952041	0.95309	0.36789
EFNB1-1124	0.144953	0.128613	0.147604	0.138433	0.324542	0.179506	0.171259	0.231733	0.14621	0.391692	0.152791	0.138581	0.111904	0.115322	0.152041	0.198629	0.164104	0.167782	0.355027	0.111638	0.133903	0.168262	0.201046
EFNB1-1484	0.18985	0.161014	0.200028	0.202669	0.557576	0.176957	0.228584	0.534916	0.189005	0.674343	0.184293	0.260316	0.162485	0.20677	0.22545	0.17291	0.218183	0.164343	0.518453	0.214656	0.137203	0.606943	0.253837
EFNB1-387	0.0213419	0.0327378	0.0370628	0.0313964	0.177621	0.0450621	0.0349013	0.125622	0.0442552	0.280417	0.0446219	0.0262365	0.0405357	0.0352174	0.0315499	0.0339292	0.035038	0.0308406	0.255997	0.0306415	0.0211264	0.075207	0.0592037
EFNB1-535	0.25639	0.186168	0.196214	0.221934	0.235476	0.226582	0.293876	0.205605	0.216979	0.313585	0.22077	0.229604	0.226561	0.215167	0.256293	0.242933	0.179686	0.138758	0.295461	0.272924	0.152062	0.172989	0.142003
EFNB1-645	0.0424888	0.0572278	0.0217379	0.0355348	0.665456	0.0329894	0.032177	0.668422	0.0430205	0.718627	0.0530897	0.0351235	0.141745	0.0557083	0.0520396	0.0481664	0.0293152	0.0471674	0.649155	0.0333207	0.0747935	0.64174	0.300713
EFNB1-672	0.0386433	0.032725	0.0427214	0.0498673	0.510456	0.0512683	0.0386179	0.521946	0.0653742	0.687559	0.0544473	0.082148	0.0808825	0.0245199	0.0296064	0.038419	0.0619512	0.0273342	0.488419	0.0582221	0.165294	0.55561	0.159958
EGFR-1167	0.107258	0.081554	0.104214	0.159481	0.222994	0.146834	0.105363	0.122747	0.12522	0.093438	0.122768	0.178329	0.103617	0.107226	0.108858	0.124012	0.170227	0.0657199	0.129771	0.127557	0.100376	0.235104	0.0801184
EGFR-1242	0.0816708	0.0741922	0.0625171	0.0910728	0.103725	0.0863284	0.0771751	0.084766	0.0740155	0.0753697	0.0945652	0.0803257	0.0702713	0.0605404	0.0637941	0.0528613	0.0963289	0.0574611	0.0595638	0.0657504	0.0413313	0.0656433	0.0343508
EGFR-1364	0.183838	0.0854024	0.121169	0.208654	0.286115	0.149905	0.12793	0.133406	0.105208	0.137727	0.154217	0.281555	0.187393	0.103083	0.181535	0.123329	0.340363	0.104441	0.161113	0.155146	0.0848754	0.0804564	0.0480143
EGFR-919	0.373042	0.178326	0.23404	0.296035	0.286932	0.261336	0.282444	0.208987	0.23043	0.228992	0.231969	0.245553	0.284547	0.242309	0.241018	0.27497	0.250257	0.196265	0.265826	0.234772	0.232168	0.230046	0.518695
EGR4-1021	0.159277	0.0272604	0.0974184	0.0872242	0.0316615	0.0644754	0.0726469	0.0561818	0.104318	0.407882	0.421492	0.0285596	0.0494742	0.819935	0.0479822	0.481653	0.00698718	0.0380127	0.0485068	0.268857	0.0560086	0.0964083	0.0502505
EGR4-1283	0.615527	0.133737	0.169125	0.132862	0.123371	0.108912	0.114594	0.129829	0.260582	0.446847	0.229611	0.141559	0.105963	0.773761	0.139181	0.4055	0.106729	0.105826	0.135315	0.115769	0.125783	0.132758	0.0925329
EGR4-1343	0.654864	0.321671	0.362786	0.280326	0.28024	0.251317	0.294977	0.3275	0.30551	0.390612	0.428358	0.308992	0.222823	0.819223	0.395261	0.520453	0.303528	0.228168	0.241054	0.418356	0.243627	0.272578	0.227605
EGR4-1394	0.4091	0.111931	0.0958414	0.0894002	0.0882121	0.0824511	0.101701	0.0897732	0.0802054	0.340999	0.195822	0.0673413	0.0814122	0.362314	0.115645	0.250629	0.0736965	0.0698332	0.0812911	0.12883	0.072927	0.0993736	0.105874
EGR4-1459	0.479242	0.164161	0.161107	0.240841	0.116867	0.145044	0.158229	0.152888	0.395147	0.401738	0.390849	0.101417	0.141658	0.651974	0.115612	0.318238	0.120056	0.096566	0.103773	0.219037	0.0903817	0.11492	0.0932197
ELK1-1014	0.413029	0.427863	0.356724	0.375348	0.675879	0.339893	0.310008	0.616996	0.292316	0.639009	0.373628	0.423938	0.305298	0.355328	0.360268	0.354045	0.415598	0.391973	0.619019	0.369685	0.37736	0.571239	0.630034
ELK1-1101	0.119444	0.0769701	0.0912287	0.100378	0.701416	0.106818	0.120245	0.674503	0.103381	0.701088	0.107128	0.0548883	0.243837	0.145298	0.0992246	0.114082	0.0879194	0.103915	0.689567	0.15386	0.0959671	0.659478	0.554205
ELK1-1163	0.0919903	0.0936247	0.0994935	0.0975823	0.531531	0.0963731	0.103465	0.492658	0.092402	0.543038	0.105959	0.0724484	0.0925975	0.0489281	0.119634	0.0581294	0.0665283	0.0922631	0.477112	0.128191	0.0643956	0.507026	0.44128
ELK1-1306	0.00160132	0.0030199	0.00284292	0	0.411253	0.00238282	0.00115496	0.353378	0.00342638	0.377384	0.00329671	0	0.022989	0.00186762	0.000880733	0.00278874	0	0.00857688	0.363595	0.00379606	0.0086253	0.377176	0.259616
ELK1-1495	0.0917787	0.0904214	0.0871883	0.079751	0.851702	0.0954808	0.092869	0.789151	0.0823531	0.849905	0.0977561	0.0652551	0.267619	0.0763661	0.0998367	0.0808887	0.0617234	0.0960163	0.82888	0.0876079	0.142493	0.838073	0.810427
ELK1-788	0.75504	0.642033	0.858686	0.832658	0.938926	0.852539	0.797518	0.895966	0.83694	0.946298	0.805193	0.704749	0.805503	0.820869	0.720857	0.869277	0.851731	0.728784	0.941086	0.782348	0.729659	0.865086	0.928328
ELK1-877	0.0110891	0.0222811	0.0334632	0.0249063	0.656807	0.042245	0.0295301	0.61648	0.0232277	0.633752	0.0208789	0.0130445	0.12407	0.024183	0.0544917	0.0840409	0.0302446	0.0303394	0.636622	0.0565165	0.055107	0.37759	0.275053
ELK1-932	0.631019	0.707462	0.488339	0.419217	0.762737	0.571555	0.467462	0.684298	0.527313	0.767413	0.740258	0.463723	0.402651	0.400296	0.516722	0.550619	0.521093	0.650862	0.706847	0.535597	0.580659	0.680429	0.680161
EMR3-281	0.277613	0.229629	0.254474	0.257866	0.270584	0.26904	0.27804	0.218423	0.242751	0.217921	0.267886	0.208506	0.191079	0.163334	0.19137	0.241405	0.222147	0.219885	0.188048	0.219268	0.136937	0.112669	0.116433
EP300-1058	0.117823	0.143085	0.110458	0.0697261	0.0895043	0.114077	0.227032	0.125818	0.136657	0.122447	0.104697	0.266411	0.188383	0.153043	0.192941	0.140826	0.127799	0.053372	0.108425	0.210529	0.11978	0.101805	0.298224
EP300-943	0.0646732	0.0973359	0.0709171	0.0584892	0.05675	0.0800856	0.0885166	0.128941	0.0788225	0.0622852	0.089759	0.0316227	0.0498026	0.0288031	0.0517982	0.0759876	0.0499078	0.0661374	0.0398392	0.0680142	0.0400155	0.0662115	0.0389353
EP300-978	0.0347266	0.0474735	0.0225828	0.0297704	0.0234736	0.0337167	0.0504079	0.0382345	0.0246263	0.0335777	0.0316202	0.0456491	0.0212788	0.0194059	0.0333183	0.0201301	0.0432728	0.0275911	0.0345866	0.0361192	0.0324088	0.0575642	0.0139783
EPHA3-1242	0.179249	0.190758	0.165804	0.190324	0.163194	0.193185	0.173845	0.143428	0.13402	0.137912	0.190654	0.140177	0.0664446	0.06608	0.0958322	0.0970459	0.109397	0.152598	0.103358	0.072556	0.0801633	0.0299644	0.0564352
EPHA3-1396	0.425634	0.0527195	0.0885511	0.0679414	0.0553701	0.0634724	0.061754	0.0528491	0.0515668	0.237595	0.10527	0.0668818	0.0329637	0.0295319	0.0298797	0.0795126	0.120207	0.23535	0.0567576	0.0720621	0.0236879	0.00724242	0.019061
EPHA3-1494	0.149365	0.193345	0.157559	0.145908	0.178214	0.153243	0.185819	0.213031	0.159175	0.500205	0.353115	0.127405	0.140066	0.102494	0.206228	0.198749	0.232951	0.304202	0.167875	0.194103	0.0971712	0.235467	0.257495
EPM2A-1250	0.0385226	0.0760893	0.0587402	0.0493401	0.0400497	0.0687654	0.0643405	0.108	0.0655014	0.0611552	0.0818801	0.0197806	0.0216866	0.0197291	0.025556	0.0267159	0.0251479	0.018615	0.0226346	0.030727	0.0190268	0.0440203	0.0192386
EPM2A-1387	0.0109569	0.0240503	0.0231037	0.0430356	0.0318851	0.0222842	0.0505332	0.0462375	0.0345646	0.0219484	0.0288065	0.0132726	0.0376867	0.0128508	0.0324588	0.0373339	0.0115594	0.0130473	0.0565973	0.0439379	0.00817341	0.0467914	0.00388864
EPM2A-666	0.825092	0.727467	0.542505	0.764535	0.685679	0.785889	0.681853	0.860925	0.700378	0.698384	0.749125	0.660643	0.697248	0.808409	0.728034	0.713644	0.59282	0.688608	0.700448	0.620641	0.665206	0.820101	0.838482
EPO-1091	0.529762	0.269847	0.475524	0.400856	0.437949	0.470243	0.426917	0.421278	0.481459	0.500797	0.45107	0.409976	0.487739	0.705746	0.383346	0.37603	0.504941	0.648985	0.372453	0.514204	0.542386	0.716082	0.231722
EPO-1186	0.326704	0.138609	0.320929	0.202345	0.262606	0.30868	0.222275	0.235461	0.501849	0.401777	0.424258	0.234954	0.307136	0.275441	0.249898	0.440831	0.360029	0.749098	0.231718	0.285712	0.0646887	0.883366	0.107766
EPO-1269	0.75082	0.288962	0.480648	0.335785	0.370814	0.46098	0.313755	0.311565	0.72233	0.682091	0.366447	0.3765	0.5133	0.77581	0.331317	0.558785	0.464745	0.781824	0.377985	0.477383	0.301509	0.304666	0.139447
EPO-1340	0.461506	0.396755	0.419884	0.473953	0.489391	0.471727	0.480122	0.437769	0.528426	0.459103	0.42356	0.527474	0.441029	0.638769	0.44592	0.592865	0.562615	0.601031	0.499288	0.528452	0.475086	0.478554	0.397289
ERBB2-1204	0.0278654	0.320629	0.399527	0.632046	0.689381	0.630964	0.474916	0.366058	0.602127	0.453361	0.423228	0.507863	0.40951	0.416717	0.422432	0.616635	0.693667	0.263323	0.671107	0.658041	0.309438	0.0714029	0.158494
ERBB2-1259	0.0788829	0.39237	0.456265	0.653249	0.716995	0.630432	0.490618	0.457984	0.596661	0.504184	0.494215	0.625439	0.456111	0.400335	0.42788	0.572644	0.685842	0.273885	0.645032	0.570574	0.286472	0.192154	0.184405
ERBB2-1443	0.173588	0.264714	0.290204	0.300635	0.284729	0.291372	0.29118	0.253852	0.301455	0.271399	0.275417	0.266187	0.257733	0.223878	0.275624	0.27471	0.31521	0.292698	0.274042	0.262457	0.436644	0.254272	0.325137
ERN1-1045	0.0328312	0.0420496	0.0341157	0.0369023	0.0501936	0.04812	0.04873	0.0374808	0.608956	0.02331	0.0353531	0.0477332	0.0347532	0.591975	0.0460524	0.273721	0.0389319	0.202525	0.02636	0.0542203	0.737335	0.870149	0.0477411
ERN1-1111	0.00452995	0.0144221	0.00848324	0.0023168	0.00856864	0.0100079	0.00968915	0.0255376	0.0211545	0.00902543	0.010678	0.00782131	0.00945181	0.304725	0.0084827	0.0190503	0.00115446	0.01541	0.00881698	0.00945865	0.0470593	0.0117249	0.00923236
ERN1-1247	0.0914738	0.139977	0.0902244	0.109515	0.124717	0.119235	0.104748	0.130788	0.117897	0.109028	0.111719	0.0399859	0.0788363	0.0782893	0.0914764	0.117686	0.0852451	0.0853844	0.0899614	0.151543	0.0882121	0.0897723	0.114353
ERN1-1496	0.0476014	0.0591781	0.0448397	0.0398542	0.0465558	0.0434251	0.0519287	0.053927	0.0432381	0.0453499	0.0448653	0.0563846	0.0559544	0.035187	0.0430448	0.0601568	0.0497705	0.0442839	0.0491315	0.063654	0.0406293	0.077701	0.0560654
ERN1-692	0.330549	0.233959	0.222926	0.277552	0.261594	0.221976	0.289256	0.444595	0.47993	0.153178	0.262068	0.281846	0.228161	0.592418	0.488305	0.484065	0.248613	0.639923	0.36674	0.253012	0.409899	0.825717	0.567684
ERN1-794	0.0527778	0.0818907	0.0634976	0.0663675	0.0642342	0.0751563	0.086053	0.0925494	0.199748	0.0564198	0.0826587	0.0271346	0.0803182	0.51126	0.048296	0.27484	0.059305	0.37081	0.0538016	0.0296835	0.14836	0.422079	0.104381
ERN1-889	0.279935	0.277372	0.206838	0.279129	0.286393	0.226419	0.317129	0.330652	0.675677	0.221634	0.238161	0.242976	0.287021	0.651377	0.356186	0.55459	0.255825	0.683308	0.322826	0.36721	0.523016	0.892939	0.486137
ERN1-996	0.0950904	0.153307	0.129563	0.129812	0.150535	0.131442	0.176801	0.126197	0.103972	0.106179	0.116506	0.146581	0.191507	0.388025	0.129538	0.16339	0.0930773	0.206338	0.118442	0.143337	0.152369	0.100361	0.11938
ESR1-1074	0.657597	0.77106	0.692813	0.723413	0.703999	0.674525	0.738701	0.583778	0.644566	0.634754	0.692226	0.677129	0.639777	0.67051	0.657783	0.729134	0.664141	0.6957	0.703769	0.696721	0.699224	0.494163	0.621109
ESR1-1182	0.621222	0.182062	0.127733	0.17879	0.160636	0.252744	0.252674	0.399943	0.571055	0.189852	0.15639	0.187147	0.152039	0.247209	0.205721	0.304746	0.349662	0.300952	0.294442	0.159896	0.801438	0.862476	0.163032
ESR1-1351	0.694055	0.0473785	0.090593	0.14125	0.105475	0.192594	0.121979	0.446052	0.446245	0.12252	0.0733633	0.204619	0.152139	0.0920449	0.116976	0.180723	0.243211	0.168858	0.193927	0.134182	0.68433	0.689192	0.782536
ESR2-1031	0.0785011	0.0743812	0.100121	0.1005	0.0739087	0.0970202	0.215414	0.0943532	0.104292	0.0951389	0.0993944	0.0713	0.173283	0.0664749	0.115486	0.0778626	0.0727684	0.0955976	0.10843	0.0736582	0.0952515	0.0875202	0.0944239
ESR2-1169	0.151034	0.151289	0.11346	0.131451	0.142418	0.114361	0.156033	0.119571	0.139321	0.116982	0.119625	0.134724	0.109277	0.0909896	0.175871	0.14126	0.138489	0.122087	0.134677	0.101238	0.119938	0.102309	0.160702
ESR2-1213	0.0816385	0.0568077	0.322313	0.16684	0.153941	0.164753	0.19021	0.0869069	0.122107	0.106781	0.121995	0.145692	0.165079	0.115888	0.0986126	0.0762101	0.101861	0.0865097	0.143968	0.139516	0.068476	0.378965	0.0623294
ESR2-1338	0.0290989	0.0541665	0.0369395	0.0435212	0.0317064	0.0466972	0.0333173	0.0682144	0.0455141	0.0359634	0.0471354	0.0302949	0.0511609	0.0479801	0.0233536	0.0271156	0.0257482	0.04254	0.0260392	0.0494807	0.0245662	0.0158946	0.0457047
ESR2-1398	0.236582	0.235604	0.205962	0.212278	0.197562	0.211471	0.2631	0.217638	0.208201	0.23542	0.231772	0.236935	0.212087	0.35264	0.271896	0.24312	0.228435	0.237044	0.198123	0.22665	0.205322	0.293988	0.374399
ESR2-1411	0.0775139	0.09196	0.0898716	0.0845425	0.0843566	0.101088	0.103135	0.116131	0.0895926	0.0817194	0.101779	0.103795	0.058236	0.14052	0.0930758	0.0898462	0.0544203	0.0737523	0.0760783	0.0878797	0.0669124	0.0633403	0.0558116
ESR2-917	0.223468	0.165298	0.174299	0.207443	0.17877	0.171504	0.232704	0.207827	0.196569	0.182544	0.177609	0.187047	0.18715	0.128289	0.141773	0.213795	0.1779	0.14577	0.171941	0.189859	0.118635	0.0978281	0.168945
EYA4-1023	0.555337	0.097541	0.239936	0.183396	0.0844604	0.18099	0.0987946	0.291575	0.489518	0.689864	0.200514	0.216586	0.0931007	0.272379	0.0691442	0.641186	0.244455	0.597986	0.0640253	0.14085	0.582495	0.882313	0.947904
EYA4-1217	0.574536	0.157376	0.303639	0.236035	0.237524	0.227012	0.210697	0.233129	0.466172	0.608061	0.287257	0.339287	0.184327	0.195487	0.196865	0.563205	0.285046	0.55585	0.171535	0.310371	0.27132	0.192297	0.793078
EYA4-1435	0.660846	0.370611	0.50854	0.469186	0.443928	0.475897	0.428186	0.408042	0.514257	0.582807	0.425039	0.460701	0.426813	0.409627	0.418034	0.563856	0.518141	0.605933	0.451329	0.515499	0.530749	0.414685	0.760805
EYA4-855	0.161399	0.105127	0.123831	0.0933863	0.0815636	0.114877	0.0794364	0.138659	0.170554	0.256378	0.24328	0.0817491	0.0407313	0.0727466	0.0332476	0.178149	0.0939781	0.27214	0.0494413	0.0520254	0.221681	0.442747	0.597076
F2R-1190	0.0610591	0.0488808	0.202139	0.02946	0.0788777	0.0827029	0.0473232	0.0648628	0.226069	0.402168	0.103828	0.0899941	0.0525944	0.0467258	0.0583603	0.0582124	0.111578	0.153712	0.0607713	0.0788358	0.253857	0.359905	0.0442931
F2R-1285	0.0593432	0.0808786	0.105535	0.0551491	0.057735	0.0630933	0.05432	0.0801135	0.053516	0.22133	0.0886495	0.0543608	0.0319004	0.0247506	0.0643438	0.0501386	0.0568557	0.0616811	0.0633348	0.051313	0.0599042	0.0506646	0.0499352
F2R-1335	0.144283	0.190005	0.164892	0.118287	0.126909	0.119992	0.13367	0.135484	0.118971	0.318949	0.126847	0.21614	0.120036	0.172338	0.153399	0.176327	0.175948	0.14854	0.127804	0.192872	0.108413	0.114041	0.133765
F2R-1456	0.342424	0.396578	0.362316	0.359116	0.378067	0.380828	0.359373	0.336625	0.366721	0.453264	0.37338	0.320813	0.342384	0.365585	0.395075	0.286441	0.36378	0.349585	0.39103	0.386124	0.349383	0.293078	0.367868
F2R-473	0.492703	0.614481	0.380246	0.497774	0.346783	0.431731	0.475462	0.579872	0.537417	0.48284	0.395658	0.436912	0.674459	0.545384	0.313147	0.439241	0.387251	0.739285	0.335599	0.417138	0.721947	0.782701	0.187919
FABP3-984	0.919498	0.888719	0.919809	0.895684	0.880184	0.918239	0.931609	0.900416	0.921205	0.899847	0.927711	0.867378	0.903091	0.851606	0.927908	0.885196	0.879563	0.917266	0.88182	0.889697	0.950576	0.93861	0.936643
FABP3-994	0.903197	0.849528	0.880002	0.894127	0.880342	0.893281	0.89868	0.845887	0.888535	0.883779	0.883729	0.869353	0.890117	0.837902	0.893301	0.882808	0.877131	0.899651	0.854971	0.873008	0.940064	0.921356	0.88873
FANCF-1383	0.00414013	0.00669087	0.0113055	0.00161454	0.0125222	0.00524954	0.00882708	0.0134672	0.00609689	0.0110285	0.00716121	0.00613925	0.0150239	0.0154813	0.00538086	0.0140327	0.00369733	0.00962065	0.0115845	0.00234536	0.00590452	0.00590139	0.00960747
FANCF-1430	0.0104085	0.0197757	0.0168517	0.00949533	0.0112092	0.0187885	0.0136184	0.0355814	0.0170234	0.0127636	0.0280974	0.00726609	0.00597333	0.0108092	0.0121844	0.00782742	0.00108901	0.00604636	0.0109555	0.00562795	0.0116437	0.00562205	0.0039806
FANCF-1469	0.00677796	0.0184101	0.0109647	0.0056795	0.00733243	0.0156424	0.0109719	0.0315042	0.0169827	0.0134303	0.0191585	0.00281786	0.00726893	0.00546593	0.0085061	0.0128159	0.00371661	0.00733879	0.0092622	0.00476302	0.0128849	0.00591542	0.00797234
FEN1-1083	0.00425238	0.016921	0.00734414	0	0.00452512	0.00772875	0.0125179	0.0183953	0.00491985	0.00552945	0.0106588	0.0238635	0.0156407	0.00379618	0.017799	0.00271481	0.00315692	0.00824701	0.0389744	0.0253152	0.0146407	0.00135834	0
FEN1-1333	0.0373864	0.0445933	0.0394939	0.0257423	0.0307429	0.0470976	0.0355054	0.0574985	0.0426683	0.0360094	0.0511974	0.0156056	0.0245463	0.0293232	0.0323066	0.0311937	0.0296491	0.0255146	0.0296666	0.0266013	0.0152834	0.028566	0.0284266
FEN1-1477	0.00331123	0.0159476	0.0120033	0.00164961	0.00929676	0.0151016	0.00911886	0.0256076	0.0127238	0.0082747	0.0158935	0.0091414	0.0114036	0.00944529	0.00872627	0.00797142	0.00281802	0.0109807	0.00426347	0.0194552	0.00664617	0.00594345	0.00444114
FEN1-938	0.135077	0.0878186	0.133079	0.138043	0.135401	0.12187	0.145764	0.112169	0.120967	0.129588	0.113514	0.2299	0.137804	0.168322	0.200455	0.158472	0.146458	0.171815	0.128584	0.193266	0.107754	0.0984722	0.113337
FEN1-998	0.0537849	0.0728853	0.0482457	0.0334062	0.0481357	0.0468498	0.0550212	0.0887156	0.0521397	0.0506603	0.0638947	0.0394855	0.0439695	0.0278707	0.040486	0.0283743	0.0289494	0.0439989	0.0368564	0.0203781	0.0365608	0.0237679	0.0388037
FGFR2-1041	0.481623	0.256435	0.430319	0.531825	0.60589	0.523681	0.394809	0.451189	0.434134	0.429882	0.397071	0.472306	0.464485	0.367426	0.423634	0.514359	0.623783	0.260033	0.436958	0.512169	0.434492	0.572457	0.241054
FGFR2-1152	0.106461	0.0661532	0.0597061	0.105513	0.225005	0.0685464	0.0571835	0.134371	0.061752	0.0805049	0.0904783	0.123823	0.054093	0.0722264	0.0566221	0.0518497	0.117351	0.0926706	0.0722085	0.0500157	0.0493806	0.0206489	0.0305402
FGFR2-1366	0.0649208	0.0876551	0.0540187	0.0632833	0.0817108	0.0489784	0.0679671	0.0789271	0.0557389	0.0606969	0.0746542	0.0930804	0.0542524	0.0417616	0.0382588	0.0557044	0.0632519	0.116441	0.0490147	0.0229473	0.056786	0.0504853	0.0203605
FGFR3-1415	0.0914922	0.104322	0.0791894	0.0930766	0.102007	0.0877004	0.0903766	0.0939429	0.0851821	0.0815524	0.0854999	0.103549	0.0970379	0.0869294	0.0966183	0.0727314	0.0980345	0.116519	0.0911948	0.0841713	0.110437	0.166299	0.101106
FGFR3-388	0.694042	0.480299	0.824053	0.800707	0.788239	0.822212	0.827589	0.742768	0.853937	0.693986	0.683167	0.771179	0.770297	0.519748	0.685264	0.826129	0.811998	0.835752	0.805144	0.813111	0.834516	0.815176	0.561515
FGFR3-433	0.690115	0.397308	0.813338	0.771192	0.729005	0.777724	0.761767	0.671429	0.884539	0.598387	0.575174	0.754123	0.667027	0.498997	0.602787	0.810365	0.835151	0.869433	0.698946	0.773156	0.746603	0.54496	0.403604
FGFR3-933	0.0399031	0.068586	0.0530214	0.0410452	0.0490148	0.062902	0.049888	0.12066	0.0599938	0.0510176	0.0832992	0.0340338	0.0797586	0.0179354	0.0376674	0.0419378	0.027133	0.0273807	0.0263074	0.0307905	0.0904587	0.0358233	0.0306582
FLJ12455-1455	0.060511	0.0813952	0.0872474	0.079255	0.0652502	0.0854958	0.0673684	0.0970734	0.0664268	0.0552335	0.0903216	0.0918503	0.0807831	0.0552476	0.0924221	0.011374	0.036027	0.0409382	0.0403063	0.022326	0.023767	0.0827637	0.0160101
FLJ12455-1486	0.0509329	0.0857202	0.0633391	0.0506223	0.0541789	0.0711424	0.0569011	0.0931738	0.0681358	0.0580903	0.075966	0.0233868	0.0470219	0.0332489	0.0360551	0.0414226	0.0364213	0.0323982	0.0351919	0.0240824	0.0506079	0.0316933	0.0370284
FLJ20712-119	0.553207	0.787602	0.484351	0.504873	0.407428	0.488359	0.712812	0.759376	0.348235	0.311618	0.509427	0.45443	0.394904	0.41627	0.358819	0.503758	0.290562	0.514081	0.287967	0.48162	0.491448	0.460428	0.70794
FLJ20712-1318	0.385063	0.764782	0.59393	0.600996	0.592394	0.651481	0.569352	0.7651	0.358335	0.379428	0.713265	0.532225	0.469588	0.644524	0.689855	0.6688	0.558329	0.621261	0.526762	0.582954	0.617087	0.51557	0.589994
FLJ20712-524	0.378113	0.254332	0.592918	0.610673	0.595065	0.569977	0.567505	0.354905	0.411219	0.373779	0.4354	0.524251	0.517072	0.399015	0.309993	0.598483	0.541792	0.398471	0.492654	0.63372	0.743346	0.333008	0.256836
FMR1-1018	0.288645	0.229547	0.265214	0.332995	0.705584	0.287174	0.345211	0.648714	0.24781	0.57473	0.246696	0.269599	0.23634	0.13009	0.242646	0.235539	0.353613	0.274093	0.653649	0.334668	0.323417	0.605983	0.651977
FMR1-1182	0.0380372	0.0698027	0.0510973	0.0487296	0.400419	0.0570149	0.0568973	0.34633	0.0618165	0.312617	0.0522441	0.0784241	0.0517538	0.0297824	0.0128748	0.0106499	0.0301393	0.0188636	0.40235	0.014769	0.0474576	0.350716	0.365043
FMR1-1440	0.00802791	0.0160773	0.0162797	0.0102883	0.719926	0.015004	0.0127209	0.722633	0.0175027	0.644157	0.0265629	0.00453387	0.13528	0.00655567	0.0110873	0.0119935	0.00830072	0.0139488	0.636133	0.0359203	0.122642	0.690946	0.624625
FMR1-590	0.381538	0.846228	0.849312	0.791015	0.876195	0.749493	0.786987	0.759822	0.809789	0.893272	0.804454	0.692544	0.784758	0.710809	0.380605	0.671196	0.725596	0.839857	0.834962	0.733631	0.865554	0.896033	0.59268
FMR1-609	0.52761	0.857419	0.8665	0.833328	0.897443	0.808352	0.850793	0.779768	0.821986	0.903216	0.828473	0.751426	0.839064	0.72581	0.480406	0.778532	0.78461	0.88231	0.880596	0.832637	0.891439	0.938703	0.741149
FMR1-751	0.695488	0.951784	0.88793	0.871345	0.865781	0.88222	0.953126	0.824523	0.880285	0.881801	0.910794	0.712925	0.820823	0.621175	0.635557	0.830949	0.77146	0.933157	0.769227	0.813298	0.944121	0.902587	0.917848
FMR1-850	0.280317	0.434203	0.540822	0.380366	0.590171	0.415997	0.467526	0.376044	0.383089	0.524917	0.432366	0.382253	0.364788	0.309918	0.301406	0.385834	0.400155	0.43486	0.537764	0.356512	0.640596	0.636372	0.348841
FMR1-901	0.157981	0.343925	0.340893	0.317547	0.670656	0.304942	0.52917	0.438554	0.263764	0.631243	0.378706	0.217979	0.377211	0.211045	0.236168	0.303402	0.286103	0.515833	0.60286	0.330173	0.685251	0.591697	0.334962
FN1-1152	0.0414025	0.0410478	0.043039	0.0546275	0.0402836	0.0525826	0.0556492	0.0571559	0.0375288	0.0388934	0.0580628	0.0428566	0.0264963	0.0244587	0.0433802	0.0727487	0.0728927	0.0304614	0.0482231	0.0667639	0.0357133	0.0361433	0.0155028
FN1-1274	0.00541693	0.00824079	0.00444915	0.00150607	0.00228296	0.00546568	0.00755302	0.0129469	0.0048198	0.00484233	0.0114725	0.0039069	0.010754	0.00601099	0.0088489	0.00233565	0.0075219	0.00624732	0.00621137	0.00860893	0.0108731	0.00240467	0.00695882
FN1-1457	0.0865579	0.0892042	0.0964923	0.0719922	0.0748675	0.108878	0.114966	0.117331	0.120779	0.0794493	0.118215	0.102443	0.0863948	0.0759503	0.0797501	0.0755801	0.0967091	0.0814028	0.0885269	0.102399	0.0511629	0.082076	0.0456374
FN1-427	0.630214	0.900097	0.518131	0.457556	0.392714	0.627805	0.551377	0.857026	0.654211	0.601422	0.781003	0.433973	0.500007	0.815638	0.586641	0.530078	0.562125	0.805162	0.341888	0.297533	0.395973	0.924496	0.42158
FN1-527	0.205992	0.0266175	0.000897453	0.00787721	0.0259645	0.122292	0.0186094	0.0661466	0.299592	0.0193472	0.0129382	0.0410812	0.0029322	0.00421549	0.0309623	0.074085	0.154424	0.673665	0.0153523	0	0.0180485	0.606785	0.016502
FN1-722	0.123205	0.109586	0.105341	0.123014	0.115377	0.134155	0.135656	0.130285	0.208532	0.10049	0.117172	0.126854	0.117424	0.127413	0.122165	0.137527	0.151063	0.227114	0.15172	0.092258	0.095175	0.384587	0.0724663
FN1-860	0.140097	0.103571	0.136382	0.141747	0.129371	0.153644	0.165826	0.134791	0.140993	0.124619	0.130536	0.126343	0.146435	0.129876	0.18185	0.205347	0.195055	0.342836	0.203937	0.130682	0.0963344	0.385482	0.0763939
FOS-1048	0.0220797	0.0337186	0.0444937	0.0293536	0.0425146	0.0379107	0.0409153	0.0419274	0.0327795	0.0398779	0.0491859	0.0708023	0.0585845	0.0345506	0.0813564	0.0183593	0.0327993	0.0417704	0.0404303	0.0302538	0.0286654	0.0452174	0.0412928
FOS-1145	0.0189312	0.0327313	0.0186478	0.0158123	0.0141006	0.0208936	0.0141195	0.0349954	0.0225481	0.0232764	0.0227014	0.00897633	0.0106928	0.012407	0.016767	0.00764385	0.0150781	0.014261	0.0219721	0.01141	0.0144994	0.0140522	0.0238923
FOS-1315	0.00979806	0.0131141	0.0084669	0.0156504	0.0372992	0.0157829	0.010413	0.0143468	0.00898423	0.0234208	0.0147483	0.0258333	0.0199362	0.0211806	0.0158743	0.0617731	0.00740757	0.0177063	0.0156378	0.016748	0.0366609	0.0212354	0.0208111
FOS-177	0.397513	0.352432	0.354335	0.398454	0.394681	0.349974	0.396313	0.318662	0.388849	0.373354	0.364334	0.428657	0.372875	0.415647	0.443842	0.419466	0.434411	0.380865	0.408645	0.468849	0.347569	0.370618	0.433854
FOS-302	0.133888	0.13657	0.135528	0.172799	0.131713	0.15059	0.146476	0.123501	0.135919	0.141615	0.156785	0.172829	0.0971375	0.119241	0.162554	0.108493	0.157356	0.10657	0.129928	0.160009	0.0689502	0.113833	0.130284
FOS-311	0.17827	0.156341	0.164724	0.140146	0.171215	0.168771	0.165386	0.124995	0.150724	0.137085	0.177087	0.214744	0.208503	0.175077	0.213349	0.140384	0.184235	0.138585	0.161305	0.170236	0.130972	0.131565	0.290268
FOS-541	0.198698	0.214841	0.215664	0.187197	0.1973	0.224115	0.172122	0.238605	0.237476	0.189267	0.220517	0.193375	0.180195	0.127417	0.174409	0.174017	0.160849	0.169395	0.15542	0.151428	0.131808	0.139104	0.247784
FOS-834	0.216618	0.174528	0.222256	0.199305	0.185552	0.194232	0.242204	0.171369	0.209606	0.174115	0.186262	0.232362	0.146464	0.177448	0.22523	0.216009	0.186044	0.141132	0.19288	0.259903	0.127653	0.169837	0.123153
FOS-912	0.02365	0.0437134	0.0293724	0.0214319	0.0288865	0.0345573	0.0321871	0.0566483	0.030243	0.0307384	0.0486766	0.0237438	0.0203905	0.0266036	0.0389879	0.015034	0.0191668	0.0253184	0.0367097	0.0398858	0.0160153	0.019236	0.0358877
G6PD-1076	0.0391715	0.0458001	0.0358515	0.0326545	0.656225	0.0500707	0.0324652	0.588662	0.0423775	0.529253	0.053491	0.0524438	0.109949	0.0264037	0.0190383	0.051003	0.0288359	0.0264163	0.601983	0.036151	0.0548494	0.629166	0.580067
G6PD-1304	0.0227858	0.0364679	0.0307984	0.0204905	0.801298	0.0277276	0.0274526	0.747466	0.0307325	0.677507	0.0431517	0.011521	0.20258	0.012028	0.0139925	0.00929128	0.00961217	0.0186177	0.758314	0.0142621	0.043899	0.818281	0.773306
G6PD-459	0.217959	0.250983	0.235053	0.232363	0.854901	0.241265	0.214162	0.737329	0.220694	0.743475	0.225309	0.188368	0.307916	0.147787	0.178521	0.170343	0.242816	0.202404	0.850007	0.220486	0.162342	0.765179	0.665394
G6PD-834	0.00617598	0.0147115	0.00784441	0.00114576	0.429154	0.00876552	0.00747438	0.49639	0.00970464	0.286529	0.0157649	0.0181312	0.0539653	0.00368886	0.00340545	0.00373965	0.00214849	0.00621096	0.387528	0.0154378	0.0115207	0.442926	0.166336
G6PD-868	0.206834	0.190672	0.153642	0.20724	0.587377	0.186416	0.278918	0.613456	0.166796	0.465521	0.187773	0.238692	0.244901	0.171859	0.233995	0.260126	0.21546	0.242833	0.56145	0.236229	0.204382	0.534714	0.511112
GABRA5-485	0.857761	0.882835	0.865816	0.866592	0.8571	0.867718	0.909831	0.740673	0.798873	0.844264	0.886814	0.863089	0.819961	0.787862	0.781455	0.852316	0.863161	0.81811	0.858012	0.865903	0.667198	0.706866	0.512592
GABRA5-535	0.849707	0.823635	0.79617	0.871101	0.802538	0.801029	0.827474	0.640778	0.733809	0.785062	0.826581	0.800803	0.746504	0.725448	0.69655	0.838699	0.787907	0.830816	0.758869	0.806335	0.594443	0.916465	0.476466
GABRA5-640	0.947486	0.925154	0.86014	0.914899	0.916159	0.916563	0.942056	0.862846	0.874043	0.876838	0.919295	0.899194	0.910943	0.860984	0.855667	0.892307	0.893636	0.872725	0.914978	0.903482	0.824464	0.793763	0.798081
GABRB3-1034	0.663731	0.656537	0.495169	0.619689	0.642164	0.598223	0.545654	0.496991	0.588146	0.601187	0.615808	0.560264	0.608542	0.617848	0.614599	0.583655	0.663202	0.654567	0.497864	0.53534	0.580465	0.543181	0.771518
GABRB3-1072	0.831153	0.890982	0.542245	0.710046	0.765365	0.752553	0.637968	0.633119	0.752977	0.712801	0.710937	0.732392	0.803889	0.597169	0.68433	0.728221	0.804684	0.737237	0.713689	0.793708	0.432599	0.754178	0.896639
GABRB3-1408	0.404537	0.0162528	0.127523	0.125406	0.151578	0.0586584	0.0212541	0.0951589	0.347162	0.281435	0.341604	0.129103	0.172385	0.0445707	0.0479513	0.031506	0.114104	0.130607	0.0388803	0.0318605	0.0223189	0.0151061	0.78762
GABRG3-1150	0.941574	0.933576	0.890097	0.930625	0.915682	0.89838	0.943482	0.823995	0.877625	0.882636	0.905563	0.880542	0.938267	0.851816	0.894533	0.921068	0.877705	0.943036	0.891109	0.900743	0.84654	0.9408	0.9242
GABRG3-1299	0.35944	0.63873	0.347385	0.448798	0.354095	0.431966	0.557718	0.317068	0.36805	0.297864	0.473633	0.359719	0.463799	0.333547	0.427456	0.356669	0.316142	0.331	0.399087	0.32593	0.245288	0.184395	0.321595
GABRG3-588	0.545365	0.281973	0.522904	0.595917	0.481682	0.584996	0.690885	0.413065	0.520226	0.453329	0.469127	0.505365	0.472348	0.446114	0.409642	0.445979	0.414907	0.276105	0.507234	0.487447	0.310456	0.759512	0.235006
GAGE7B-1413	0.919692	0.876507	0.928499	0.915101	0.940444	0.916603	0.925056	0.906851	0.915929	0.919336	0.910291	0.925766	0.939987	0.941457	0.922108	0.942571	0.917347	0.942886	0.935756	0.939185	0.950179	0.944818	0.933055
GAGE7B-1424	0.981541	0.966267	0.981409	0.982947	0.983433	0.977686	0.983024	0.972359	0.978322	0.980223	0.977513	0.979236	0.981699	0.979814	0.975468	0.982124	0.978046	0.981996	0.977496	0.981067	0.981875	0.982222	0.969149
GAGE7B-226	0.625677	0.49518	0.769288	0.739285	0.593321	0.704839	0.880336	0.416417	0.721597	0.474379	0.592132	0.590961	0.563504	0.377494	0.518427	0.670035	0.588156	0.567821	0.547682	0.66043	0.478334	0.204677	0.169156
GALR1-1270	0.644689	0.414779	0.517148	0.579043	0.525276	0.43958	0.362028	0.525498	0.587721	0.6469	0.548654	0.559532	0.397116	0.4411	0.416886	0.555775	0.570298	0.662638	0.41647	0.443937	0.747148	0.781184	0.490897
GALR1-765	0.628451	0.252095	0.429063	0.648403	0.622246	0.566243	0.392035	0.591459	0.590439	0.649714	0.59857	0.549934	0.400518	0.353854	0.451044	0.518781	0.540047	0.655668	0.635054	0.590197	0.717967	0.591595	0.308823
GALR1-813	0.459919	0.199785	0.498419	0.389697	0.450394	0.423922	0.219187	0.374686	0.53015	0.650621	0.189694	0.553999	0.30361	0.230601	0.197538	0.419131	0.470684	0.710506	0.277546	0.149519	0.727085	0.891014	0.178023
GDF10-1224	0.501272	0.340231	0.55641	0.540615	0.576113	0.578131	0.430207	0.490242	0.591697	0.669572	0.593733	0.530772	0.506642	0.716693	0.364877	0.548932	0.673849	0.629795	0.500248	0.412925	0.638281	0.746838	0.155308
GDF10-1299	0.600842	0.25147	0.58814	0.426044	0.462553	0.502205	0.271029	0.34741	0.474871	0.611521	0.57472	0.400457	0.233039	0.623539	0.378273	0.522589	0.477243	0.663268	0.369011	0.368864	0.54662	0.0971551	0.225881
GDF10-1382	0.328345	0.140319	0.214837	0.15649	0.242471	0.2	0.166366	0.180205	0.16373	0.272231	0.154351	0.213656	0.130587	0.492227	0.179013	0.315599	0.257165	0.441973	0.178796	0.182296	0.493518	0.119998	0.143549
GJB2-1366	0.782672	0.931293	0.930795	0.915845	0.90757	0.904805	0.934575	0.920722	0.924424	0.912944	0.902702	0.90049	0.879606	0.847125	0.932993	0.901863	0.901373	0.901242	0.919617	0.910219	0.920581	0.923969	0.317847
GJB2-735	0.835942	0.867073	0.80923	0.859801	0.872169	0.836639	0.896786	0.855411	0.872784	0.854689	0.856436	0.88131	0.914233	0.916444	0.920755	0.846478	0.902809	0.8791	0.900145	0.830982	0.663249	0.950002	0.383722
GJB2-98	0.83733	0.820333	0.861214	0.832523	0.840956	0.848432	0.862562	0.838631	0.843851	0.81759	0.852766	0.851571	0.885779	0.869276	0.855707	0.81813	0.841912	0.821917	0.852693	0.856801	0.885626	0.811484	0.897978
GLA-1158	0.0289811	0.0917416	0.0665017	0.0749329	0.741934	0.0664042	0.0747179	0.772948	0.0835441	0.749539	0.0655887	0.0150469	0.192475	0.021844	0.0190589	0.0209915	0.0205151	0.0190114	0.743436	0.0599371	0.0869476	0.769209	0.725593
GLA-1294	0.00365412	0.0379247	0.0165455	0.0107226	0.50172	0.0273723	0.0142681	0.257199	0.0323982	0.440024	0.0401883	0.00665694	0.021349	0.0126065	0.00946006	0.0125297	0.00445843	0.0169223	0.474999	0.0073496	0.0189287	0.13239	0.36294
GLA-1306	0.00478039	0.0322696	0.0187088	0	0.369494	0.0239417	0.0177152	0.165571	0.0225491	0.263144	0.0285934	0.00541306	0.0120846	0.00612373	0.00500951	0.0118192	0	0.0041072	0.250205	0.00113164	0.0195541	0.068323	0.244025
GLA-1388	0.033141	0.0380364	0.0495668	0.0382646	0.734368	0.0402968	0.0436961	0.721964	0.040798	0.73217	0.0444065	0.104264	0.103989	0.0295314	0.0291724	0.0322634	0.0477276	0.0403822	0.70842	0.032781	0.0400716	0.671136	0.615243
GLA-881	0.0647641	0.0605292	0.0665164	0.0481621	0.38475	0.0501174	0.0657721	0.156461	0.0545261	0.313303	0.0735637	0.0287762	0.0543357	0.0896439	0.0249732	0.0344983	0.0537486	0.0424928	0.290521	0.0583722	0.0383458	0.26003	0.170056
GLA-982	0.31398	0.33168	0.362139	0.333064	0.807023	0.315482	0.350216	0.828356	0.361919	0.801898	0.273549	0.357103	0.395861	0.475591	0.319301	0.369288	0.356403	0.327915	0.767497	0.341207	0.290296	0.746225	0.762078
GNAS-1368	0.324623	0.210075	0.186478	0.236131	0.186266	0.249179	0.222465	0.237768	0.210718	0.21225	0.202839	0.231757	0.186331	0.422448	0.288577	0.277771	0.262139	0.207744	0.232462	0.187586	0.174507	0.129442	0.125524
GNAS-1395	0.764972	0.704507	0.724037	0.740221	0.719546	0.761583	0.752582	0.69964	0.723231	0.720589	0.715374	0.751425	0.717061	0.834467	0.814537	0.772576	0.745642	0.742259	0.768312	0.755128	0.702694	0.699392	0.684753
GNAS-1494	0.796473	0.72999	0.729588	0.744332	0.742158	0.773981	0.759111	0.723849	0.703156	0.753605	0.726744	0.732848	0.745769	0.77293	0.78897	0.747671	0.744425	0.713814	0.753384	0.75066	0.745367	0.566054	0.70445
GNMT-1146	0.167098	0.109797	0.181256	0.399072	0.39075	0.331369	0.192906	0.194245	0.148802	0.175887	0.23766	0.343441	0.187319	0.192737	0.17557	0.223278	0.357075	0.11545	0.430643	0.22739	0.102046	0.0425227	0.0535095
GNMT-1304	0.103032	0.0837006	0.0964216	0.159788	0.158838	0.132918	0.106298	0.109851	0.0759708	0.0960564	0.118963	0.139909	0.0989968	0.090139	0.144091	0.106455	0.130878	0.0799485	0.177953	0.0982089	0.0710932	0.0480684	0.0664604
GNMT-969	0.427843	0.296279	0.435219	0.678821	0.679405	0.583213	0.480794	0.355704	0.409079	0.408288	0.462756	0.634248	0.390969	0.499546	0.488337	0.524697	0.609919	0.352837	0.753612	0.583815	0.333083	0.0938373	0.258425
GP1BB-1148	0.759908	0.44275	0.682688	0.622356	0.599831	0.529823	0.651419	0.417838	0.647481	0.581517	0.549145	0.561362	0.579998	0.453379	0.60894	0.640253	0.644403	0.788293	0.493236	0.672074	0.589322	0.730404	0.31321
GP1BB-348	0.959028	0.974219	0.941112	0.956416	0.946187	0.961837	0.939576	0.964232	0.969127	0.967666	0.9624	0.94195	0.956097	0.972588	0.967232	0.965866	0.950977	0.963634	0.947917	0.975107	0.946818	0.977913	0.546505
GP1BB-89	0.877891	0.894902	0.893456	0.867548	0.858234	0.891719	0.846437	0.864104	0.888995	0.848714	0.87002	0.839993	0.889088	0.875856	0.910327	0.89357	0.8845	0.827383	0.863045	0.885536	0.852917	0.804922	0.662133
GP1BB-891	0.97589	0.961208	0.957438	0.962175	0.959145	0.968775	0.951563	0.955059	0.9702	0.968343	0.964593	0.948634	0.967014	0.956506	0.963838	0.965988	0.968759	0.967716	0.950068	0.964436	0.951626	0.978836	0.715472
GP1BB-995	0.889564	0.881574	0.828662	0.881304	0.875852	0.873081	0.84593	0.837342	0.882248	0.852284	0.853031	0.81458	0.857688	0.795785	0.900404	0.892237	0.887387	0.885714	0.846713	0.894301	0.785302	0.921807	0.401057
GPC3-1024	0.686857	0.264211	0.676947	0.546286	0.909471	0.535185	0.4446	0.892274	0.560771	0.900952	0.649887	0.555062	0.503868	0.375686	0.411612	0.76031	0.62556	0.633552	0.83709	0.536097	0.558174	0.854036	0.845293
GPC3-1182	0.0818743	0.115683	0.118943	0.0994695	0.414502	0.110438	0.091611	0.376602	0.101804	0.454287	0.121744	0.101748	0.105814	0.0473275	0.0552984	0.197898	0.0949795	0.0419121	0.387422	0.0288906	0.0551879	0.38087	0.247999
GPC3-878	0.136995	0.0692369	0.183583	0.147645	0.245761	0.121333	0.116996	0.232209	0.162862	0.245875	0.109465	0.183836	0.137475	0.121747	0.146022	0.105634	0.161889	0.165711	0.150372	0.13905	0.0896872	0.24983	0.163921
GPX3-1005	0.709485	0.693178	0.804582	0.706074	0.734665	0.757153	0.730053	0.75633	0.756079	0.687471	0.770712	0.65625	0.586843	0.772831	0.71822	0.689991	0.690004	0.663792	0.635885	0.656356	0.742739	0.720441	0.722607
GPX3-203	0.492771	0.493075	0.409881	0.426118	0.4165	0.4094	0.522937	0.446714	0.402171	0.33832	0.476953	0.383131	0.462261	0.401073	0.480484	0.417179	0.39038	0.428068	0.388634	0.359131	0.371251	0.445746	0.426107
GPX3-545	0.705857	0.496212	0.726936	0.722913	0.7372	0.678786	0.694677	0.583649	0.767211	0.676002	0.621239	0.676005	0.626608	0.73437	0.716148	0.673842	0.724789	0.404202	0.729772	0.696906	0.633973	0.764725	0.808524
GRB10-1204	0.114942	0.107111	0.124035	0.125735	0.131301	0.120232	0.149853	0.116186	0.114904	0.109645	0.161288	0.181025	0.133426	0.155475	0.168829	0.0983779	0.152948	0.0964901	0.0939043	0.104948	0.0876834	0.094043	0.0921895
GRB10-1332	0.262882	0.228372	0.185687	0.277004	0.278474	0.204438	0.232566	0.240153	0.197122	0.218279	0.237122	0.329726	0.194668	0.183988	0.182079	0.244408	0.263849	0.231469	0.166047	0.230207	0.147604	0.209106	0.145324
GRB10-513	0.147985	0.795407	0.128959	0.218255	0.229743	0.182109	0.152212	0.18358	0.323256	0.138246	0.144338	0.220353	0.150895	0.0985986	0.131972	0.202498	0.212519	0.344436	0.15593	0.12732	0.11906	0.583627	0.0650089
GRB10-748	0.034503	0.0330309	0.0332188	0.0384813	0.0459126	0.0324861	0.038968	0.0429607	0.0333418	0.0356595	0.0683697	0.0477306	0.035517	0.028309	0.0479053	0.0148887	0.0652591	0.0326389	0.0465434	0.0454751	0.041339	0.0296373	0.0419973
GSTM2-1323	0.409975	0.0468796	0.126576	0.129308	0.111156	0.120949	0.0746949	0.0936915	0.116878	0.134598	0.0718759	0.134989	0.0556934	0.22329	0.0765121	0.402607	0.338341	0.0859646	0.118506	0.126931	0.0632411	0.718058	0.176667
GSTM2-1393	0.387438	0.113258	0.14187	0.187077	0.15691	0.13591	0.169739	0.168322	0.297664	0.178073	0.155484	0.161454	0.143728	0.121843	0.193142	0.326268	0.234151	0.151401	0.159511	0.172042	0.139264	0.515884	0.120001
GSTM2-832	0.905275	0.810114	0.892671	0.893323	0.883932	0.91954	0.85968	0.917488	0.914954	0.825603	0.802213	0.843794	0.844166	0.910198	0.85125	0.882844	0.865816	0.874091	0.882062	0.800065	0.885398	0.489071	0.735892
GSTP1-1145	0.399084	0.396268	0.360724	0.414575	0.391307	0.373534	0.380453	0.413327	0.358652	0.324347	0.301537	0.351308	0.328201	0.362528	0.46426	0.377111	0.350834	0.347701	0.364328	0.297501	0.310432	0.316252	0.453074
GSTP1-1234	0.00395301	0.013452	0.00552944	0.0022257	0.00320173	0.0111539	0.00999617	0.0215922	0.0103768	0.0111721	0.0167264	0.00623068	0.00782379	0.00971456	0	0.011439	0.00757684	0.00970306	0.027693	0.0167451	0.00845081	0.00481904	0.00549655
GSTP1-1315	0.250678	0.204989	0.22218	0.243422	0.230635	0.226711	0.215241	0.262945	0.249721	0.213491	0.269684	0.245464	0.29044	0.283698	0.358053	0.239898	0.295419	0.324689	0.233945	0.275239	0.319079	0.379339	0.404843
H19-1145	0.750736	0.471496	0.78706	0.797576	0.843746	0.741512	0.814525	0.706925	0.87692	0.606107	0.566199	0.733063	0.668267	0.588393	0.378461	0.763242	0.709334	0.839895	0.532797	0.550447	0.585786	0.823838	0.213858
H19-117	0.603164	0.675657	0.638546	0.643622	0.606963	0.632603	0.642054	0.57028	0.648353	0.618823	0.601555	0.603923	0.582627	0.625505	0.61085	0.60659	0.614875	0.654642	0.614056	0.588701	0.635393	0.556215	0.610138
H19-1285	0.870924	0.634767	0.855091	0.844809	0.830183	0.838986	0.852546	0.815181	0.857888	0.821699	0.749826	0.813698	0.818308	0.762878	0.766667	0.853774	0.827461	0.840013	0.804917	0.837678	0.871457	0.810524	0.643339
H19-1392	0.896654	0.744345	0.963222	0.950651	0.956438	0.953877	0.964865	0.85825	0.948753	0.956814	0.902401	0.948692	0.928881	0.913214	0.904308	0.958219	0.951911	0.937684	0.95081	0.95533	0.968932	0.97001	0.80565
H19-479	0.439763	0.512763	0.14675	0.644852	0.627924	0.260256	0.551561	0.361644	0.644887	0.0499041	0.409411	0.477929	0.490685	0.426659	0.0456883	0.233498	0.268035	0.699113	0.0451854	0.0402334	0.0427515	0.188497	0.0907527
H19-672	0.860671	0.866578	0.87709	0.895596	0.875114	0.8807	0.902914	0.696493	0.876908	0.844417	0.851845	0.845875	0.813518	0.890985	0.735345	0.896613	0.845261	0.893904	0.858	0.85313	0.81656	0.842939	0.677221
H19-958	0.838938	0.878349	0.892453	0.86594	0.860765	0.869711	0.825936	0.767272	0.891308	0.76904	0.853292	0.83269	0.86039	0.822848	0.835139	0.861961	0.846756	0.847327	0.852963	0.767709	0.885613	0.861633	0.837562
H2AFX-1175	0.0954874	0.130493	0.0764399	0.0865393	0.112003	0.113444	0.108279	0.077786	0.0749942	0.0893945	0.104122	0.116504	0.0716694	0.0960083	0.0839951	0.0791494	0.127944	0.10073	0.117832	0.104348	0.0997424	0.122415	0.130257
H2AFX-1314	0.0358185	0.0431294	0.0311935	0.0316158	0.0297775	0.0336486	0.05057	0.0495536	0.0336558	0.0347517	0.0405119	0.0258846	0.0460091	0.0266512	0.0415587	0.0511438	0.0377917	0.0479972	0.0319633	0.0343688	0.0360949	0.0148913	0.0562654
H2AFX-1417	0.00291051	0.00182673	0.00253728	0	0.000948339	0.0004775	4.55e-05	0.00528735	0.00101998	0.00227016	0.00245516	0.0158495	0.00369554	0.00365129	0.00737679	0.00229112	0	0.00257493	0.0127989	0.000598827	0.00236205	0.00303292	0.00118819
HBII-13-1068	0.939114	0.627767	0.95663	0.963089	0.970171	0.959031	0.967947	0.947488	0.929337	0.954344	0.956104	0.9527	0.966021	0.873989	0.894885	0.944467	0.955422	0.965814	0.95232	0.963808	0.790552	0.861995	0.933818
HBII-13-511	0.900995	0.47079	0.861977	0.886355	0.90276	0.883493	0.897268	0.848644	0.846333	0.869896	0.769529	0.892544	0.923178	0.822511	0.828259	0.889173	0.870626	0.834188	0.913504	0.898906	0.765874	0.344333	0.638528
HBII-52-1014	0.924897	0.720201	0.927785	0.917723	0.926095	0.917766	0.920498	0.885889	0.915567	0.907741	0.91404	0.929391	0.944663	0.938797	0.928079	0.919825	0.916524	0.906028	0.925826	0.919523	0.940559	0.900146	0.92703
HBII-52-1195	0.973066	0.757915	0.973406	0.971377	0.973166	0.966233	0.973583	0.961189	0.970067	0.966456	0.966524	0.966891	0.957671	0.957961	0.941614	0.968491	0.967017	0.965534	0.954207	0.950438	0.951625	0.971672	0.964097
HBII-52-1352	0.953245	0.855448	0.95403	0.954568	0.939932	0.946768	0.96103	0.920673	0.944693	0.945879	0.92728	0.940282	0.946428	0.792865	0.89619	0.947745	0.944849	0.952602	0.929981	0.923569	0.936518	0.868442	0.939253
HBII-52-1450	0.872605	0.582671	0.86349	0.808329	0.863649	0.79935	0.879024	0.734141	0.840641	0.697438	0.715017	0.791749	0.782788	0.664216	0.748641	0.83681	0.787334	0.824432	0.712401	0.847832	0.718926	0.572851	0.786041
HBII-52-842	0.958888	0.732599	0.967597	0.959678	0.965018	0.966401	0.969417	0.869306	0.961822	0.94785	0.95943	0.952861	0.950729	0.941775	0.913372	0.952778	0.954782	0.959113	0.952966	0.950109	0.960177	0.532513	0.872573
HBII-52-848	0.927122	0.677146	0.921563	0.919576	0.924518	0.917113	0.925507	0.778906	0.918949	0.904067	0.908639	0.915474	0.917591	0.91236	0.85119	0.918683	0.918031	0.912271	0.903359	0.919308	0.937256	0.546857	0.821292
HBII-52-938	0.741527	0.491073	0.766027	0.763182	0.775319	0.784715	0.796729	0.654362	0.722185	0.76195	0.725848	0.769854	0.762169	0.772796	0.711532	0.779404	0.780294	0.763971	0.767368	0.796371	0.811077	0.554047	0.761437
HDAC11-1281	0.0269674	0.0495768	0.0351732	0.0257473	0.0234575	0.0454859	0.0377373	0.0681375	0.0371955	0.0356752	0.0508595	0.0247476	0.0259345	0.0142385	0.0113598	0.0298539	0.0151806	0.0206928	0.0258614	0.0129539	0.0193007	0.0178429	0.00796502
HDAC11-1386	0.070416	0.0759309	0.0450884	0.059884	0.0504191	0.0522862	0.0542037	0.0798409	0.0488267	0.0671124	0.0773722	0.0572838	0.0803632	0.0693738	0.0843457	0.0431916	0.0578114	0.0553531	0.0492448	0.0621732	0.0642882	0.0721681	0.0378178
HDAC11-448	0.780846	0.886147	0.868223	0.924977	0.910677	0.895271	0.895258	0.821446	0.874169	0.852009	0.816031	0.90719	0.90142	0.733093	0.837646	0.87706	0.911536	0.852711	0.937161	0.878979	0.72507	0.881699	0.557337
HDAC11-573	0.0343923	0.0631756	0.0488793	0.0273413	0.0445326	0.0585083	0.0422271	0.0880971	0.0541118	0.0460115	0.0790709	0.0151795	0.0321495	0.0144113	0.024833	0.0906986	0.0225239	0.0213554	0.0255886	0.0446084	0.0175915	0.303803	0.0158059
HDAC11-781	0.0519834	0.0631506	0.0488354	0.0512026	0.047963	0.0536487	0.0431529	0.0805926	0.0475502	0.0466474	0.0608063	0.0404613	0.0351411	0.0243664	0.0509456	0.0407061	0.0562819	0.0567162	0.0556682	0.0310943	0.0414264	0.0827372	0.0574829
HFE-1076	0.917746	0.968337	0.972858	0.974395	0.972413	0.969555	0.975708	0.970074	0.972292	0.967635	0.972365	0.965181	0.952151	0.961293	0.967864	0.974167	0.960729	0.956556	0.958782	0.967695	0.966997	0.964609	0.963748
HFE-486	0.930294	0.954432	0.939339	0.917386	0.908957	0.931894	0.936547	0.934722	0.917575	0.898788	0.95039	0.889838	0.926607	0.928024	0.916433	0.916349	0.878758	0.934625	0.899633	0.916478	0.943419	0.939059	0.921967
HFE-639	0.88005	0.92428	0.877312	0.811006	0.828916	0.799282	0.902025	0.887865	0.835632	0.835872	0.911491	0.837081	0.883783	0.835527	0.92208	0.86643	0.814147	0.928885	0.787054	0.833532	0.941212	0.953166	0.906397
HIC1-1081	0.0895131	0.686825	0.307362	0.142502	0.0743105	0.20384	0.119234	0.283886	0.330025	0.0733627	0.150575	0.0263565	0.248826	0.0428767	0.317349	0.111915	0.156198	0.605505	0.080638	0.157055	0.0369307	0.457008	0.0598255
HIC1-130	0.106858	0.377428	0.0954993	0.0781629	0.0886338	0.10926	0.0378182	0.167494	0.15326	0.134838	0.304828	0.136498	0.107641	0.264905	0.116622	0.145163	0.100683	0.202335	0.0704191	0.109266	0.163485	0.457138	0.0893964
HIC1-1321	0.803322	0.886284	0.710177	0.712895	0.610616	0.769874	0.70311	0.793822	0.739882	0.580739	0.700506	0.590301	0.740634	0.609274	0.83232	0.679948	0.693592	0.856887	0.657592	0.695521	0.695035	0.716133	0.856451
HIC1-1398	0.34679	0.564642	0.223412	0.269179	0.176619	0.305734	0.268221	0.374767	0.264092	0.20213	0.298067	0.162616	0.307953	0.144573	0.436977	0.230426	0.238246	0.420646	0.200997	0.207663	0.276763	0.556892	0.379027
HIC1-200	0.00879329	0.0238628	0.0157994	0.0109157	0.0140604	0.01372	0.0146095	0.0402663	0.0187115	0.0115561	0.0258015	0.0199137	0.00967126	0.0282092	0.00503386	0.00183632	0.0052914	0.0110996	0.00558323	0.0148496	0.00798668	0.0042343	0.00511236
HIC1-269	0.292102	0.280828	0.238081	0.275429	0.285882	0.278359	0.284915	0.24319	0.270621	0.267165	0.281054	0.283592	0.256076	0.282533	0.257616	0.256147	0.274795	0.382502	0.272774	0.268947	0.210276	0.264143	0.320215
HIC2-1319	0.104651	0.159786	0.106989	0.120007	0.116554	0.130426	0.119989	0.174777	0.128307	0.129433	0.139163	0.0798858	0.0991518	0.0860215	0.106152	0.102538	0.112675	0.11191	0.0829033	0.108238	0.115646	0.109658	0.0880478
HIC2-738	0.609574	0.194417	0.461286	0.398352	0.432175	0.514016	0.286848	0.6914	0.499993	0.641245	0.539699	0.35656	0.251152	0.379696	0.2452	0.606124	0.56009	0.696055	0.26622	0.463837	0.717996	0.870431	0.172251
HIC2-821	0.194916	0.134327	0.224246	0.215413	0.262531	0.2463	0.15147	0.25633	0.255	0.441131	0.330712	0.198944	0.136427	0.170583	0.144747	0.394454	0.28889	0.489491	0.111592	0.157893	0.512332	0.506649	0.077645
HLA-DPA1-1212	0.0402347	0.321996	0.0633217	0.0539446	0.0473399	0.0428246	0.0997364	0.0418687	0.0323399	0.0718746	0.0429178	0.0578251	0.0997416	0.0127799	0.042489	0.0369716	0.020532	0.0550042	0.0196902	0.0447597	0.0256996	0.664089	0.0291706
HLA-DPA1-1296	0.102839	0.626296	0.131541	0.139531	0.11422	0.106407	0.195326	0.100348	0.0923468	0.248767	0.112964	0.0761902	0.126043	0.0210256	0.0956554	0.112296	0.0641021	0.10032	0.0851799	0.0736284	0.0319835	0.175631	0.0764026
HLA-DPA1-1473	0.160824	0.523873	0.0468497	0.057002	0.0517278	0.0648239	0.0944209	0.0665211	0.0314918	0.131638	0.0523425	0.0412663	0.0947512	0.00918537	0.0546183	0.0541141	0.0140719	0.0756759	0.029535	0.0146802	0.0263662	0.0898838	0.0215838
HLA-DPB1-879	0.368947	0.510587	0.49522	0.472136	0.39548	0.458427	0.51627	0.472947	0.478929	0.448046	0.535825	0.427258	0.447161	0.421386	0.406102	0.475688	0.363943	0.446396	0.415974	0.451673	0.348588	0.432356	0.293382
HLA-DPB1-961	0.569924	0.772977	0.847773	0.800866	0.714787	0.841136	0.908255	0.809531	0.784345	0.805797	0.87081	0.727913	0.844606	0.787201	0.599101	0.770756	0.630848	0.918359	0.716974	0.790759	0.570989	0.715036	0.179339
HLA-DPB1-962	0.498865	0.705007	0.759689	0.704676	0.636846	0.757193	0.83881	0.725893	0.693124	0.716787	0.805195	0.634193	0.750452	0.668765	0.559528	0.752973	0.505678	0.846311	0.631875	0.732208	0.525963	0.666902	0.235354
HLA-DQA1-1235	0.915245	0.353656	0.76857	0.785275	0.832909	0.451103	0.886302	0.415878	0.299354	0.858134	0.344524	0.529257	0.864328	0.795439	0.579274	0.759291	0.223396	0.302154	0.812795	0.816994	0.721162	0.124284	0.943198
HLA-DQA1-1449	0.254291	0.675005	0.285054	0.256632	0.272488	0.279954	0.393985	0.471489	0.326551	0.175486	0.251903	0.24254	0.231001	0.163724	0.205183	0.274168	0.213607	0.488216	0.177414	0.187378	0.249387	0.0663295	0.0470472
HLA-DQA1-759	0.858424	0.260543	0.834763	0.832125	0.765796	0.33159	0.888301	0.274089	0.293614	0.700931	0.30708	0.309108	0.751568	0.854749	0.333912	0.730477	0.355499	0.222273	0.707299	0.723262	0.303837	0.466374	0.29142
HLA-DQA2-1180	0.927745	0.939244	0.930474	0.941398	0.939435	0.907501	0.93642	0.917376	0.935003	0.907085	0.836095	0.938695	0.93626	0.929409	0.859797	0.934181	0.928186	0.948105	0.915588	0.911479	0.84043	0.845901	0.806098
HLA-DQA2-824	0.968964	0.968078	0.967797	0.967882	0.969364	0.967002	0.964156	0.964319	0.960935	0.965531	0.961797	0.961093	0.967658	0.969477	0.958086	0.9682	0.967548	0.970588	0.961395	0.968055	0.96341	0.967138	0.314522
HLA-DRA-1353	0.00312055	0.452277	0.00360593	0.000708653	0.00250847	0.00108831	0.00606975	0.0156828	0.00363761	0.0290152	0.0102267	0.0398569	0.0159127	0.00892268	0.0158765	0.000927392	0.00143219	0.0197358	0.0235697	0.00284347	0.0287711	0.0283466	0.0004475
HLA-DRA-1408	0.458785	0.973989	0.653944	0.58817	0.600195	0.445443	0.68657	0.424509	0.362495	0.601215	0.548784	0.431198	0.735064	0.215306	0.558919	0.570425	0.279695	0.585831	0.437261	0.611915	0.299318	0.295076	0.396858
HLA-DRA-92	0.909363	0.912127	0.91621	0.907174	0.908503	0.918741	0.913481	0.923805	0.907599	0.893443	0.885998	0.876523	0.813244	0.910288	0.842976	0.915511	0.888232	0.91085	0.851955	0.873086	0.910819	0.707455	0.504778
HLA-DRB1-432	0.770772	0	0.825809	0.694811	0.573396	0.084738	0.788485	0.00786224	0.335528	0.44323	0	0.171884	0.464221	0.734719	0.651378	0.710605	0.0202899	0.767622	0.688282	0.615447	0.318335	0.405677	0.600258
HLA-DRB1-624	0.817166	0.759943	0.860169	0.6611	0.606416	0.0161956	0.748328	0.00691562	0.00590252	0.538301	0.00993207	0.0222958	0.63298	0.816278	0.615549	0.648885	0.643661	0.710688	0.672926	0.790954	0.0167835	0.541667	0.734523
HLA-DRB1-669	0.892271	0.0119608	0.91228	0.802455	0.745519	0.0216021	0.833556	0.0277583	0.0003845	0.794536	0	0	0.823271	0.865006	0.78005	0.770882	0.0256231	0.833369	0.741319	0.863788	0.0967035	0.788615	0.863925
HLA-F-1370	0.0291702	0.0374648	0.0351256	0.0372923	0.0305827	0.0368847	0.0537187	0.0381552	0.0324088	0.020153	0.045555	0.0287958	0.0427401	0.0296738	0.0353302	0.0225971	0.023242	0.0305551	0.0336474	0.0254518	0.0274896	0.0159774	0.0316887
HLA-F-1429	0.0159276	0.0314271	0.016649	0.0243874	0.0231048	0.0271281	0.0205031	0.0395603	0.0194992	0.0236632	0.0335762	0.0132898	0.017778	0.023636	0.0286481	0.0203961	0.0189799	0.0157633	0.0119561	0.0175721	0.0175235	0.0054745	0.00527582
HLA-F-1486	0.027471	0.0381391	0.0277624	0.0199204	0.0244046	0.0281785	0.0350641	0.0452519	0.0239492	0.0288266	0.0326833	0.00609435	0.0256154	0.019226	0.012876	0.0380398	0.0170642	0.0293971	0.0335331	0.0351018	0.0236877	0.0134557	0.0179426
HOXA11-1409	0.175455	0.11985	0.16191	0.152255	0.137006	0.164295	0.15873	0.235809	0.293006	0.254767	0.209187	0.107974	0.16082	0.119779	0.126006	0.229543	0.121923	0.312839	0.153626	0.265131	0.232314	0.123242	0.0766624
HOXA11-1468	0.661366	0.325327	0.624975	0.601109	0.6982	0.535803	0.540055	0.496681	0.490241	0.704864	0.678382	0.59045	0.698483	0.519365	0.702881	0.763613	0.696083	0.648774	0.530906	0.707546	0.678742	0.412697	0.830406
HOXA11-558	0.261812	0.743143	0.397432	0.332845	0.356345	0.274093	0.219508	0.375448	0.43302	0.420312	0.443411	0.434441	0.199895	0.499852	0.267115	0.445408	0.395059	0.563796	0.27513	0.333837	0.467525	0.806854	0.113263
HOXA11-802	0.451118	0.903167	0.370666	0.382098	0.383009	0.306079	0.0951675	0.355864	0.65291	0.579388	0.303238	0.45991	0.137197	0.703834	0.106458	0.615985	0.419357	0.765444	0.220198	0.446115	0.669561	0.924978	0.120318
HOXA5-1021	0.722813	0.885208	0.694069	0.566809	0.578674	0.566772	0.534044	0.301694	0.798876	0.509485	0.347895	0.617394	0.378816	0.752507	0.400842	0.61296	0.644265	0.71893	0.575369	0.447542	0.624888	0.13709	0.440044
HOXA5-1094	0.907096	0.888958	0.889118	0.816465	0.847183	0.917381	0.735042	0.643293	0.937049	0.895313	0.929732	0.816032	0.707523	0.94404	0.674048	0.876762	0.924557	0.865228	0.774024	0.899636	0.799327	0.30386	0.823374
HOXA5-1247	0.826191	0.783071	0.825537	0.702689	0.782451	0.8207	0.666786	0.612747	0.867107	0.822281	0.803515	0.800187	0.586944	0.910898	0.592002	0.811174	0.885941	0.727398	0.68892	0.801177	0.685763	0.201821	0.788253
HOXA5-176	0.912616	0.949523	0.881288	0.887063	0.909829	0.890163	0.793983	0.633887	0.943844	0.911209	0.76106	0.92357	0.765867	0.949738	0.75123	0.917939	0.936987	0.916356	0.900775	0.874078	0.953227	0.930615	0.765618
HOXA5-576	0.784926	0.856434	0.756925	0.718523	0.730699	0.718269	0.674344	0.56683	0.827231	0.754209	0.699608	0.709586	0.636886	0.772865	0.680953	0.761015	0.746949	0.746825	0.701942	0.718011	0.74579	0.666759	0.523441
HOXA5-75	0.492972	0.800432	0.313455	0.319469	0.395055	0.355204	0.203439	0.15291	0.522833	0.422072	0.219496	0.423428	0.237901	0.523817	0.2042	0.424193	0.465334	0.524464	0.268742	0.283518	0.459003	0.25703	0.202262
HOXB13-1439	0.204097	0.102656	0.277655	0.284549	0.315747	0.31252	0.207936	0.244134	0.280489	0.378179	0.318404	0.279159	0.171692	0.431442	0.234118	0.341216	0.326159	0.357555	0.256384	0.279827	0.44972	0.231408	0.135364
HOXB13-509	0.821971	0.911472	0.682487	0.71947	0.777374	0.759487	0.685568	0.880248	0.82879	0.721639	0.672854	0.694643	0.703558	0.888588	0.77041	0.820744	0.77268	0.889619	0.711849	0.63596	0.564836	0.910769	0.783905
HOXB13-664	0.0881777	0.190455	0.202351	0.260166	0.179376	0.192216	0.0965362	0.132781	0.268432	0.435151	0.116936	0.163698	0.0932226	0.51515	0.15368	0.442578	0.249672	0.566807	0.139806	0.161603	0.305296	0.811093	0.09527
HOXB13-822	0.066642	0.37597	0.227056	0.150783	0.244274	0.207979	0.133057	0.194647	0.265083	0.122507	0.175043	0.230062	0.114439	0.742014	0.39009	0.625112	0.300643	0.765613	0.134457	0.13278	0.173996	0.901672	0.110278
HOXB13-918	0.62391	0.634577	0.759741	0.731101	0.774445	0.7971	0.709399	0.660812	0.871791	0.743695	0.715791	0.671601	0.663095	0.881748	0.782255	0.87681	0.810456	0.843198	0.751147	0.740312	0.815649	0.889022	0.50941
HOXC6-1046	0.466786	0.279966	0.675757	0.467772	0.472566	0.507006	0.337833	0.273134	0.578244	0.671385	0.596277	0.419486	0.328045	0.492202	0.383864	0.380749	0.524927	0.394037	0.394302	0.416272	0.318785	0.750767	0.291735
HOXC6-264	0.176669	0.22695	0.253956	0.267408	0.230498	0.246224	0.292535	0.452122	0.227287	0.192436	0.23357	0.229673	0.231727	0.249581	0.356173	0.29829	0.185603	0.383859	0.263976	0.220442	0.443646	0.383618	0.117352
HOXC6-917	0.334838	0.294747	0.54309	0.41193	0.301916	0.467211	0.511796	0.31332	0.540874	0.355398	0.463854	0.302222	0.284642	0.673753	0.457945	0.349415	0.465491	0.689882	0.3522	0.453383	0.221676	0.739125	0.117636
HRAS-1143	0.00522526	0.0138783	0.0120602	0.0063361	0.00736891	0.0129057	0.0109589	0.0239252	0.0109426	0.0113845	0.0181945	0.00657967	0.00832988	0.00831585	0.0050497	0.00917867	0.0088884	0.0123548	0.013991	0.00683286	0.0122092	0.0156938	0.00547819
HRAS-648	0.216749	0.211127	0.258074	0.250231	0.244089	0.285674	0.352904	0.224697	0.258239	0.220151	0.253522	0.25358	0.26151	0.217635	0.253774	0.291448	0.21314	0.316921	0.228768	0.265576	0.177068	0.516409	0.274703
HRAS-796	0.0590588	0.0912372	0.0705946	0.0711029	0.0688455	0.0675824	0.0782356	0.0888305	0.0639724	0.0751935	0.0756604	0.0993367	0.0428221	0.0532525	0.0617865	0.0697145	0.0788886	0.0640689	0.0549529	0.0603709	0.0471816	0.11372	0.0506307
HRAS-867	0.191117	0.179205	0.198871	0.238925	0.211268	0.230363	0.192177	0.203565	0.194914	0.216048	0.207104	0.227234	0.214193	0.247007	0.262127	0.194194	0.327591	0.268222	0.309914	0.202103	0.225119	0.545301	0.162831
HRASLS-1149	0.157554	0.113914	0.18971	0.267825	0.228588	0.351897	0.242001	0.190962	0.24104	0.258559	0.188802	0.281689	0.209841	0.0830427	0.148252	0.175025	0.251304	0.199879	0.186745	0.208173	0.228357	0.50662	0.122076
HRASLS-1312	0.230967	0.200911	0.201803	0.233758	0.238473	0.319467	0.232716	0.219825	0.214881	0.37617	0.209462	0.241085	0.173163	0.208297	0.22378	0.254644	0.267323	0.226461	0.21403	0.242929	0.245054	0.318397	0.231113
HRASLS-1471	0.0930795	0.0973016	0.111566	0.120658	0.120505	0.185965	0.112214	0.128249	0.117707	0.222711	0.156016	0.0537367	0.0683953	0.0388079	0.0673751	0.0817281	0.144253	0.0736936	0.0694052	0.0548131	0.0788509	0.0932918	0.0567144
HS3ST2-1483	0.683536	0.523989	0.515891	0.561074	0.549137	0.419624	0.174404	0.26879	0.34382	0.483102	0.602714	0.491966	0.377518	0.689134	0.32895	0.409762	0.654326	0.71782	0.371248	0.433569	0.680762	0.675234	0.852924
HS3ST2-311	0.610599	0.0222181	0.105606	0.144463	0.0992841	0.160295	0.0211394	0.0532105	0.248796	0.284545	0.504713	0.0708288	0.0851343	0.583794	0.0137076	0.264631	0.173824	0.52752	0.0346861	0.0915597	0.63288	0.0371614	0.00555286
HS3ST2-569	0.945203	0.230929	0.757363	0.777629	0.788898	0.753631	0.412752	0.535593	0.765253	0.800998	0.942984	0.773841	0.906408	0.926223	0.412717	0.826545	0.841997	0.914265	0.546736	0.712843	0.914124	0.963966	0.276993
HS3ST2-955	0.874327	0.263072	0.734666	0.737235	0.749406	0.710455	0.462511	0.66207	0.753633	0.712437	0.855136	0.760874	0.819011	0.885025	0.644691	0.738735	0.756967	0.838077	0.537436	0.693794	0.859639	0.910666	0.316357
HSD17B12-1182	0.213864	0.19764	0.2297	0.241645	0.215968	0.225033	0.223026	0.206708	0.239631	0.219349	0.229174	0.226544	0.254942	0.164799	0.238634	0.224834	0.235521	0.196386	0.236017	0.212672	0.21163	0.225251	0.18745
HSD17B12-1381	0.00927886	0.00838123	0.00589322	0.00272139	0.0119058	0.00723395	0.0101583	0.0104804	0.0103136	0.0118748	0.0110841	0.0227757	0.0103948	0.0133929	0.0101412	0.0128714	0.00724123	0.0144872	0.0122254	0.0157383	0.0183026	0.0137638	0.0164227
HSD17B12-1441	0.0835549	0.111449	0.0838669	0.102694	0.0911269	0.0867786	0.08677	0.102534	0.0824801	0.0964684	0.0890706	0.0520013	0.0562981	0.0710099	0.0978624	0.049663	0.06069	0.0597928	0.0652228	0.0771114	0.0929511	0.063745	0.109141
HSPA2-1340	0.463901	0.332348	0.695005	0.686988	0.704809	0.64699	0.604126	0.419757	0.628749	0.677787	0.529064	0.654536	0.480507	0.445167	0.383255	0.54242	0.670139	0.544832	0.683593	0.753907	0.593315	0.31508	0.213901
HSPA2-1424	0.838812	0.869521	0.863967	0.858643	0.809318	0.855255	0.858936	0.822422	0.846309	0.814263	0.846484	0.834588	0.874529	0.885749	0.843605	0.863169	0.793896	0.840758	0.837687	0.878246	0.868757	0.866342	0.867336
HSPA2-1468	0.704982	0.135785	0.119038	0.959319	0.950442	0.0867262	0.257003	0.124949	0.502213	0.249339	0.41152	0.107489	0.64044	0.958611	0.927114	0.559071	0.211255	0.404481	0.258673	0.957204	0.961518	0.937927	0.262799
HTR1B-1013	0.0971731	0.0959967	0.105926	0.137414	0.182592	0.145703	0.0856261	0.149398	0.117509	0.345101	0.189761	0.231825	0.073438	0.109506	0.0860294	0.42203	0.137239	0.399618	0.0930061	0.0734211	0.0794781	0.0550068	0.0569754
HTR1B-1278	0.0644504	0.0983882	0.195095	0.169576	0.22397	0.192972	0.0653693	0.128435	0.275876	0.350484	0.449388	0.297844	0.0608792	0.207617	0.108106	0.309204	0.37492	0.473723	0.17437	0.0741396	0.206513	0.0253042	0.0208479
HTR1B-1393	0.0593176	0.0369094	0.0920158	0.0896732	0.121084	0.0930757	0.0493023	0.101127	0.0644198	0.303099	0.36945	0.167552	0.0256823	0.0913856	0.0891912	0.184416	0.146308	0.175118	0.0600546	0.113777	0.069048	0.0679949	0.0111945
HTR1B-315	0.322742	0.523366	0.415739	0.481932	0.532078	0.487309	0.335858	0.287568	0.561596	0.59972	0.42143	0.540977	0.308932	0.660514	0.315536	0.631153	0.605894	0.549027	0.476046	0.39495	0.573836	0.150096	0.229551
HTR1B-573	0.0748488	0.164209	0.172031	0.171667	0.207175	0.201169	0.072924	0.203362	0.118216	0.278542	0.301396	0.24791	0.0772577	0.158582	0.101026	0.298634	0.205437	0.280837	0.0918756	0.175058	0.237224	0.602065	0.0236025
HTR1B-835	0.090052	0.197999	0.210619	0.230894	0.113631	0.210174	0.286603	0.143936	0.0887133	0.233278	0.17988	0.168346	0.0788888	0.228222	0.198179	0.24803	0.232668	0.315584	0.297221	0.18697	0.148235	0.123691	0.063209
HTR2A-1386	0.740761	0.495098	0.834964	0.846976	0.818951	0.801836	0.89836	0.754587	0.812885	0.792397	0.759856	0.769117	0.88927	0.69213	0.749704	0.856826	0.787408	0.913931	0.7722	0.800067	0.835473	0.719237	0.527384
HTR2A-1387	0.647517	0.420683	0.776373	0.782373	0.765858	0.715643	0.831469	0.651597	0.724183	0.716033	0.662375	0.740536	0.822369	0.639953	0.684197	0.83395	0.715914	0.822773	0.702323	0.756304	0.762485	0.601433	0.422289
HTR2A-1458	0.487778	0.418462	0.708351	0.583708	0.558055	0.608834	0.72984	0.451265	0.562762	0.508398	0.61533	0.523922	0.622466	0.55985	0.596642	0.632418	0.452077	0.708731	0.53638	0.620122	0.666663	0.269473	0.159435
ICAM1-459	0.176541	0.118107	0.0932995	0.118643	0.0791815	0.0994859	0.129427	0.114339	0.096967	0.114163	0.109982	0.12347	0.106231	0.118933	0.121354	0.0946704	0.0970044	0.103192	0.11455	0.113947	0.07749	0.0934058	0.125643
ICAM1-485	0.149068	0.0945148	0.0903011	0.0892363	0.0714919	0.0906637	0.0974885	0.126697	0.0972803	0.0958625	0.107193	0.0664556	0.0769474	0.0509461	0.0794524	0.0717878	0.0714256	0.0467232	0.0899242	0.128296	0.0547842	0.0773971	0.099523
ICAM1-61	0.0136399	0.0187546	0.0159575	0.0143168	0.0202715	0.0143286	0.0152696	0.0231332	0.0162731	0.0143397	0.0190737	0.0149966	0.0175787	0.0146414	0.0113832	0.0116037	0.0170065	0.0184895	0.0125859	0.014915	0.00709873	0.0129376	0.00668069
IGF2-1099	0.0482652	0.048624	0.0917422	0.0632455	0.0600838	0.0662019	0.0513558	0.056081	0.0981026	0.197395	0.0622065	0.0629147	0.0609285	0.0307556	0.0572433	0.212929	0.172789	0.429485	0.0466513	0.0508375	0.210897	0.184927	0.0216249
IGF2-112	0.33405	0.554546	0.360543	0.388405	0.368061	0.337721	0.244551	0.216028	0.425931	0.473169	0.317762	0.440875	0.270363	0.579851	0.22202	0.48754	0.517252	0.647757	0.319411	0.338672	0.308029	0.171176	0.115162
IGF2-1372	0.0694301	0.0922516	0.0803513	0.0906848	0.0809932	0.0901786	0.0849681	0.113761	0.0874649	0.121129	0.104693	0.0779912	0.0655673	0.0585357	0.0757175	0.106986	0.0872943	0.183579	0.0697124	0.0775487	0.0398349	0.0412056	0.0523997
IGF2-46	0.271009	0.0243706	0.080272	0.140086	0.102662	0.194642	0.0358776	0.071326	0.249064	0.313943	0.118754	0.177886	0.0387802	0.366653	0.0798397	0.262173	0.185571	0.565324	0.0770469	0.0510203	0.036711	0.00718218	0.0131293
IGF2-898	0.226041	0.233431	0.296745	0.243668	0.212133	0.211841	0.235575	0.218504	0.247948	0.400114	0.232161	0.270098	0.211174	0.252235	0.224855	0.389134	0.328852	0.415791	0.222537	0.217145	0.233562	0.230289	0.151726
IGF2AS-1145	0.32924	0.482341	0.281155	0.326469	0.243144	0.297554	0.181471	0.21061	0.412943	0.437856	0.296818	0.441193	0.0961873	0.634237	0.107635	0.403249	0.463606	0.623911	0.231718	0.244842	0.290001	0.11636	0.0499217
IGF2AS-1241	0.0640996	0.0306795	0.0299633	0.0393246	0.0442911	0.0347621	0.0301892	0.0541271	0.0754998	0.11445	0.0604575	0.0741477	0.0372079	0.33758	0.0445015	0.0765632	0.0394604	0.11897	0.0307157	0.0462702	0.0333389	0.0220498	0.00856848
IGF2AS-658	0.0885985	0.076475	0.184934	0.0972465	0.116408	0.117926	0.0552785	0.082311	0.101171	0.381831	0.0894058	0.136916	0.0698014	0.0534757	0.0430168	0.245228	0.149702	0.341449	0.0699732	0.0271466	0.444797	0.0278636	0.0332993
IGF2AS-792	0.432827	0.207447	0.250658	0.324186	0.319008	0.350384	0.288012	0.287926	0.259932	0.486075	0.458863	0.364975	0.34991	0.323906	0.35421	0.473128	0.42874	0.767944	0.342821	0.294316	0.325806	0.311025	0.206871
IGF2R-1015	0.0263976	0.0331149	0.0308033	0.0416814	0.0287914	0.0382424	0.0373869	0.0402731	0.0432125	0.032493	0.0320367	0.0232393	0.0407466	0.030081	0.0228186	0.0565339	0.0256087	0.00554375	0.0299877	0.0276653	0.0182977	0.0247962	0.0220327
IGF2R-1052	0.00976913	0.0176073	0.00197162	0.00121487	0.0103585	0.0151989	0.0131927	0.0130287	0.0159376	0.00564782	0.0126708	0.0104349	0.00386094	0.0253403	0.00649496	0.00873804	0.00551587	0.00641457	0.0187418	0.00202712	0.00733774	0.0120952	0.0170428
IGF2R-1106	0.0180612	0.00409499	0	0	0.00825352	0.0240653	0.0177744	0.0377841	0.0141666	0.0128802	0.00587639	0.013298	0.0221598	0.0200321	0.00159928	0.0144475	0.00678947	0.00383101	0.0173153	0.0001985	0.0142793	0.00267874	0.00247133
IGF2R-216	0.971858	0.973083	0.973085	0.972801	0.970109	0.972076	0.97634	0.968759	0.971172	0.968964	0.971237	0.96952	0.976554	0.974197	0.96423	0.965022	0.965239	0.967	0.97056	0.970876	0.977094	0.972543	0.794844
IGFBP1-1422	0.129611	0.0649083	0.226237	0.227095	0.307979	0.371084	0.148389	0.111734	0.555201	0.130035	0.141809	0.253734	0.281197	0.0995768	0.13741	0.389273	0.259038	0.238452	0.183938	0.125362	0.0745103	0.0968256	0.0653947
IGFBP1-1484	0.201701	0.12538	0.411274	0.313313	0.41299	0.438877	0.249693	0.187388	0.547889	0.171996	0.210405	0.354476	0.371372	0.208152	0.207867	0.532021	0.464274	0.363008	0.268633	0.170353	0.123144	0.159517	0.0919488
IGFBP1-1485	0.102265	0.088191	0.111305	0.110944	0.136811	0.113738	0.13277	0.0744927	0.180825	0.0899746	0.0929433	0.13146	0.186852	0.112442	0.110602	0.178982	0.137718	0.136232	0.129106	0.101321	0.0757656	0.0642168	0.0996119
IGFBP3-196	0.223281	0.239677	0.539798	0.246158	0.226831	0.524894	0.271858	0.190139	0.203545	0.243445	0.203353	0.227132	0.572901	0.255279	0.259418	0.202055	0.512967	0.272901	0.250803	0.519254	0.193413	0.242166	0.598418
IGFBP3-293	0.723427	0.370951	0.510295	0.686807	0.696546	0.512136	0.654768	0.663229	0.500662	0.653501	0.474947	0.753571	0.630342	0.579374	0.600313	0.780134	0.750843	0.822535	0.624696	0.645694	0.680755	0.771976	0.649317
IGFBP3-302	0.943185	0.708646	0.883761	0.939858	0.953318	0.876095	0.932961	0.933278	0.854979	0.925734	0.846387	0.933927	0.9037	0.849146	0.811622	0.950461	0.948418	0.962081	0.910765	0.906001	0.889227	0.960699	0.791856
IGFBP7-1129	0.0244312	0.0141312	0.0195835	0.0151504	0.0116481	0.0183986	0.00913046	0.0315094	0.0164288	0.0107517	0.0229178	0.0123081	0.0158106	0.0103182	0.00362771	0.00528547	0.0142201	0.00790045	0.013475	0.00785317	0.00890577	0.00305284	0.00724923
IGFBP7-1203	0.0465454	0.0374579	0.0444144	0.0364691	0.0334344	0.044689	0.0412792	0.0625639	0.0365412	0.0319761	0.0489702	0.0663594	0.0296331	0.0214312	0.043227	0.0227159	0.0521824	0.0353885	0.0307754	0.023105	0.0257921	0.481009	0.0223364
IGFBP7-816	0.0622	0.0817853	0.0596517	0.050079	0.0481628	0.0746245	0.0557479	0.104069	0.0688071	0.0493948	0.0764291	0.0268119	0.024326	0.0405588	0.0317272	0.0270661	0.0410834	0.03698	0.0456592	0.0284064	0.0356382	0.174748	0.0337922
IGSF4-1037	0.0809498	0.0374565	0.0530571	0.10126	0.152394	0.0573164	0.038458	0.0927251	0.0481291	0.0532483	0.0647635	0.148619	0.0791921	0.0347697	0.0350736	0.0970014	0.195829	0.0390256	0.105093	0.068045	0.0189329	0.0254859	0.0241435
IGSF4-1415	0.0817908	0.0416766	0.0414656	0.0706208	0.119395	0.0485883	0.0354019	0.0808623	0.0423051	0.0428015	0.0529542	0.0981935	0.0414421	0.0255889	0.0438514	0.0680417	0.166214	0.0203576	0.0643603	0.043729	0.0183915	0.0128666	0.0314772
IGSF4-305	0.519805	0.164339	0.499378	0.45032	0.456666	0.355033	0.494242	0.214326	0.626488	0.2904	0.32933	0.503099	0.324312	0.411737	0.202095	0.312375	0.386838	0.443166	0.340671	0.313079	0.450866	0.566432	0.119368
IGSF4-547	0.402875	0.43286	0.334556	0.365999	0.426153	0.436567	0.439198	0.338329	0.403086	0.369786	0.361594	0.364246	0.322602	0.335718	0.436177	0.464227	0.427438	0.375359	0.439872	0.450088	0.394787	0.460623	0.467348
IGSF4-768	0.0491771	0.0357148	0.0479131	0.0704062	0.119441	0.0399624	0.055888	0.0606897	0.0417347	0.0518902	0.0567291	0.117774	0.0525489	0.0462099	0.0481813	0.0770661	0.105688	0.0282821	0.0543927	0.0732752	0.0290762	0.0251385	0.0186609
IGSF4-833	0.12708	0.126914	0.112753	0.122947	0.1335	0.115384	0.108002	0.137978	0.0996683	0.0941618	0.129454	0.108605	0.0984788	0.0750468	0.0842724	0.0737355	0.129168	0.0795496	0.0918126	0.0861953	0.182445	0.100519	0.0557834
IGSF4-890	0.0520543	0.0600236	0.0498387	0.0544185	0.0675987	0.0608937	0.0546806	0.0964324	0.0505607	0.0470656	0.0633178	0.089439	0.0509115	0.0232737	0.0466273	0.0687093	0.0636689	0.0376101	0.0489011	0.0346036	0.0392473	0.0303329	0.0262243
IGSF4-946	0.280594	0.247379	0.25059	0.293517	0.305742	0.269386	0.293391	0.231154	0.24254	0.223772	0.246637	0.381353	0.244101	0.244088	0.32738	0.310051	0.339537	0.249373	0.267842	0.283925	0.272435	0.290443	0.180641
IL13-147	0.489833	0.57301	0.634484	0.650724	0.620414	0.523675	0.462223	0.745963	0.653528	0.585076	0.543424	0.525669	0.650982	0.643576	0.631293	0.634673	0.648017	0.791747	0.662121	0.600708	0.665753	0.911407	0.693048
IL13-222	0.456391	0.578313	0.542693	0.528204	0.521643	0.503681	0.465376	0.615381	0.602099	0.401191	0.528139	0.434581	0.549216	0.567534	0.466944	0.504791	0.490743	0.506484	0.483136	0.517994	0.484974	0.595855	0.381574
IL13-298	0.834734	0.885209	0.783398	0.791279	0.809168	0.737226	0.737358	0.860455	0.80012	0.781942	0.832839	0.755407	0.833159	0.836772	0.78857	0.789399	0.740099	0.904754	0.752261	0.791516	0.79735	0.947445	0.914723
IL13-55	0.592037	0.592567	0.564941	0.608025	0.603248	0.376129	0.363615	0.746549	0.720215	0.500788	0.473195	0.511292	0.626767	0.62399	0.646002	0.725649	0.596956	0.869254	0.565338	0.491567	0.783413	0.954899	0.780402
IL16-1275	0.48201	0.130925	0.119232	0.277765	0.306799	0.160074	0.262855	0.135263	0.135077	0.321527	0.189271	0.296955	0.172721	0.27407	0.187529	0.161406	0.21967	0.223971	0.116558	0.13931	0.21877	0.544477	0.113588
IL16-1409	0.604538	0.660742	0.56213	0.594986	0.659147	0.586001	0.641577	0.527914	0.48339	0.622994	0.616419	0.596165	0.477423	0.591319	0.557342	0.603427	0.584781	0.636098	0.635231	0.540492	0.510548	0.26001	0.487471
IL16-642	0.705032	0.777138	0.606378	0.651268	0.614876	0.569361	0.607021	0.498104	0.579187	0.532333	0.54546	0.672544	0.425814	0.603612	0.521371	0.638645	0.626116	0.666861	0.649656	0.695717	0.790058	0.807643	0.246134
IL17RB-688	0.026906	0.0324794	0.0453761	0.084958	0.0987037	0.0921668	0.0683298	0.0505879	0.075741	0.0614078	0.070728	0.16243	0.0660424	0.0772875	0.0117107	0.0933233	0.118343	0.034862	0.0674129	0.110242	0.0117487	0.015091	0.0396859
IL17RB-714	0.0384518	0.0459529	0.0394518	0.060898	0.0555009	0.0543021	0.0404368	0.0610793	0.0431585	0.0452074	0.0531476	0.0498296	0.0475589	0.0546179	0.0427211	0.0271267	0.0459234	0.0196191	0.0488996	0.0349059	0.0233358	0.0292919	0.0232644
IL17RB-748	0.313038	0.408098	0.272257	0.302706	0.285125	0.307118	0.275336	0.302402	0.304016	0.292258	0.291512	0.315946	0.287433	0.359849	0.294848	0.374171	0.332987	0.348618	0.295435	0.357553	0.389402	0.257079	0.301767
IL6-1009	0.255671	0.207971	0.219637	0.245884	0.247847	0.337497	0.36168	0.189522	0.269366	0.235487	0.260282	0.265447	0.268938	0.300856	0.297963	0.183744	0.253392	0.266341	0.263029	0.207992	0.162285	0.136998	0.266407
IL6-406	0.961493	0.969198	0.949364	0.940654	0.900492	0.948784	0.97091	0.952688	0.955263	0.939445	0.920257	0.865413	0.874272	0.807545	0.773622	0.944182	0.899277	0.965503	0.921456	0.903671	0.972622	0.790295	0.457514
IL6-834	0.569807	0.532011	0.566328	0.554933	0.54063	0.565816	0.619919	0.454986	0.488044	0.569517	0.580954	0.560793	0.609782	0.556461	0.595344	0.528168	0.553296	0.550844	0.53682	0.55441	0.530849	0.601675	0.521504
IL6-890	0.0192325	0.0962978	0.0161671	0.0332793	0.017341	0.040059	0.0645655	0.0206522	0.0436543	0.026945	0.031194	0.0575712	0.0332991	0.0299556	0.0433304	0.0269437	0.0191428	0.0220871	0.0156499	0.00948835	0.026709	0.0335775	0.0222051
IMPACT-1242	0.0742779	0.0757437	0.0704034	0.0815943	0.0895915	0.0925609	0.074315	0.113174	0.0900412	0.0703783	0.0925944	0.0740895	0.0452613	0.0619835	0.047957	0.0763737	0.101995	0.0690904	0.0581661	0.0576775	0.0759307	0.0438295	0.108518
IMPACT-1268	0.0581376	0.0511634	0.0502192	0.0869482	0.100058	0.0672625	0.0510466	0.0915008	0.0603508	0.060652	0.0673155	0.106895	0.046938	0.0632657	0.054289	0.0582958	0.0865691	0.0347075	0.0546328	0.0652236	0.0249366	0.0249937	0.0346754
IMPACT-1386	0.37257	0.260366	0.344801	0.372889	0.370741	0.37356	0.344462	0.309664	0.354524	0.333841	0.299933	0.414657	0.352972	0.291259	0.403813	0.400828	0.480434	0.385016	0.416427	0.420602	0.350075	0.311423	0.340757
INS-100	0.80725	0.724617	0.896091	0.893555	0.889335	0.902671	0.921838	0.858654	0.894791	0.882038	0.77702	0.857244	0.814826	0.846252	0.732738	0.888418	0.874883	0.894317	0.860774	0.902977	0.908892	0.888553	0.578954
INS-1252	0.73325	0.39968	0.791785	0.862215	0.792794	0.841948	0.865858	0.691505	0.824972	0.757274	0.738122	0.808142	0.683932	0.680863	0.64442	0.823522	0.80559	0.769954	0.81923	0.780796	0.69035	0.554986	0.331152
INS-44	0.898057	0.369442	0.92887	0.938978	0.942178	0.923367	0.953317	0.745353	0.927133	0.928925	0.782138	0.889418	0.838399	0.902372	0.751774	0.924509	0.916781	0.943884	0.908382	0.919433	0.92117	0.925453	0.24181
IRF5-1039	0.877816	0.921397	0.900957	0.88342	0.797285	0.910489	0.895662	0.912724	0.901273	0.832293	0.870167	0.777648	0.85287	0.927253	0.889533	0.875169	0.805627	0.910249	0.837248	0.848554	0.910442	0.927603	0.923453
IRF5-1259	0.12547	0.626715	0.226114	0.196975	0.175234	0.19175	0.201255	0.204287	0.177725	0.156369	0.120304	0.203663	0.172009	0.176705	0.112224	0.201292	0.149805	0.324872	0.215837	0.157068	0.174736	0.378439	0.198736
IRF5-1327	0.0553793	0.106289	0.0664689	0.0679891	0.0758146	0.0768928	0.0740674	0.0868154	0.072753	0.0780759	0.0612346	0.0810276	0.0585025	0.0471944	0.0493185	0.036285	0.0400861	0.0490651	0.096877	0.0581762	0.0532149	0.0313755	0.0837077
IRF5-1378	0.146934	0.155529	0.120263	0.151109	0.136612	0.139883	0.145981	0.142485	0.147319	0.144052	0.135171	0.154113	0.1196	0.13909	0.148022	0.179452	0.163142	0.115537	0.153034	0.150876	0.139384	0.103163	0.12531
IRF5-897	0.929597	0.948921	0.94758	0.933886	0.883483	0.95171	0.944708	0.929942	0.943011	0.910928	0.865352	0.856354	0.935553	0.961854	0.939771	0.937719	0.87336	0.954279	0.909169	0.927805	0.967355	0.963865	0.923815
IRF7-272	0.912367	0.926909	0.84652	0.907283	0.847808	0.866954	0.847523	0.874009	0.858981	0.901071	0.891944	0.910428	0.906515	0.710275	0.873411	0.742769	0.899854	0.927531	0.87467	0.88536	0.848473	0.940991	0.922491
IRF7-340	0.917425	0.944359	0.873342	0.909875	0.880673	0.872741	0.869042	0.890813	0.880986	0.908582	0.904715	0.922254	0.913137	0.65515	0.890866	0.770407	0.908078	0.923258	0.894225	0.876976	0.843643	0.92372	0.895405
IRF7-569	0.916607	0.955734	0.885697	0.936652	0.892923	0.935115	0.943343	0.892535	0.940178	0.939295	0.93308	0.914031	0.941564	0.689409	0.891192	0.844243	0.934847	0.950658	0.932569	0.936845	0.947649	0.879319	0.872661
IRF7-762	0.925193	0.924925	0.916087	0.914535	0.917237	0.91654	0.927618	0.904871	0.917859	0.908567	0.911677	0.910865	0.938765	0.866157	0.917635	0.911732	0.917629	0.92286	0.92184	0.911295	0.939461	0.898534	0.941902
ITGB1BP1-1061	0.0300873	0.043747	0.0265238	0.0255244	0.031062	0.0364022	0.0300069	0.0445356	0.0326331	0.0282091	0.0401606	0.0441658	0.03112	0.0424438	0.0250497	0.0315545	0.0344831	0.0306879	0.0340385	0.0232975	0.0247161	0.0239744	0.0291046
ITGB1BP1-1191	0.0389637	0.0746711	0.0477774	0.0476148	0.0563791	0.0572358	0.0456771	0.0757558	0.0646974	0.0483691	0.0641639	0.0607305	0.0416666	0.0554052	0.0559491	0.0338657	0.0486165	0.035773	0.0453678	0.0336583	0.025897	0.0361044	0.0297377
ITGB1BP1-1362	0.166468	0.170862	0.149054	0.164528	0.166096	0.162249	0.189572	0.165105	0.151013	0.143776	0.171758	0.158591	0.16131	0.144337	0.140561	0.173731	0.173066	0.130373	0.17452	0.136768	0.120307	0.136523	0.117966
ITGB1BP1-1476	0.123128	0.155076	0.129461	0.119564	0.117104	0.134255	0.134262	0.1343	0.116213	0.126636	0.132799	0.132535	0.112291	0.0922447	0.0995011	0.125061	0.144451	0.126956	0.123314	0.142787	0.11345	0.133268	0.108977
ITGB1BP1-778	0.053243	0.102294	0.0535565	0.0552387	0.0909705	0.098538	0.0992438	0.0773713	0.0548159	0.0583795	0.0653368	0.0279621	0.0974795	0.0761084	0.124199	0.0365417	0.05581	0.0560378	0.0909961	0.0988717	0.0635682	0.0844511	0.0675144
ITGB1BP1-831	0.182606	0.232305	0.165346	0.180225	0.1908	0.173176	0.195958	0.191823	0.159233	0.152017	0.162006	0.155824	0.171571	0.192252	0.209006	0.22428	0.263109	0.157152	0.22272	0.223545	0.163193	0.146908	0.313681
ITPR2-1090	0.0245205	0.0375524	0.0333667	0.0361067	0.0326488	0.0428808	0.04049	0.0456386	0.0397376	0.0309341	0.0354668	0.0592343	0.0259988	0.0300452	0.0168743	0.0139914	0.0305789	0.0288	0.030857	0.0328492	0.0506652	0.0289276	0.0399325
ITPR2-1176	0.0573958	0.0628226	0.0619097	0.043192	0.0627806	0.0692356	0.0766674	0.0834666	0.0744429	0.0541648	0.0655054	0.0719041	0.0711406	0.0829994	0.101911	0.0432793	0.0836458	0.0727442	0.11431	0.0795378	0.0458912	0.0924335	0.0466566
ITPR2-1439	0.13623	0.228467	0.0755089	0.0762002	0.108169	0.0960743	0.129998	0.154382	0.150587	0.0976538	0.0824552	0.121632	0.16932	0.18144	0.168222	0.333793	0.117092	0.113217	0.0795323	0.114706	0.0364767	0.114678	0.095043
ITPR2-586	0.0501154	0.0572893	0.0972903	0.131436	0.0892593	0.181836	0.0993655	0.0998721	0.0886631	0.0749403	0.0838008	0.109161	0.0470947	0.197996	0.0336431	0.0519605	0.0864399	0.058676	0.13758	0.126575	0.757528	0.68122	0.0294743
ITPR2-726	0.288976	0.251812	0.286203	0.321126	0.276562	0.342801	0.319116	0.279598	0.260208	0.241726	0.255855	0.326832	0.250251	0.347615	0.346929	0.278852	0.29716	0.242568	0.331148	0.352455	0.77112	0.175787	0.194701
ITPR2-847	0.0114623	0.0195957	0.0180226	0.00759824	0.0138973	0.0206908	0.0197189	0.0373087	0.0222214	0.0152428	0.0291865	0.0111817	0.0160776	0.00988576	0.0117592	0.00646808	0.00544522	0.0114482	0.0145912	0.0101568	0.07798	0.012295	0.0161621
ITPR2-871	0.043473	0.036289	0.108875	0.104336	0.0664129	0.135206	0.0458402	0.0640461	0.0646671	0.0552653	0.100627	0.101335	0.0226031	0.0172403	0.0273168	0.0148298	0.0166159	0.0468526	0.0517401	0.0618413	0.435851	0.305699	0.0120227
ITPR2-925	0.0956957	0.116909	0.0952821	0.114774	0.102594	0.124627	0.134595	0.102415	0.0900367	0.0836972	0.0860311	0.0645298	0.0750509	0.100744	0.0748558	0.0757719	0.0836151	0.0609648	0.0929005	0.0760941	0.75184	0.0386606	0.0792943
ITPR3-288	0.0252412	0.0370518	0.0366302	0.0440751	0.0345244	0.0417264	0.0349293	0.0403865	0.0294475	0.0318493	0.0317291	0.0458401	0.0219266	0.0296749	0.0658176	0.0287512	0.065108	0.0415393	0.0269732	0.0386519	0.0281557	0.0273577	0.0117047
ITPR3-389	0.0314229	0.0519429	0.0321277	0.0333359	0.0399173	0.0401489	0.0474471	0.0503353	0.035407	0.0299421	0.0421352	0.0191226	0.0250633	0.021726	0.0283842	0.040981	0.0268537	0.0262447	0.0289781	0.0359854	0.0263314	0.0256726	0.043524
ITPR3-478	0.0283845	0.0466783	0.0343376	0.0270347	0.0293773	0.0438149	0.0323754	0.0709449	0.0432685	0.0297422	0.0469113	0.0223739	0.0170987	0.0197547	0.0143338	0.0068322	0.0112386	0.0317961	0.0231992	0.0168178	0.0295272	0.00601516	0.00530108
ITPR3-598	0.0206255	0.0247196	0.0164794	0.0226826	0.0220408	0.0220585	0.0216143	0.0301851	0.0228414	0.0246207	0.0256066	0.0326872	0.0218889	0.0222533	0.0191475	0.0355172	0.0421304	0.023799	0.0288678	0.0252594	0.0198304	0.0245588	0.042042
KAI1-1030	0.265459	0.257334	0.257327	0.28781	0.269694	0.251576	0.298266	0.242977	0.248857	0.60571	0.245453	0.339135	0.269227	0.257671	0.307411	0.267779	0.325704	0.268724	0.26424	0.358866	0.221962	0.302244	0.244509
KAI1-237	0.683362	0.446864	0.863159	0.863181	0.859427	0.855099	0.841734	0.618418	0.891979	0.82619	0.734579	0.871909	0.749294	0.587743	0.728327	0.792215	0.857415	0.501964	0.906215	0.860562	0.836184	0.84362	0.389173
KAI1-700	0.194305	0.198345	0.224805	0.333112	0.245615	0.355546	0.188996	0.19217	0.299414	0.369525	0.221657	0.259118	0.222557	0.254497	0.179324	0.221713	0.326252	0.126257	0.310842	0.248625	0.168833	0.0472722	0.10832
KAI1-798	0.49755	0.411939	0.588487	0.725634	0.646259	0.751732	0.537944	0.548803	0.723165	0.749249	0.536125	0.740719	0.514127	0.64451	0.540136	0.662988	0.744417	0.417875	0.755183	0.716334	0.427138	0.24735	0.114094
KAI1-897	0.0577914	0.0819234	0.0671214	0.0710619	0.0749539	0.080653	0.069841	0.0941892	0.0749869	0.554159	0.0750749	0.0689562	0.0446357	0.0464403	0.0703528	0.0907629	0.0538105	0.0497899	0.0595086	0.0639604	0.0412094	0.076238	0.0383793
KCNK4-1244	0.631229	0.416606	0.735157	0.710012	0.735017	0.721543	0.714114	0.601716	0.825886	0.698726	0.534778	0.655991	0.569428	0.50623	0.64514	0.751756	0.735027	0.689438	0.747114	0.672966	0.720486	0.485742	0.538959
KCNK4-1331	0.199219	0.177615	0.353559	0.295802	0.312437	0.326122	0.235792	0.339291	0.492913	0.347761	0.337336	0.22256	0.241168	0.254514	0.275292	0.304045	0.397461	0.505254	0.327422	0.264968	0.537811	0.666118	0.199643
KCNK4-1491	0.232594	0.139374	0.389352	0.447278	0.487833	0.462599	0.247586	0.248519	0.526451	0.458124	0.277893	0.476303	0.321284	0.200759	0.237201	0.309814	0.575826	0.627274	0.470889	0.414848	0.361899	0.173434	0.118369
KCNQ1-102	0.568011	0.382783	0.840004	0.820023	0.820308	0.83116	0.788771	0.590529	0.892213	0.804664	0.69071	0.758811	0.732717	0.714166	0.692567	0.815549	0.83425	0.699435	0.839741	0.808402	0.597128	0.761191	0.253181
KCNQ1-1206	0.0953457	0.0955912	0.136901	0.0939583	0.105392	0.124416	0.106665	0.103152	0.12996	0.516711	0.129172	0.104242	0.140799	0.131157	0.0959078	0.17829	0.107624	0.0960208	0.116691	0.120946	0.207677	0.113112	0.0464193
KCNQ1-1300	0.13091	0.142892	0.114238	0.109622	0.137602	0.141234	0.135925	0.14643	0.121248	0.488055	0.15877	0.172582	0.136006	0.16413	0.138683	0.136657	0.158646	0.111308	0.132578	0.139699	0.136063	0.251497	0.0988076
KCNQ1-197	0.61587	0.537322	0.822249	0.825788	0.816403	0.821186	0.778806	0.650321	0.887172	0.832714	0.720142	0.786065	0.747929	0.744246	0.710969	0.819275	0.85468	0.785655	0.817554	0.815828	0.741291	0.701141	0.347544
KCNQ1-383	0.563542	0.631022	0.866744	0.832054	0.846565	0.846418	0.814685	0.588154	0.895896	0.807311	0.683599	0.847841	0.750242	0.757337	0.708127	0.877348	0.90671	0.858509	0.883578	0.833333	0.791012	0.759989	0.325547
KCNQ1-920	0.0228885	0.0173315	0.0232292	0.0272639	0.0459077	0.0239264	0.0202308	0.025173	0.0261356	0.0314089	0.0234478	0.030237	0.0244992	0.0400414	0.0230651	0.0349908	0.0327482	0.20533	0.0361395	0.020721	0.158367	0.0184389	0.0244642
KLF5-1168	0.0178528	0.0343836	0.0323669	0.0154048	0.021704	0.0418773	0.0312365	0.0538684	0.027057	0.0230759	0.0274167	0.0604469	0.0126719	0.0149105	0.0182123	0.00941433	0.0346388	0.0507808	0.0225886	0.0214845	0.0266087	0.00996196	0.00613074
KLF5-1375	0.050928	0.0678931	0.0516274	0.0540074	0.0473083	0.0652193	0.0542519	0.0802214	0.0606083	0.0539149	0.0527931	0.039156	0.0364716	0.0361669	0.0396925	0.033941	0.0488636	0.0440876	0.059583	0.030458	0.0321702	0.0312634	0.0240777
KLF5-1471	0.0254075	0.0496681	0.044591	0.0369027	0.0370531	0.0404273	0.0468977	0.0506469	0.034242	0.0266798	0.0395225	0.0360896	0.026784	0.0320431	0.0200331	0.0281263	0.0178282	0.0214008	0.0303956	0.0341125	0.0313413	0.0162532	0.0230062
KLK10-1277	0.544985	0.644235	0.584901	0.564277	0.550392	0.553525	0.571367	0.627775	0.550008	0.529429	0.622969	0.55057	0.517063	0.498701	0.674561	0.521053	0.552701	0.598263	0.540634	0.54788	0.520607	0.546272	0.525616
KLK10-533	0.580608	0.212361	0.734643	0.659791	0.663052	0.686529	0.70271	0.600131	0.639148	0.655998	0.544388	0.632602	0.402946	0.396587	0.491421	0.514613	0.722116	0.616464	0.590153	0.643578	0.609713	0.636407	0.173648
KLK10-893	0.486478	0.5807	0.658639	0.610855	0.627754	0.588266	0.683422	0.644142	0.680972	0.642914	0.447393	0.603844	0.513429	0.462027	0.639161	0.604217	0.576246	0.62005	0.628852	0.574909	0.568347	0.797716	0.521249
KRAS2-1059	0.035713	0.0420759	0.0375664	0.0353266	0.0403107	0.0347222	0.0315224	0.0678608	0.0465023	0.0324693	0.0478616	0.040281	0.0240069	0.0341586	0.0241233	0.0165934	0.0316574	0.0195919	0.0421568	0.164304	0.0102555	0.0114926	0.013464
KRAS2-1131	0.191873	0.173961	0.126277	0.146159	0.182384	0.148935	0.166222	0.182911	0.140189	0.165159	0.137231	0.162903	0.165859	0.140043	0.170542	0.269054	0.203612	0.203923	0.178807	0.340728	0.127987	0.267705	0.317442
KRAS2-1417	0.0376529	0.0832702	0.0437426	0.0380671	0.0342823	0.0435284	0.0455657	0.0669905	0.0477267	0.037257	0.0517964	0.0477438	0.0408728	0.0551102	0.0571912	0.0451299	0.0453642	0.0293587	0.0318261	0.0438935	0.0243062	0.0408295	0.0781094
KRAS2-1478	0.0347719	0.0293161	0.0217209	0.0216641	0.0252023	0.0269657	0.0223731	0.041011	0.0243823	0.0270614	0.023992	0.0244139	0.0229535	0.0304058	0.0182371	0.0227653	0.0347966	0.0173954	0.0290636	0.0323432	0.012123	0.00908635	0.0463379
KRAS2-786	0.230504	0.208216	0.389334	0.439014	0.395746	0.504246	0.257645	0.326968	0.477617	0.31225	0.227108	0.3724	0.290068	0.363626	0.261228	0.349214	0.413086	0.275491	0.537118	0.504731	0.310896	0.135299	0.151155
KRAS2-849	0.0375827	0.0467464	0.127572	0.0854247	0.118188	0.215242	0.0575737	0.0741642	0.102155	0.0729936	0.0453204	0.0688845	0.116583	0.097521	0.0643416	0.0843792	0.121668	0.0406076	0.203824	0.372098	0.0438947	0.0271281	0.0375675
KRAS2-888	0.0871283	0.0723522	0.0823374	0.0982371	0.099847	0.0939501	0.0928228	0.0880989	0.0677239	0.0829139	0.0743294	0.0694727	0.0730949	0.0903891	0.110163	0.111244	0.108629	0.102782	0.0859068	0.147393	0.0367522	0.0590378	0.109986
LAT-1001	0.894239	0.939118	0.832574	0.753678	0.750748	0.759644	0.850295	0.903376	0.746194	0.783487	0.898368	0.751605	0.893415	0.851458	0.888665	0.637538	0.698349	0.923635	0.615701	0.755257	0.491904	0.840106	0.312694
LAT-1033	0.903822	0.924107	0.881774	0.851386	0.835435	0.828252	0.887798	0.910905	0.831309	0.823977	0.913872	0.806679	0.916679	0.903629	0.891371	0.709165	0.755807	0.924947	0.757454	0.860282	0.664381	0.86844	0.631679
LAT-1311	0.85616	0.949645	0.802294	0.719718	0.70986	0.730764	0.814988	0.916892	0.653789	0.763694	0.893422	0.640949	0.877176	0.79486	0.868887	0.465008	0.624156	0.909131	0.543347	0.759347	0.482027	0.932381	0.275358
LAT-757	0.741113	0.868818	0.696347	0.625664	0.648398	0.613685	0.719058	0.82319	0.637297	0.647421	0.794521	0.558865	0.72788	0.705859	0.744727	0.537858	0.548608	0.781277	0.508533	0.644284	0.321366	0.707607	0.366551
LIG4-1333	0.296857	0.306554	0.235243	0.262792	0.431244	0.280279	0.301327	0.290567	0.344361	0.250073	0.311006	0.290959	0.310791	0.435296	0.304612	0.366507	0.393543	0.401493	0.313568	0.275352	0.241035	0.29373	0.284149
LIG4-1476	0.829818	0.389023	0.665706	0.584647	0.811872	0.707874	0.731607	0.495754	0.764508	0.604316	0.548557	0.65613	0.701548	0.719966	0.574468	0.672359	0.759034	0.458857	0.842511	0.783631	0.571044	0.664271	0.243253
LIG4-554	0.0827132	0.0887816	0.0753105	0.070698	0.0530082	0.0699273	0.0608267	0.0876361	0.0800007	0.0732033	0.064593	0.0387723	0.0421261	0.0698375	0.0581851	0.0440672	0.0652229	0.0689197	0.0519409	0.0608526	0.0226405	0.0926902	0.0203544
LIG4-794	0.207808	0.264811	0.210143	0.20185	0.216024	0.205225	0.218433	0.216946	0.216438	0.221495	0.187978	0.178353	0.217884	0.216523	0.20534	0.215609	0.243483	0.19869	0.236593	0.214618	0.175946	0.231255	0.134781
LMO2-114	0.651084	0.912076	0.300898	0.515239	0.419716	0.426108	0.628972	0.548464	0.308126	0.48012	0.541564	0.421462	0.594214	0.723415	0.622798	0.557437	0.300704	0.825589	0.315286	0.36637	0.618055	0.863499	0.905048
LMO2-521	0.860301	0.832534	0.624754	0.800396	0.79375	0.742376	0.761729	0.888034	0.573187	0.727245	0.806243	0.783094	0.791972	0.861112	0.827161	0.765302	0.696627	0.896805	0.645201	0.687647	0.730622	0.918876	0.871989
LMO2-690	0.517119	0.796818	0.478865	0.639857	0.655944	0.602406	0.653304	0.671101	0.513775	0.583327	0.607757	0.571398	0.649097	0.740592	0.632757	0.657881	0.607237	0.718411	0.479148	0.501362	0.576543	0.736459	0.425217
LOX-1188	0.0128131	0.0165615	0.0129339	0.0479371	0.146377	0.0683239	0.0252646	0.0647694	0.0240595	0.0323187	0.0160851	0.0873401	0.0283977	0.07089	0.0498836	0.0156746	0.107372	0.216818	0.0587244	0.0511707	0.0085016	0.0145757	0.0172576
LOX-1366	0.208019	0.220681	0.180641	0.239947	0.262243	0.234464	0.216886	0.251084	0.183235	0.171624	0.209825	0.317292	0.170198	0.217934	0.207436	0.189508	0.260086	0.224279	0.196398	0.208442	0.156301	0.130744	0.162451
LOX-1429	0.0663292	0.0427244	0.0340793	0.0640392	0.0931707	0.0634867	0.02955	0.0859968	0.039494	0.037058	0.0641124	0.0827707	0.0309868	0.0754087	0.0641445	0.0428163	0.0847131	0.0311955	0.0504389	0.0473626	0.0461342	0.024565	0.0234711
LRP2-1132	0.217101	0.297183	0.342108	0.323184	0.27483	0.287556	0.274458	0.295004	0.28468	0.401133	0.254702	0.186451	0.146628	0.157707	0.131086	0.166013	0.358805	0.156362	0.148351	0.111091	0.124473	0.132808	0.115038
LRP2-115	0.0600183	0.0706589	0.0661807	0.0611463	0.0604319	0.0665877	0.0687754	0.0971399	0.0642776	0.0715087	0.0714227	0.0378317	0.0433184	0.0672527	0.0438586	0.0691866	0.0526349	0.047366	0.0652691	0.0414481	0.0531488	0.0450585	0.0425739
LRP2-934	0.0121228	0.0291401	0.0226275	0.0243752	0.0375681	0.0305832	0.0248284	0.0265313	0.0190602	0.0555363	0.0175642	0.0049237	0.0134928	0.0122121	0.0103564	0.0132583	0.0251291	0.0161599	0.0187405	0.0160073	0.00753267	0.00468351	0.0171978
LRP2-995	0.0396682	0.0437576	0.0790225	0.0769889	0.0734423	0.101589	0.0638457	0.0813102	0.0610522	0.370926	0.0577239	0.0518132	0.046027	0.0521752	0.076009	0.0605948	0.274022	0.0445022	0.0915927	0.0551414	0.0207029	0.0504875	0.0347243
LTB4R-1157	0.540108	0.603902	0.503991	0.506077	0.492548	0.549235	0.490848	0.478843	0.526766	0.51768	0.547712	0.529611	0.551536	0.541163	0.566495	0.537145	0.48075	0.614095	0.471205	0.523758	0.598798	0.658771	0.577816
LTB4R-1338	0.885637	0.909702	0.877416	0.834163	0.888116	0.867942	0.832857	0.929903	0.875755	0.905288	0.928866	0.872076	0.893102	0.909073	0.922377	0.889445	0.843686	0.947793	0.792617	0.838047	0.894738	0.956041	0.919214
LTB4R-1441	0.847499	0.908894	0.823975	0.727679	0.781615	0.841305	0.783201	0.904227	0.818907	0.824099	0.913863	0.821438	0.87255	0.91429	0.902529	0.843776	0.72944	0.947932	0.694717	0.871703	0.893514	0.867763	0.87933
LU-1118	0.0648427	0.0699961	0.0601869	0.0935674	0.0741111	0.0696605	0.0755507	0.0956044	0.075233	0.0589668	0.0845137	0.103784	0.0482287	0.050014	0.0760451	0.0550605	0.0986753	0.0536115	0.047808	0.0630681	0.0363445	0.0318353	0.029033
LU-1199	0.155013	0.139579	0.159185	0.186656	0.217233	0.17446	0.142925	0.182192	0.177823	0.155075	0.175869	0.237443	0.156479	0.15331	0.152086	0.150963	0.22363	0.13107	0.216018	0.207122	0.178162	0.170908	0.0736943
LU-1224	0.0690316	0.0408911	0.0562136	0.105134	0.126181	0.0700464	0.0403314	0.116917	0.0619698	0.0522439	0.102718	0.113344	0.0198138	0.0454486	0.0698825	0.105331	0.100258	0.043386	0.0636047	0.0830373	0.0266969	0.00573093	0.00724638
LU-1257	0.0816611	0.0794146	0.0693533	0.0891731	0.091623	0.0750052	0.0667381	0.115506	0.0765969	0.0739921	0.0960948	0.0957687	0.0447499	0.04482	0.0774783	0.0617224	0.0775429	0.0524308	0.0710101	0.0709272	0.0368724	0.0625944	0.0321934
LU-1491	0.163298	0.125582	0.11479	0.158154	0.17088	0.109634	0.15702	0.160862	0.129327	0.153935	0.137009	0.239983	0.133224	0.146674	0.164032	0.164598	0.223367	0.194385	0.188993	0.166567	0.102818	0.146754	0.117247
LY6G6E-1207	0.649838	0.537486	0.690239	0.668231	0.653876	0.660844	0.692405	0.61462	0.714163	0.555242	0.690445	0.677377	0.624255	0.668566	0.599833	0.743871	0.698159	0.731514	0.561048	0.63621	0.663155	0.766329	0.321923
LY6G6E-1325	0.862768	0.849687	0.916638	0.909192	0.912703	0.909443	0.925247	0.853317	0.911964	0.889923	0.903065	0.906222	0.927383	0.936894	0.910306	0.925105	0.909171	0.928093	0.907009	0.910394	0.950158	0.931279	0.537614
LY6G6E-1456	0.51608	0.467546	0.802607	0.786243	0.804461	0.791253	0.803215	0.635581	0.861438	0.68738	0.760824	0.747625	0.730789	0.776636	0.627352	0.794642	0.789066	0.830105	0.802851	0.774229	0.848035	0.703074	0.188626
M6PR-1022	0.0292911	0.0355883	0.0305787	0.0248479	0.0245804	0.0214918	0.0361036	0.0540537	0.0302545	0.0297131	0.0396006	0.0561446	0.0312887	0.0383414	0.0485006	0.0355734	0.0347281	0.0432975	0.0487403	0.04133	0.03141	0.0304124	0.0354098
M6PR-1041	0.10425	0.114327	0.104664	0.0964564	0.105829	0.108245	0.123978	0.134584	0.106399	0.10235	0.12516	0.0439341	0.0599531	0.0602543	0.0954145	0.0883144	0.119093	0.090056	0.103239	0.0856994	0.0774241	0.0705004	0.0687525
M6PR-1090	0.130426	0.0972253	0.124781	0.127783	0.12348	0.152656	0.136936	0.140031	0.129533	0.113113	0.117793	0.148	0.0896903	0.19655	0.0938847	0.188044	0.149059	0.150198	0.122766	0.117645	0.115502	0.108854	0.0821445
M6PR-1204	0.156935	0.163999	0.141516	0.14553	0.138286	0.149355	0.162172	0.170115	0.153625	0.141699	0.152936	0.12504	0.126413	0.139129	0.152242	0.146142	0.172389	0.164838	0.138493	0.175488	0.140827	0.153684	0.174233
M6PR-1265	0.0313825	0.0569512	0.0406029	0.0393563	0.0456398	0.059895	0.053955	0.0671561	0.0482194	0.0437594	0.0548518	0.0784821	0.0349318	0.0696466	0.0673215	0.0476634	0.0452871	0.0531289	0.0523488	0.0230566	0.0367396	0.0187287	0.0394262
M6PR-1346	0.0002315	0.0109898	0.00446477	0	0.0002835	0.00345751	0.00702204	0.0158333	0.00283683	0.00392137	0.00470146	0.00178849	0.00390911	0.00363138	0.00809936	0.0102163	0.000834121	0.00941076	0.000758966	0.00274314	0.00414556	0.00152671	0.00305244
M6PR-1492	0.00440778	0.0110258	0.00764747	0.00220237	0.00593114	0.0091202	0.00644804	0.0194723	0.0117296	0.00728021	0.0151862	0.00310955	0.0065474	0.00996755	0.00634125	0.00488538	0.00370806	0.00540549	0.00695347	0.00410416	0.00580902	0.00381188	0.00949625
MAD2L1-1126	0.106843	0.14413	0.127999	0.102898	0.113188	0.127594	0.105502	0.155249	0.127452	0.117289	0.144287	0.0725051	0.0836987	0.0941319	0.0986426	0.0822307	0.0722578	0.0718348	0.0866948	0.0862923	0.0672205	0.0799885	0.110354
MAD2L1-1129	0.0274036	0.0516949	0.0363677	0.0209788	0.0244874	0.0381205	0.036436	0.0665342	0.0422896	0.0342941	0.0502134	0.0159565	0.0236103	0.0210359	0.0189603	0.012969	0.0242361	0.0153876	0.0189932	0.0136577	0.0197952	0.0142489	0.00883145
MAD2L1-1257	0.124748	0.129489	0.113093	0.0995477	0.0849428	0.102716	0.100048	0.12902	0.087107	0.108982	0.101555	0.117696	0.118112	0.12407	0.10167	0.108934	0.105506	0.112451	0.135067	0.0708532	0.075605	0.0576331	0.103077
MAD2L1-1309	0.0188806	0.0495985	0.0247192	0.0207337	0.0248678	0.0282141	0.0252928	0.0550269	0.0358693	0.0263142	0.0346129	0.0203073	0.018352	0.0139988	0.0185364	0.0095716	0.0218692	0.0126953	0.0292962	0.0192319	0.0190316	0.0150962	0.0565126
MAD2L1-1445	0.0295972	0.056164	0.0247567	0.0135569	0.0378908	0.036241	0.0412676	0.0517796	0.0439072	0.0283458	0.0407091	0.0259073	0.0265364	0.0451285	0.0511258	0.0238452	0.0170189	0.0181329	0.0385552	0.0168902	0.022041	0.00976805	0.0650044
MAD2L1-928	0.261468	0.394289	0.237146	0.327122	0.264591	0.313252	0.277876	0.42323	0.334493	0.383271	0.370954	0.292687	0.299687	0.402626	0.206787	0.249745	0.296854	0.329125	0.303219	0.373975	0.25988	0.261232	0.198081
MAD2L1-989	0.651464	0.558512	0.6096	0.599356	0.603387	0.640205	0.392305	0.648197	0.644754	0.322562	0.344355	0.328148	0.253805	0.598808	0.577048	0.316685	0.5686	0.540907	0.620243	0.344331	0.60097	0.257243	0.288177
MAGEA1-1255	0.842	0.917684	0.889894	0.873261	0.915295	0.872117	0.896374	0.86497	0.858557	0.890873	0.84424	0.766967	0.834133	0.774922	0.8587	0.850722	0.79535	0.903406	0.90322	0.862555	0.844525	0.845213	0.734483
MAGEA1-1335	0.796666	0.812405	0.81736	0.768272	0.822404	0.817351	0.794482	0.830427	0.810647	0.773788	0.798738	0.772094	0.770889	0.646489	0.728823	0.748288	0.743883	0.596914	0.855195	0.783329	0.799587	0.768319	0.823249
MAGEA1-1455	0.984015	0.981236	0.982817	0.983438	0.986211	0.982616	0.983462	0.972139	0.981086	0.981398	0.978751	0.980975	0.981817	0.985507	0.969047	0.984314	0.981878	0.984137	0.980794	0.979767	0.984298	0.98637	0.945522
MAGEA1-574	0.894324	0.903229	0.904269	0.894746	0.89585	0.863009	0.895106	0.823315	0.862155	0.808406	0.906215	0.757154	0.815428	0.900393	0.64786	0.884202	0.851156	0.850508	0.849598	0.870624	0.927759	0.571063	0.401977
MAGEA1-683	0.72617	0.847794	0.803526	0.797329	0.800981	0.798275	0.824171	0.657398	0.763446	0.761289	0.743126	0.776299	0.770277	0.676731	0.771182	0.797555	0.758263	0.819349	0.809997	0.777981	0.68628	0.519068	0.609507
MAGEA1-745	0.902866	0.925768	0.916302	0.906258	0.947363	0.923563	0.914572	0.945106	0.923559	0.929614	0.926189	0.91485	0.918637	0.924317	0.915523	0.886933	0.902952	0.898621	0.947134	0.915925	0.930877	0.942696	0.942868
MAGEA1-848	0.439719	0.72803	0.635932	0.576401	0.578961	0.5772	0.691435	0.389595	0.448586	0.552773	0.475041	0.477269	0.468205	0.256327	0.388427	0.63125	0.524374	0.636401	0.511056	0.509217	0.665282	0.434985	0.174439
MAGEC3-338	0.872292	0.841876	0.83552	0.872131	0.814647	0.811261	0.890731	0.711487	0.819889	0.748946	0.764594	0.829545	0.735582	0.635181	0.766812	0.838726	0.799326	0.92907	0.820801	0.789547	0.733439	0.71747	0.544421
MAGEC3-491	0.927839	0.93577	0.881669	0.899737	0.890892	0.88618	0.907317	0.873258	0.899656	0.831377	0.825977	0.879975	0.838455	0.807545	0.85281	0.866936	0.841347	0.941775	0.877643	0.855776	0.877769	0.804409	0.632378
MAGEC3-593	0.925956	0.91807	0.882151	0.918719	0.898525	0.86552	0.933031	0.755509	0.899032	0.792746	0.9101	0.903794	0.767992	0.712991	0.714594	0.912184	0.914065	0.958098	0.874125	0.849364	0.850196	0.953171	0.452652
MAGEL2-1220	0.943507	0.921288	0.943264	0.938996	0.941267	0.936273	0.941693	0.907228	0.937634	0.931	0.930922	0.942104	0.951932	0.931686	0.924959	0.939666	0.945482	0.940943	0.94468	0.942837	0.951166	0.938315	0.868003
MAGEL2-1331	0.943918	0.900361	0.94205	0.945056	0.941359	0.944971	0.947526	0.891678	0.945159	0.934736	0.943904	0.934233	0.944874	0.885177	0.853422	0.94341	0.936246	0.947952	0.937208	0.934311	0.938593	0.80489	0.811164
MAGEL2-1441	0.8967	0.910242	0.912039	0.908328	0.901748	0.894007	0.924727	0.851324	0.87388	0.878855	0.875031	0.895131	0.868173	0.797018	0.851168	0.914601	0.857779	0.890739	0.883007	0.89035	0.81442	0.496903	0.871009
MAGEL2-155	0.749894	0.806337	0.807213	0.780542	0.797163	0.782405	0.799624	0.735179	0.835949	0.783716	0.818033	0.751141	0.822984	0.865106	0.796815	0.802238	0.814986	0.801685	0.821032	0.811077	0.791688	0.783363	0.779961
MAGEL2-364	0.896338	0.862931	0.894245	0.879647	0.894973	0.893463	0.899496	0.847993	0.900836	0.874568	0.88661	0.880832	0.892565	0.903627	0.83939	0.887293	0.896453	0.85563	0.902157	0.89666	0.921684	0.872592	0.735746
MAGEL2-386	0.763009	0.694537	0.735944	0.726074	0.724976	0.734774	0.74982	0.639631	0.751656	0.712661	0.778532	0.748237	0.794624	0.832275	0.685534	0.702478	0.728293	0.794921	0.718306	0.759937	0.784255	0.781297	0.43384
MAGEL2-491	0.673123	0.750759	0.700698	0.72972	0.756545	0.720401	0.756224	0.651827	0.777475	0.678311	0.775464	0.752566	0.732252	0.699609	0.617347	0.658585	0.731558	0.665609	0.727236	0.699491	0.748778	0.643866	0.429403
MAGEL2-776	0.78289	0.737798	0.794057	0.753659	0.761795	0.760758	0.764624	0.673951	0.753918	0.737117	0.7574	0.755918	0.778182	0.761059	0.663311	0.728979	0.731536	0.723465	0.759114	0.757377	0.793403	0.677451	0.448178
MAP2K4-1272	0.257672	0.18095	0.200257	0.200034	0.27252	0.282725	0.194652	0.167433	0.202973	0.2192	0.201985	0.127395	0.202977	0.178611	0.198278	0.180975	0.275033	0.20891	0.253201	0.227239	0.142481	0.199682	0.200511
MAP2K4-1378	0.0657854	0.099343	0.0685218	0.047853	0.0545682	0.08433	0.0670793	0.110223	0.0761364	0.0809755	0.0954367	0.044604	0.047909	0.0523919	0.077824	0.0434317	0.0587567	0.0684885	0.0605363	0.0598538	0.0223544	0.0582003	0.119713
MAP2K4-1417	0.0359745	0.0711077	0.0482013	0.0313512	0.0353374	0.0505133	0.0385416	0.0845038	0.0553646	0.0478004	0.0656726	0.0135822	0.0190881	0.0175855	0.0214066	0.0316205	0.0250927	0.0202761	0.0206281	0.0309251	0.0180319	0.0160344	0.0156945
MAS1-754	0.78616	0.745732	0.78887	0.767881	0.784433	0.771474	0.798821	0.786163	0.789647	0.695482	0.790963	0.781078	0.815474	0.789601	0.765204	0.764964	0.757883	0.693739	0.769443	0.767266	0.820859	0.614125	0.809911
MAS1-844	0.90902	0.888806	0.907999	0.905397	0.916327	0.899534	0.916787	0.867262	0.887981	0.88199	0.889201	0.911031	0.934549	0.911795	0.92016	0.929289	0.919696	0.90641	0.916934	0.915396	0.92338	0.846052	0.915152
MAS1-845	0.94746	0.937614	0.944748	0.947893	0.948666	0.939163	0.954228	0.939701	0.932618	0.924721	0.944893	0.936511	0.95529	0.957517	0.952534	0.955596	0.926149	0.950914	0.932413	0.947972	0.949167	0.939132	0.945499
MC2R-186	0.614214	0.339951	0.759678	0.691853	0.735964	0.71084	0.78443	0.521655	0.680688	0.70568	0.595064	0.713219	0.588896	0.590223	0.593042	0.705685	0.599291	0.689735	0.700095	0.747486	0.61638	0.249266	0.380771
MC2R-291	0.967179	0.794637	0.967039	0.965251	0.96803	0.964743	0.967221	0.940522	0.957145	0.962216	0.959403	0.959055	0.927301	0.946692	0.947777	0.966217	0.959976	0.956808	0.956874	0.956404	0.966664	0.960698	0.959862
MC2R-464	0.826299	0.334229	0.769524	0.782926	0.768721	0.756743	0.813468	0.626752	0.738454	0.742644	0.720997	0.71587	0.625714	0.534476	0.612028	0.750676	0.707375	0.717081	0.685189	0.703174	0.603476	0.44392	0.426436
MC2R-607	0.968136	0.586935	0.947947	0.954052	0.957569	0.942659	0.969103	0.89297	0.931162	0.94955	0.936868	0.948725	0.867066	0.861559	0.869544	0.963159	0.939237	0.933055	0.933492	0.934795	0.953501	0.550405	0.946613
MC2R-71	0.589731	0.477494	0.612311	0.614264	0.575545	0.590227	0.622392	0.504095	0.598552	0.580433	0.55631	0.580884	0.590827	0.502255	0.53981	0.549433	0.562116	0.49367	0.551396	0.553338	0.527364	0.448295	0.531601
MDM2-1167	0.0125565	0.0292337	0.0211582	0.011281	0.0131589	0.0261076	0.01755	0.0528832	0.0271456	0.0190347	0.0361132	0.00656117	0.0111299	0.00883109	0.0077124	0.00791866	0.00526542	0.00989776	0.00948968	0.00678145	0.00731923	0.0101951	0.0089362
MDM2-934	0.125107	0.134646	0.120423	0.0831465	0.10166	0.126152	0.105127	0.150153	0.112288	0.107712	0.125584	0.0494323	0.0997925	0.111094	0.149461	0.0611779	0.118656	0.0868674	0.139181	0.0907405	0.149035	0.0541278	0.111729
MDM2-979	0.0282755	0.0343912	0.0292568	0.0165469	0.0209426	0.0354059	0.025868	0.0529714	0.0317176	0.0238811	0.0325205	0.0377244	0.0257289	0.0275928	0.0304511	0.026377	0.0185745	0.0240431	0.0246712	0.0307693	0.0164027	0.0340011	0.016917
MEG3-111	0.831476	0.91294	0.793913	0.81203	0.854063	0.816648	0.829628	0.817238	0.864876	0.850096	0.835705	0.839072	0.840456	0.738253	0.789646	0.850162	0.880593	0.838663	0.838496	0.828475	0.807343	0.691127	0.906309
MEG3-463	0.891032	0.952742	0.830623	0.890057	0.857303	0.875749	0.885226	0.89631	0.914562	0.867341	0.824826	0.865598	0.88784	0.909098	0.697549	0.888572	0.909921	0.849971	0.85697	0.84041	0.816268	0.464106	0.68971
MEG3-570	0.75847	0.845953	0.768416	0.775863	0.774829	0.795249	0.817336	0.758745	0.783914	0.703962	0.724896	0.775974	0.748735	0.582796	0.668062	0.761057	0.763387	0.715538	0.736827	0.807083	0.767069	0.614545	0.658283
MEST-1239	0.771035	0.49091	0.718466	0.807461	0.772134	0.774826	0.754753	0.641118	0.856813	0.731453	0.668748	0.711238	0.799218	0.551674	0.634116	0.727561	0.759284	0.666528	0.752361	0.736802	0.654081	0.465821	0.614021
MEST-1291	0.448064	0.1874	0.529209	0.674842	0.770055	0.572381	0.626087	0.349021	0.654283	0.574693	0.416651	0.667351	0.622766	0.426334	0.478091	0.504688	0.727109	0.277453	0.715317	0.532312	0.36281	0.212141	0.191667
MEST-1440	0.240404	0.134921	0.328555	0.34583	0.422649	0.229064	0.479504	0.185283	0.284521	0.250287	0.243664	0.367287	0.455777	0.210266	0.29602	0.47322	0.387974	0.316276	0.279486	0.230824	0.169285	0.139277	0.161188
MGMT-1014	0.9137	0.881843	0.923619	0.911907	0.912014	0.903675	0.91108	0.875228	0.894915	0.885246	0.904317	0.886764	0.588505	0.414752	0.884958	0.891495	0.875181	0.888479	0.8337	0.916085	0.911043	0.898244	0.552177
MGMT-1246	0.940497	0.92095	0.940527	0.938147	0.937365	0.939472	0.943976	0.94124	0.924018	0.924489	0.942187	0.919671	0.715173	0.554168	0.92766	0.924679	0.936166	0.932763	0.91995	0.947792	0.935817	0.921507	0.545667
MGMT-991	0.96009	0.950582	0.960815	0.958212	0.961619	0.959896	0.95551	0.939283	0.957774	0.955512	0.958066	0.953662	0.930214	0.887317	0.962449	0.945795	0.954805	0.944047	0.963526	0.954595	0.963545	0.918447	0.953807
MKRN3-1278	0.957846	0.959177	0.947515	0.943741	0.954303	0.939791	0.949564	0.885951	0.954137	0.93782	0.943263	0.912168	0.902507	0.762511	0.865269	0.878432	0.897387	0.945076	0.914293	0.936535	0.854146	0.706916	0.946289
MKRN3-1332	0.759051	0.764524	0.720201	0.729619	0.76126	0.712291	0.628859	0.613742	0.755142	0.668207	0.689113	0.701067	0.668977	0.48719	0.685866	0.678526	0.636367	0.722904	0.642995	0.681239	0.537244	0.686666	0.719118
MKRN3-1437	0.605919	0.691483	0.661848	0.623144	0.59832	0.65817	0.680899	0.51771	0.611666	0.532912	0.612264	0.515088	0.585367	0.368038	0.511642	0.54548	0.512463	0.49407	0.47685	0.54291	0.422064	0.209893	0.520384
MKRN4-192	0.933087	0.96454	0.938412	0.92262	0.946405	0.935122	0.943553	0.94232	0.93846	0.931665	0.924166	0.914295	0.948636	0.960131	0.950587	0.937293	0.897235	0.942798	0.878804	0.91168	0.9597	0.90591	0.703461
MKRN4-275	0.947926	0.945438	0.954398	0.952132	0.967081	0.941553	0.94703	0.927972	0.947412	0.952765	0.93202	0.937447	0.958216	0.959897	0.962975	0.943564	0.948597	0.944931	0.959215	0.952731	0.958502	0.965096	0.767819
MKRN4-396	0.92638	0.935232	0.933528	0.926522	0.951888	0.914344	0.913828	0.919252	0.928513	0.911643	0.926361	0.927705	0.937866	0.944869	0.943997	0.910724	0.922674	0.90275	0.924958	0.932663	0.944955	0.955202	0.593518
MKRN4-483	0.723952	0.808651	0.760598	0.753008	0.815333	0.766992	0.766227	0.761508	0.799128	0.767791	0.771242	0.716102	0.771239	0.78201	0.724567	0.755525	0.715725	0.748778	0.780416	0.774071	0.736995	0.679123	0.602193
MKRN4-522	0.746484	0.818514	0.767771	0.735641	0.805607	0.719452	0.739782	0.761827	0.71714	0.775441	0.7499	0.742073	0.769101	0.74736	0.772833	0.747292	0.716892	0.74355	0.690048	0.697493	0.748151	0.698649	0.416121
MLH1-1035	0.0476463	0.067331	0.0346864	0.0429107	0.042325	0.0460177	0.0518252	0.0710597	0.0352493	0.0497286	0.038469	0.0605463	0.0809782	0.0748812	0.0452938	0.0695338	0.0425087	0.0652679	0.0445113	0.0357035	0.0419274	0.0517322	0.0619423
MLH1-1120	0.00367251	0.00215438	0.00260327	0.00132507	0.00188955	0.00470401	0.0042298	0.00711916	0.00586717	0.00395171	0.00636987	0.00443557	0.0150767	0.00286669	0.00451898	0.00699163	0.00161388	0.00474233	0.00564506	0.01033	0.00309069	0.00315396	0.00659725
MLH1-1184	0.187472	0.235554	0.190312	0.182608	0.194959	0.190287	0.205332	0.187177	0.171941	0.208109	0.185547	0.162957	0.174479	0.164367	0.164282	0.207797	0.171289	0.190771	0.186796	0.217998	0.157546	0.22987	0.150519
MLH1-1478	0.00281971	0.000497	0.00266815	0	0.000896954	0.00301489	0.0043932	0.00597551	0.00297906	0.0067182	0.00261621	0	0.0037772	0.0027385	0.00182536	0.00210733	0	0.00472464	0.00753915	0.000698562	0.00698916	0.00678054	0.0240293
MLH1-354	0.948035	0.492404	0.71755	0.639714	0.693002	0.584222	0.731437	0.64168	0.683559	0.638701	0.669615	0.705881	0.704764	0.809828	0.664464	0.738173	0.672519	0.843772	0.837751	0.470698	0.975029	0.731286	0.629058
MLH1-689	0.0286469	0.0456913	0.0175231	0.00744004	0.00818507	0.0238333	0.0226662	0.0455825	0.0155299	0.016057	0.0338355	0.0178104	0.0459955	0.0229444	0.0634324	0.0209563	0.00972961	0.0353113	0.0177715	0.0296758	0.0386599	0.0143653	0.0399556
MLH1-905	0.0190469	0.03072	0.0203976	0.015335	0.0199664	0.0187261	0.0323645	0.0240387	0.0186103	0.0204291	0.0259995	0.0231598	0.0300589	0.0288152	0.0207512	0.0298951	0.0208389	0.0267799	0.0444714	0.0516356	0.0196088	0.0376552	0.0402085
MLH3-1362	0.0102726	0.0238587	0.0239827	0.0199603	0.021875	0.0286331	0.0245478	0.0372743	0.051144	0.0130063	0.023786	0.0245098	0.0151844	0.0249812	0.0137191	0.0306698	0.0179943	0.016671	0.0376195	0.0166795	0.0470915	0.0548798	0.0121206
MLH3-1416	0.0203126	0.0301509	0.0273914	0.0202312	0.0201033	0.0329459	0.0238525	0.0466545	0.028365	0.0224627	0.0359305	0.0186978	0.0164912	0.0149305	0.0104825	0.0130286	0.0151161	0.0170019	0.0110171	0.0111049	0.0118516	0.0238239	0.00923713
MLH3-1475	0.0508225	0.0452536	0.0464013	0.052978	0.0424136	0.0469615	0.0588646	0.053741	0.0498656	0.0441906	0.0510445	0.052224	0.0414828	0.0414676	0.0551818	0.0407076	0.0445364	0.0386641	0.0436101	0.0505577	0.0321478	0.0389539	0.0582316
MME-1113	0.201569	0.194707	0.332631	0.275198	0.132537	0.365092	0.139188	0.131026	0.322001	0.146712	0.138572	0.0890202	0.0490576	0.0994126	0.1156	0.441914	0.300713	0.566017	0.0970085	0.181541	0.287414	0.481327	0.0769772
MME-1391	0.0857258	0.0649238	0.101251	0.142173	0.12646	0.186041	0.127057	0.132204	0.118676	0.105054	0.158569	0.120408	0.107455	0.0842885	0.202365	0.194881	0.165527	0.255388	0.129415	0.123165	0.102813	0.451702	0.124774
MME-903	0.152152	0.118732	0.136554	0.129391	0.0897255	0.161307	0.0807623	0.110545	0.167977	0.0750976	0.115472	0.0553818	0.0611542	0.0756263	0.0983916	0.150101	0.130588	0.226838	0.0834412	0.09252	0.199028	0.309556	0.065223
MOS-1408	0.804817	0.88629	0.533339	0.704886	0.748422	0.665023	0.533041	0.749167	0.579978	0.762168	0.765834	0.588456	0.660479	0.827963	0.574895	0.654739	0.710864	0.727846	0.635457	0.653672	0.772724	0.624921	0.677365
MOS-1474	0.639277	0.772469	0.159716	0.276727	0.430722	0.303071	0.168539	0.58432	0.259452	0.479583	0.289614	0.293909	0.297824	0.702036	0.186887	0.461532	0.375195	0.797372	0.227825	0.340214	0.650052	0.7609	0.143697
MOS-754	0.756438	0.836869	0.768919	0.808193	0.876662	0.76546	0.795214	0.731388	0.765122	0.880915	0.80594	0.777086	0.817348	0.789665	0.708092	0.802496	0.80126	0.907846	0.828299	0.818427	0.849351	0.604043	0.670784
MRE11A-1028	0.0137122	0.0117929	0.00606655	0.00648958	0.00172276	0.0105893	0.0150811	0.0205632	0.0216572	0.0127884	0.0163236	0.00324009	0.00454816	0.0311677	0.00152273	0.00344289	0.0134455	0.00228658	0.00847908	0.00417912	0.00562979	0.0599486	0.00235113
MRE11A-1125	0.101463	0.138333	0.0993846	0.109772	0.105126	0.112249	0.111022	0.120954	0.0978633	0.108506	0.11351	0.105275	0.120269	0.0960901	0.118694	0.110092	0.0975382	0.0957531	0.0950776	0.093431	0.0976499	0.0913	0.13041
MRE11A-1265	0.0629741	0.103705	0.061072	0.0769347	0.0606759	0.0753015	0.0910186	0.0793309	0.0627115	0.0722064	0.0698584	0.091982	0.0651238	0.0720489	0.0990714	0.155087	0.0745571	0.0750616	0.117961	0.0869456	0.0693087	0.0800901	0.0958362
MRE11A-1355	0.0231962	0.0307034	0.0196758	0.0157551	0.0157482	0.0225361	0.0301024	0.0274864	0.0222928	0.0272321	0.025901	0.0238484	0.0191814	0.0128112	0.0511488	0.0281853	0.0161037	0.0161497	0.0210634	0.0212929	0.0146161	0.0295211	0.017272
MRE11A-1472	0.00765597	0.0208322	0.0123996	0.00258804	0.0146713	0.0192229	0.0122985	0.0260553	0.0185896	0.0144939	0.0188845	0.00207434	0.00599415	0.012628	0.00636157	0.0155312	0.00171903	0.0158466	0.00984877	0.0164504	0.0121328	0.0046676	0.00229383
MSF-1020	0.266474	0.827503	0.271537	0.37333	0.308899	0.358408	0.302887	0.263882	0.344181	0.284986	0.314712	0.38053	0.272035	0.276884	0.243641	0.305362	0.353117	0.36234	0.327021	0.3883	0.191534	0.351864	0.119059
MSF-1127	0.163071	0.861592	0.245453	0.399038	0.313083	0.423462	0.19732	0.170203	0.374058	0.270102	0.20553	0.412404	0.224282	0.259489	0.18441	0.425808	0.35294	0.141326	0.488207	0.357675	0.145821	0.135048	0.055712
MSF-1220	0.1384	0.544212	0.221297	0.303117	0.260936	0.338361	0.175692	0.144444	0.273284	0.204293	0.187686	0.266561	0.194774	0.199759	0.160547	0.286982	0.275307	0.0860365	0.339841	0.240384	0.11671	0.113399	0.126093
MSF-1411	0.348127	0.705958	0.480568	0.541374	0.522343	0.577868	0.465997	0.311808	0.579065	0.43645	0.388575	0.550286	0.439017	0.389298	0.351578	0.527424	0.549597	0.304416	0.669485	0.574533	0.336021	0.282932	0.21
MSF-1444	0.412818	0.809123	0.590523	0.653035	0.574897	0.663192	0.553884	0.364051	0.66917	0.53647	0.441812	0.587271	0.476738	0.492408	0.37918	0.593195	0.61237	0.280218	0.735425	0.638547	0.438423	0.242017	0.261763
MSF-325	0.340391	0.521048	0.487848	0.423255	0.40438	0.421358	0.482993	0.30258	0.423623	0.338176	0.392767	0.469938	0.381011	0.326355	0.363403	0.412194	0.391398	0.367469	0.401421	0.438338	0.462585	0.171842	0.219964
MSF-467	0.302376	0.821676	0.378634	0.540435	0.479049	0.566589	0.429539	0.279433	0.482296	0.396265	0.319774	0.502936	0.330343	0.360574	0.28439	0.523136	0.518675	0.355411	0.530826	0.467738	0.39288	0.16212	0.0947255
MSF-879	0.0218832	0.785518	0.0238734	0.0335935	0.0303902	0.0337303	0.030413	0.0447401	0.0421721	0.0227055	0.0351236	0.0814807	0.0304767	0.0236325	0.0219979	0.0359144	0.0345474	0.0223651	0.0411857	0.0366685	0.0272902	0.0274737	0.034733
MSF-937	0.154531	0.813573	0.147302	0.149933	0.179191	0.170173	0.154867	0.151087	0.152716	0.157396	0.175808	0.163585	0.150567	0.126251	0.160478	0.17914	0.187102	0.194157	0.20655	0.183282	0.114928	0.201933	0.221804
MSH2-1204	0.0338553	0.06263	0.0376368	0.0346816	0.0303831	0.044167	0.0461584	0.0691008	0.0477318	0.0382306	0.0492553	0.0625153	0.0322014	0.0467762	0.0362867	0.0226287	0.0225246	0.0431927	0.0355483	0.0214479	0.0312817	0.017996	0.0291522
MSH2-1346	0.488841	0.469108	0.479468	0.505626	0.45969	0.489397	0.514694	0.4122	0.441293	0.447526	0.444692	0.482618	0.48831	0.474135	0.53184	0.466886	0.507833	0.469165	0.46334	0.495362	0.449378	0.433252	0.455421
MSH2-415	0.685113	0.679972	0.726587	0.664858	0.716812	0.706031	0.679709	0.759897	0.7337	0.696756	0.752642	0.587474	0.724931	0.681808	0.457944	0.601609	0.674723	0.677552	0.685973	0.629062	0.669493	0.672772	0.69441
MSH3-1090	0.145589	0.163898	0.117621	0.139803	0.119952	0.139024	0.132206	0.140306	0.133581	0.123706	0.120281	0.141297	0.127324	0.133333	0.15114	0.135132	0.135826	0.13806	0.134509	0.141742	0.117754	0.126626	0.121976
MSH3-1191	0.0469036	0.0717721	0.0567639	0.0403505	0.0457832	0.0630777	0.0551827	0.0892142	0.060894	0.0539724	0.0753069	0.020979	0.0375947	0.0623786	0.0302205	0.0283128	0.0285349	0.028125	0.0275018	0.0295547	0.0296115	0.0199958	0.0278237
MSH3-994	0.0514654	0.037925	0.0343982	0.0307057	0.0296533	0.045568	0.0401046	0.0488831	0.0376659	0.0355293	0.0441539	0.0105489	0.0360084	0.0139993	0.0325344	0.0146544	0.0323893	0.0404006	0.0400583	0.0200688	0.0448624	0.019247	0.0232233
MSH6-1030	0.0159602	0.0149049	0.0159591	0.015576	0.0180953	0.0165856	0.0268983	0.0262162	0.0149591	0.0180675	0.018956	0.045017	0.0189119	0.0120811	0.0134721	0.0227107	0.0229182	0.0200178	0.0206194	0.0086361	0.0217261	0.00658977	0.0297367
MSH6-1211	0.170611	0.211019	0.165177	0.162515	0.166111	0.160628	0.182829	0.180092	0.156332	0.156775	0.168854	0.180748	0.103437	0.13125	0.165076	0.184246	0.171561	0.187995	0.123466	0.162739	0.138124	0.182615	0.213359
MSH6-800	0.0823746	0.114754	0.153329	0.174937	0.117417	0.233284	0.131378	0.0829446	0.217937	0.122438	0.103167	0.156672	0.167395	0.174258	0.0645912	0.0802578	0.163615	0.0439608	0.186881	0.150087	0.0602619	0.0796318	0.00829567
MT1A-1094	0.123678	0.13324	0.12725	0.147691	0.153445	0.162907	0.144339	0.172399	0.255701	0.33451	0.158207	0.17504	0.118687	0.452887	0.185345	0.228742	0.23644	0.368447	0.159303	0.130179	0.280571	0.128662	0.0943044
MT1A-1450	0.0668586	0.050956	0.0715295	0.125374	0.125636	0.0801638	0.0491501	0.110361	0.215626	0.348382	0.162077	0.122483	0.0572472	0.575534	0.0392605	0.197121	0.215613	0.273809	0.0890601	0.0842736	0.188662	0.028855	0.0307731
MT1A-802	0.253559	0.291242	0.288525	0.312464	0.298282	0.293205	0.315705	0.345169	0.289537	0.332571	0.255082	0.281698	0.243701	0.363942	0.275155	0.292182	0.280642	0.31161	0.256057	0.24004	0.425731	0.284915	0.227504
MT1A-898	0.33633	0.3272	0.335511	0.374225	0.355397	0.342953	0.416985	0.286037	0.421189	0.467553	0.311234	0.392163	0.291647	0.658089	0.252579	0.473132	0.416791	0.636428	0.231614	0.252838	0.653352	0.515161	0.182028
MT1A-966	0.0537281	0.0348574	0.0631498	0.112703	0.109901	0.0718683	0.128571	0.0663931	0.197858	0.286189	0.07367	0.14134	0.0897952	0.56904	0.0475834	0.15916	0.1843	0.330416	0.0353983	0.0550634	0.226814	0.0630685	0.019251
MTHFR-1110	0.210614	0.239258	0.221421	0.219984	0.219014	0.212289	0.219405	0.241436	0.209844	0.214089	0.216025	0.20267	0.186089	0.171629	0.201226	0.200847	0.216348	0.202471	0.196643	0.191875	0.162838	0.164698	0.210707
MTHFR-1247	0.0322103	0.0860952	0.0376609	0.0321933	0.0288823	0.0466528	0.0362095	0.0774512	0.0472343	0.0415389	0.0519242	0.0234441	0.0325551	0.0291885	0.0292798	0.0244323	0.0200162	0.0288216	0.0240895	0.0195214	0.0226139	0.0344316	0.0311315
MTHFR-1263	0.259477	0.329738	0.263511	0.251697	0.248499	0.259804	0.262648	0.284068	0.258649	0.263415	0.293889	0.283226	0.218981	0.20621	0.294899	0.252417	0.271045	0.252531	0.243546	0.318168	0.270784	0.281788	0.295577
MTHFR-1338	0.00959394	0.027426	0.014382	0.0113276	0.0132114	0.0195754	0.012153	0.0211184	0.0197644	0.0242371	0.0191573	0.00790002	0.0124313	0.0228108	0.0148094	0.019627	0.0180249	0.0137483	0.0143193	0.00776151	0.0171765	0.015171	0.0193192
MTHFR-1424	0.811522	0.788473	0.764317	0.74986	0.742334	0.756955	0.761381	0.729861	0.736552	0.743923	0.721983	0.749813	0.793567	0.794045	0.784448	0.742242	0.780989	0.719084	0.783684	0.79798	0.761552	0.735726	0.566137
MTHFR-1474	0.0659249	0.117932	0.0641864	0.0648849	0.0745104	0.0753994	0.0825633	0.0839592	0.0696692	0.0812491	0.0734129	0.0676357	0.0530454	0.0667948	0.0627603	0.0733511	0.0658545	0.0602191	0.0406333	0.0650236	0.0627515	0.045081	0.134228
MTHFR-917	0.00677913	0.0196316	0.0130513	0.00588176	0.00706297	0.0157208	0.0118375	0.0246025	0.0178629	0.012594	0.0222232	0.0105414	0.0140234	0.0160168	0.016165	0.013559	0.0129095	0.0116125	0.0130557	0.0101759	0.00824784	0.00924029	0.0204842
MYC-1028	0.00811886	0.0176627	0.00923761	0.00423006	0.0128181	0.00923062	0.0156123	0.0230705	0.0155274	0.0104183	0.0185411	0.00712393	0.0101999	0.0186421	0.00365543	0.00886236	0.00649198	0.0163699	0.0202531	0.0131097	0.0136237	0.0114669	0.00906632
MYC-309	0.0541296	0.0688278	0.0518481	0.0469659	0.0604712	0.0447138	0.0668566	0.083536	0.0539903	0.0607724	0.0531375	0.0658405	0.0411775	0.0381525	0.0807188	0.0712462	0.0587215	0.0447721	0.104223	0.0614728	0.0485399	0.120795	0.125675
MYC-335	0.0427041	0.0348305	0.0417969	0.0480035	0.0428119	0.041774	0.0415043	0.0463371	0.0428526	0.0361732	0.0436203	0.0112139	0.0397445	0.0341775	0.0237179	0.015108	0.0323854	0.0191684	0.0647692	0.0238595	0.0552391	0.0431484	0.0324773
MYC-813	0.0797765	0.12562	0.135514	0.117419	0.105636	0.126357	0.110907	0.139152	0.106729	0.0635466	0.116296	0.0494622	0.0564886	0.0380913	0.0639652	0.066657	0.0620246	0.0554814	0.0453842	0.0645458	0.0681756	0.0466656	0.10025
MYC-869	0.030264	0.0465287	0.0349468	0.0178093	0.0583266	0.0351615	0.0480313	0.0414304	0.0321385	0.0209176	0.014926	0.0431238	0.041976	0.045716	0.0768446	0.053513	0.0353194	0.0116133	0.0541487	0.04745	0.0553067	0.0599007	0.0547539
MYC-923	0.0193091	0.0351612	0.0261198	0.0205632	0.0198062	0.0336274	0.0260121	0.056817	0.0361947	0.0246266	0.0408908	0.0118255	0.0174575	0.0190471	0.013899	0.0172684	0.0119066	0.0183881	0.0283972	0.0133813	0.0168664	0.0234942	0.0231533
MYCL1-1128	0.0482112	0.0532919	0.0509973	0.0558527	0.0534555	0.0555764	0.0525485	0.0691648	0.047412	0.0524955	0.0509177	0.0596714	0.0470675	0.0336087	0.0728	0.0442137	0.0401672	0.048482	0.055018	0.0470526	0.0321373	0.102048	0.0301966
MYCL1-1195	0.0241465	0.0227915	0.04516	0.0418499	0.0513127	0.0440557	0.0539971	0.0295735	0.0327528	0.118294	0.0208411	0.0329012	0.0456831	0.0155446	0.0451723	0.108897	0.0363805	0.0275697	0.0349119	0.0697209	0.0347062	0.0131514	0.0358729
MYCL1-887	0.0234436	0.0254801	0.232797	0.0425388	0.0432349	0.0496616	0.0362564	0.0421588	0.0401526	0.113418	0.0459004	0.0133326	0.0239793	0.0284931	0.0218215	0.0619813	0.0225895	0.0278849	0.0356078	0.0266548	0.0712955	0.0190609	0.0141512
MYCN-1128	0.293269	0.228582	0.293216	0.377431	0.30328	0.288285	0.357206	0.317899	0.257958	0.358152	0.31633	0.379059	0.280552	0.269862	0.415987	0.346625	0.377794	0.516672	0.272306	0.318765	0.359751	0.413746	0.191574
MYCN-196	0.0472943	0.0580016	0.0652648	0.0610475	0.0577524	0.102406	0.0378734	0.0834376	0.047529	0.398309	0.0792206	0.0602891	0.0341481	0.034263	0.0328444	0.0176913	0.0599908	0.0321465	0.0475719	0.0401675	0.251898	0.0450994	0.048453
MYCN-343	0.00604177	0.0138514	0.0194837	0.00951912	0.0207453	0.00753435	0.00858111	0.0314265	0.012127	0.351434	0.0205426	0.0164767	0.00343402	0.0126083	0.0102933	0.0139837	0.0127887	0.00745069	0.00466611	0.00897327	0.173849	0.00463502	0.00196269
MYCN-452	0.0635614	0.0653991	0.0604433	0.0441242	0.0635096	0.0544924	0.0726007	0.0735312	0.0556691	0.335087	0.0807103	0.0577604	0.0383206	0.0564515	0.0461661	0.0627323	0.031679	0.0541733	0.0339749	0.0652491	0.0835464	0.043252	0.0325985
MYCN-933	0.187769	0.140587	0.260892	0.197792	0.209677	0.174229	0.164967	0.196362	0.444945	0.161877	0.182752	0.217792	0.166032	0.1676	0.115144	0.264913	0.208788	0.73316	0.147675	0.242126	0.47119	0.11344	0.0729721
MYOD1-1048	0.677091	0.181025	0.210272	0.220385	0.233681	0.205857	0.211894	0.204211	0.207338	0.243241	0.205097	0.133224	0.137626	0.204157	0.137397	0.235313	0.208557	0.362824	0.111099	0.100544	0.186358	0.10826	0.0797247
MYOD1-1193	0.865219	0.228684	0.475031	0.471863	0.558647	0.481146	0.271959	0.378563	0.632485	0.694765	0.410903	0.536207	0.276929	0.289642	0.37226	0.605755	0.639225	0.707187	0.478997	0.373616	0.633566	0.230244	0.190551
MYOD1-1426	0.734264	0.211894	0.405471	0.378714	0.395634	0.337579	0.290778	0.264629	0.419361	0.546089	0.295688	0.375574	0.30062	0.186463	0.266247	0.436827	0.46302	0.644666	0.321968	0.337218	0.695008	0.270477	0.198241
MYOD1-655	0.284113	0.113444	0.0576906	0.0928341	0.0913242	0.087917	0.0570646	0.0660715	0.0768117	0.0847414	0.0686408	0.0620564	0.0390165	0.139884	0.0300783	0.295275	0.0937052	0.134039	0.0568853	0.0754713	0.0644752	0.174112	0.0331745
MYOD1-857	0.358712	0.0369613	0.0698735	0.0668984	0.0938556	0.0523313	0.0333345	0.055448	0.0547229	0.0744096	0.0599598	0.0664564	0.0425177	0.0614294	0.0446423	0.297496	0.150917	0.173263	0.0437649	0.0586641	0.0325908	0.0273777	0.00865816
MYOD1-919	0.808414	0.13753	0.182183	0.16664	0.207061	0.111829	0.105224	0.152371	0.114329	0.428865	0.332978	0.228341	0.123021	0.258985	0.105786	0.417912	0.358681	0.51605	0.105918	0.150261	0.578187	0.192429	0.206726
MYOD1-992	0.708354	0.0751767	0.189695	0.156383	0.177794	0.126777	0.108931	0.126809	0.139128	0.318032	0.190248	0.161555	0.09437	0.155487	0.0962185	0.351679	0.292516	0.55576	0.101898	0.0982168	0.260913	0.0787969	0.103381
NBL1-1477	0.709307	0.931441	0.804123	0.863583	0.841253	0.861428	0.887826	0.684114	0.854575	0.79966	0.672175	0.824413	0.826089	0.716613	0.761306	0.790762	0.845167	0.676822	0.892168	0.836408	0.776568	0.433961	0.510318
NBS1-1101	0.0396588	0.0655055	0.0524975	0.056327	0.0470922	0.0577689	0.0686387	0.0410695	0.0393574	0.0249709	0.0426433	0.0332704	0.0181221	0.0204227	0.0374179	0.0408	0.0191415	0.0250039	0.0368408	0.0337838	0.0091363	0.0207914	0.0259019
NBS1-1392	0.00619389	0.0100796	0.00706328	0	0.00279607	0.00739048	0.00798103	0.0141315	0.0109225	0.00645232	0.0081986	0.00711906	0.00564842	0.00753103	0.0055898	0.00798954	0.00626639	0.00753419	0.00574015	0.00571574	0.00807645	0.00737241	0.00825887
NBS1-1468	0.0430422	0.0786544	0.061407	0.0494776	0.0542301	0.0667538	0.0541389	0.0963729	0.0688581	0.0563013	0.0781463	0.0296174	0.0313698	0.0231757	0.0264445	0.0265334	0.0245417	0.0281085	0.0364218	0.0348587	0.0273402	0.0282363	0.0375789
NCL-1125	0.149264	0.150463	0.144224	0.211898	0.204019	0.217583	0.187813	0.167693	0.163978	0.128322	0.126522	0.18847	0.157634	0.150707	0.0963803	0.113069	0.161735	0.113455	0.145579	0.167502	0.060796	0.107875	0.0435466
NCL-1495	0.00747848	0.0132854	0.0153502	0.0104275	0.0101217	0.0102577	0.0097001	0.0226047	0.0132334	0.0117171	0.0125045	0.0129654	0.00615244	0.00864919	0.00519543	0.00231376	0.00532468	0.00280066	0.029318	0.00446159	0.004828	0.00595996	0.00251134
NCL-368	0.310154	0.525427	0.759345	0.711484	0.573773	0.702058	0.722977	0.544228	0.783169	0.398613	0.298782	0.452619	0.405887	0.740148	0.240937	0.675804	0.730697	0.681189	0.633965	0.569711	0.771008	0.743886	0.25009
NCL-620	0.14251	0.128322	0.141078	0.151776	0.145306	0.144045	0.182743	0.15421	0.12828	0.128973	0.133426	0.193167	0.152466	0.145092	0.159438	0.181094	0.139858	0.167236	0.125737	0.17984	0.119488	0.134234	0.128928
NCL-676	0.140057	0.105533	0.113728	0.145288	0.154105	0.141167	0.179579	0.132768	0.11674	0.122114	0.125006	0.155536	0.112892	0.13285	0.147245	0.141497	0.13456	0.123653	0.105684	0.102812	0.123941	0.131538	0.118822
NCL-874	0.320933	0.339755	0.296735	0.474552	0.548612	0.372572	0.402146	0.467851	0.541019	0.288279	0.358837	0.365252	0.542735	0.519572	0.404757	0.505823	0.379305	0.327627	0.359518	0.562194	0.315551	0.297056	0.409909
NDN-1269	0.834596	0.511078	0.700421	0.701044	0.778231	0.744434	0.745871	0.626725	0.759669	0.756554	0.751994	0.721067	0.739887	0.730061	0.687461	0.590973	0.699516	0.74457	0.646154	0.688474	0.78865	0.873214	0.664721
NDN-1418	0.931641	0.436918	0.647951	0.810599	0.901879	0.772733	0.683007	0.598103	0.758115	0.819169	0.865813	0.836668	0.751153	0.914526	0.669861	0.75631	0.869064	0.87857	0.721405	0.784064	0.833459	0.927736	0.705663
NDN-1425	0.835603	0.421272	0.47648	0.675916	0.760376	0.611166	0.565601	0.494047	0.642123	0.712776	0.712206	0.722083	0.715317	0.845049	0.604417	0.557406	0.795867	0.739133	0.611615	0.636082	0.757774	0.846223	0.619199
NEFL-1041	0.673732	0.130013	0.159217	0.151365	0.192258	0.14759	0.136069	0.151946	0.236014	0.213177	0.17447	0.202001	0.127978	0.542556	0.136788	0.360242	0.257558	0.359776	0.153622	0.163955	0.301426	0.092176	0.119754
NEFL-1148	0.579758	0.222736	0.21022	0.171658	0.251895	0.228282	0.13046	0.251864	0.184959	0.240085	0.281568	0.262313	0.200999	0.273436	0.196526	0.361011	0.246015	0.509904	0.2069	0.195782	0.197979	0.0875173	0.48837
NEFL-1341	0.826344	0.0532037	0.381701	0.268704	0.304343	0.275304	0.0600305	0.224594	0.421926	0.590068	0.484074	0.472165	0.0578547	0.554443	0.163279	0.488161	0.442048	0.865763	0.0783503	0.372393	0.764747	0.0291745	0.329912
NEFL-1367	0.74638	0.237973	0.233603	0.295655	0.323319	0.254209	0.25656	0.300782	0.457472	0.535153	0.634147	0.391534	0.162333	0.631608	0.277274	0.467401	0.387165	0.792043	0.238231	0.349563	0.622054	0.194741	0.208589
NEFL-350	0.225153	0.0718813	0.0954695	0.103781	0.0756255	0.071715	0.0465222	0.113303	0.200703	0.219213	0.0996062	0.0665319	0.0278413	0.299228	0.0542093	0.02747	0.0763798	0.30945	0.0223762	0.052656	0.380718	0.0302199	0.0141196
NEFL-453	0.226519	0.0353633	0.0995459	0.0905564	0.092862	0.106803	0.0342548	0.0773386	0.12613	0.208328	0.0772926	0.0618531	0.0350568	0.314443	0.0779792	0.0406885	0.0885995	0.216553	0.0353504	0.0370112	0.329185	0.0153758	0.0645387
NEFL-524	0.590542	0.0744866	0.101953	0.127018	0.16009	0.166614	0.059204	0.155174	0.239341	0.321494	0.193346	0.181187	0.0629635	0.405823	0.116813	0.064693	0.146574	0.254035	0.0782168	0.0853759	0.437206	0.0131232	0.221388
NEFL-600	0.721798	0.0879329	0.131094	0.280154	0.301951	0.282813	0.105106	0.190907	0.184655	0.356405	0.388874	0.267927	0.0848589	0.713904	0.136197	0.167233	0.191243	0.410735	0.142707	0.16728	0.648809	0.0190555	0.111132
NEU1-1444	0.114094	0.0408167	0.0276713	0.0322367	0.0346034	0.0412642	0.0283742	0.0545085	0.034171	0.0254967	0.0373732	0.0352022	0.0298186	0.0230775	0.0294001	0.0274948	0.0132209	0.0211553	0.0279277	0.0353222	0.0298756	0.0283401	0.022288
NEU1-585	0.48653	0.286203	0.104651	0.0333196	0.0423281	0.0462916	0.0614952	0.0746378	0.047199	0.0406996	0.050578	0.0162291	0.0462495	0.0436502	0.0378647	0.0609619	0.0909016	0.0180392	0.0206774	0.034406	0.0470871	0.0432235	0.0409702
NEU1-755	0.751441	0.661879	0.182986	0.0292269	0.0376506	0.0467145	0.0464979	0.0666375	0.0315913	0.0410236	0.0326386	0.0427514	0.0367892	0.0328021	0.0371801	0.150594	0.200979	0.0278159	0.0324551	0.0295766	0.0191392	0.0469429	0.0892778
NF1-1040	0.264787	0.198294	0.364843	0.25223	0.228918	0.250451	0.278162	0.243131	0.255806	0.247094	0.258929	0.233684	0.221196	0.157802	0.237768	0.269486	0.26518	0.272079	0.243907	0.23123	0.494629	0.249791	0.161402
NF1-1135	0.0586168	0.0641396	0.053098	0.0685385	0.0556179	0.0621221	0.0669506	0.0851217	0.0622774	0.0752268	0.0651752	0.0654742	0.0430724	0.0352106	0.0686499	0.0763673	0.0654598	0.065334	0.0468711	0.0732479	0.0372831	0.0507619	0.0429551
NF1-1263	0.252133	0.216202	0.238603	0.23912	0.272343	0.255256	0.294742	0.22591	0.229242	0.240958	0.250377	0.280942	0.240225	0.254528	0.261725	0.29656	0.265023	0.235307	0.292147	0.293166	0.294087	0.23955	0.299064
NF1-995	0.0752003	0.0747974	0.285243	0.0994447	0.111031	0.200841	0.135744	0.122307	0.316262	0.394964	0.190238	0.141283	0.0520134	0.0800992	0.06182	0.206321	0.160455	0.157925	0.139176	0.127804	0.724247	0.0378412	0.0397178
NF2-1100	0.0641783	0.102637	0.0738208	0.0657692	0.056164	0.0790241	0.0821223	0.0903778	0.0797379	0.0566446	0.0796293	0.100794	0.0648919	0.0851221	0.0667449	0.0619016	0.0790125	0.103241	0.118584	0.0806312	0.0579049	0.0837659	0.0430644
NF2-1394	0.0280379	0.0299912	0.0270159	0.0219965	0.0299544	0.0248489	0.0321331	0.0428674	0.0250531	0.0302415	0.026229	0.0265321	0.027762	0.0244481	0.0345353	0.0342125	0.0264201	0.0225262	0.0356894	0.0242457	0.0383838	0.0316582	0.0306561
NF2-949	0.216641	0.305019	0.168322	0.237938	0.215837	0.309039	0.252774	0.215546	0.450548	0.197608	0.241584	0.197732	0.322584	0.150943	0.133693	0.219305	0.229573	0.171015	0.282953	0.163461	0.230449	0.607651	0.161646
NKX3-1-1225	0.388529	0.285405	0.371327	0.276689	0.291078	0.274075	0.293625	0.29877	0.255908	0.336677	0.295994	0.335263	0.263321	0.235603	0.316287	0.467452	0.313518	0.482687	0.258643	0.338123	0.221295	0.6871	0.362525
NKX3-1-1383	0.117387	0.167062	0.12163	0.126518	0.133851	0.147276	0.135239	0.151833	0.156443	0.121795	0.143961	0.12065	0.108892	0.108212	0.11384	0.121175	0.184526	0.1315	0.120263	0.132825	0.0695163	0.0846576	0.0888871
NKX3-1-630	0.946913	0.90295	0.882594	0.932004	0.919197	0.929445	0.918988	0.909839	0.934027	0.892658	0.919832	0.915274	0.904673	0.893688	0.827817	0.936215	0.901573	0.911221	0.88652	0.90145	0.901977	0.956627	0.572394
NME1-1274	0.124197	0.103517	0.124191	0.114809	0.10817	0.123095	0.108496	0.111321	0.115774	0.118138	0.115916	0.124135	0.109061	0.134068	0.127043	0.132447	0.144422	0.142364	0.126506	0.147765	0.125195	0.104906	0.139982
NME1-1314	0.0205323	0.0151424	0.028105	0.0260596	0.0213107	0.0311153	0.031934	0.0291734	0.0314624	0.0276751	0.0313099	0.0107775	0.018139	0.0302982	0.0313847	0.0217571	0.0223525	0.026913	0.0272505	0.0271995	0.0380286	0.0095553	0.0184195
NME1-1369	0.0748932	0.0612588	0.0680718	0.070031	0.062211	0.0835666	0.0673543	0.0574435	0.0573804	0.0424546	0.0529269	0.054275	0.0313373	0.022702	0.048272	0.0399087	0.0455186	0.0594079	0.0709982	0.0281832	0.0438166	0.0377118	0.055619
NME1-1458	0.0302592	0.0453833	0.0329728	0.0259282	0.0321517	0.0426258	0.0411757	0.055708	0.0296513	0.02565	0.0346573	0.0322763	0.0292635	0.0257705	0.024771	0.033326	0.0296582	0.0474971	0.0282365	0.017312	0.0242255	0.0149069	0.0586334
NME1-1493	0.0393697	0.0474407	0.046337	0.033249	0.0409833	0.0552996	0.0399553	0.0720089	0.0487345	0.0416937	0.0647063	0.0179791	0.0261711	0.0432005	0.0259104	0.0194617	0.0222278	0.0301284	0.023333	0.0313217	0.0129216	0.0301294	0.0135258
NNAT-1166	0.918246	0.953095	0.888334	0.907207	0.891516	0.893812	0.928138	0.939422	0.916334	0.905058	0.932154	0.864893	0.904669	0.92378	0.930821	0.872392	0.892066	0.927627	0.84804	0.897002	0.926973	0.924249	0.908664
NNAT-1206	0.95514	0.956923	0.929278	0.950854	0.94668	0.938613	0.95929	0.948062	0.952143	0.942759	0.952677	0.94428	0.957605	0.961071	0.960353	0.929808	0.944946	0.959322	0.93025	0.952312	0.958738	0.958221	0.976993
NNAT-1305	0.982175	0.985057	0.973275	0.97949	0.977484	0.975862	0.984237	0.980543	0.979952	0.97819	0.980276	0.974098	0.982633	0.98395	0.984522	0.972631	0.981671	0.983131	0.972589	0.980979	0.983841	0.984015	0.987836
NNAT-517	0.52201	0.57271	0.567854	0.52365	0.541537	0.542858	0.552393	0.556235	0.568145	0.533347	0.598915	0.532539	0.577273	0.515468	0.591806	0.489704	0.513054	0.478587	0.506812	0.540907	0.576722	0.471888	0.734019
NNAT-593	0.957023	0.96906	0.957093	0.953094	0.950497	0.94343	0.961865	0.961696	0.947062	0.949227	0.959167	0.931021	0.966366	0.964305	0.964308	0.949222	0.950462	0.956987	0.895041	0.937096	0.965056	0.950283	0.976783
NNAT-650	0.968439	0.973367	0.963065	0.960639	0.965528	0.959067	0.970263	0.96312	0.963952	0.962393	0.969344	0.953121	0.977896	0.972943	0.976049	0.9612	0.969447	0.968997	0.941141	0.962687	0.976843	0.975924	0.984339
NNAT-823	0.952402	0.9658	0.938057	0.947286	0.944626	0.942954	0.94998	0.949676	0.957336	0.94305	0.958627	0.935455	0.958138	0.963949	0.960875	0.934853	0.953829	0.946337	0.934312	0.954319	0.957541	0.951241	0.950382
NNAT-958	0.938996	0.948432	0.914287	0.935071	0.927599	0.923325	0.946029	0.932454	0.939724	0.929358	0.93931	0.914768	0.953393	0.949012	0.960913	0.912024	0.938501	0.936756	0.907466	0.940541	0.95158	0.926592	0.979449
NPY-1009	0.663361	0.570297	0.354398	0.344928	0.177323	0.413434	0.19411	0.306162	0.309042	0.491825	0.663356	0.369776	0.315725	0.67702	0.125026	0.554318	0.381616	0.703992	0.215084	0.494509	0.533128	0.635555	0.875353
NPY-1258	0.307533	0.0615401	0.134407	0.110911	0.0926519	0.185465	0.064584	0.078727	0.0986617	0.191307	0.406981	0.155599	0.130324	0.23044	0.0341497	0.179509	0.131473	0.306218	0.0552545	0.171947	0.224169	0.426999	0.586549
NPY-1358	0.396821	0.0404906	0.0857103	0.0319146	0.0489319	0.0607909	0.0473126	0.0523247	0.055076	0.150945	0.0696825	0.0876749	0.0606228	0.181655	0.0219732	0.208178	0.0534406	0.345781	0.0204599	0.0678027	0.229581	0.193711	0.559099
NPY-793	0.73643	0.721816	0.419639	0.300033	0.17647	0.308242	0.195729	0.292206	0.163225	0.527465	0.591626	0.267743	0.362513	0.680428	0.119732	0.612584	0.382535	0.75602	0.133788	0.468399	0.699911	0.457562	0.869039
NPY-820	0.525978	0.53638	0.279841	0.227207	0.156708	0.257264	0.195148	0.332693	0.15556	0.380116	0.412362	0.238943	0.268349	0.535281	0.138121	0.446006	0.198643	0.563725	0.163954	0.279507	0.475131	0.672891	0.769468
NPY-931	0.732651	0.688099	0.447342	0.270029	0.148678	0.443121	0.139759	0.228714	0.252533	0.439462	0.356858	0.377855	0.205338	0.775775	0.140858	0.620444	0.30579	0.772483	0.109447	0.396299	0.628353	0.425374	0.892326
NUFIP1-1176	0.101833	0.124045	0.0880959	0.0979952	0.0850676	0.104166	0.125443	0.100612	0.0995144	0.09236	0.0889821	0.0867991	0.0709414	0.0750452	0.112453	0.045253	0.106214	0.0827648	0.0979804	0.0716301	0.038412	0.105342	0.0668984
NUFIP1-1210	0.0131206	0.0233827	0.0115582	0.00462359	0.0119582	0.0142438	0.01469	0.0286309	0.0180982	0.0172691	0.0202656	0.0130125	0.0142025	0.0104944	0.009864	0.0156146	0.00889912	0.00926546	0.0133337	0.0175757	0.0192422	0.0154939	0.014794
NUFIP1-1434	0.258945	0.25683	0.257029	0.260147	0.250102	0.262635	0.295808	0.243719	0.266648	0.259376	0.246161	0.224626	0.21223	0.258616	0.256633	0.208496	0.249463	0.230458	0.251987	0.252954	0.211682	0.22709	0.155179
NUFIP1-1486	0.0295457	0.0523434	0.0285521	0.035733	0.0286668	0.0377747	0.0421526	0.0458087	0.0351696	0.0428324	0.036059	0.0354974	0.0436167	0.0288383	0.0205558	0.0525219	0.0341531	0.0312994	0.0342169	0.0300683	0.0272592	0.0479588	0.0104269
NUFIP1-1491	0.213477	0.199885	0.207184	0.259173	0.216798	0.211813	0.230991	0.16952	0.206823	0.235228	0.16989	0.273694	0.212356	0.224034	0.253245	0.183949	0.277349	0.2283	0.20973	0.220602	0.192339	0.244588	0.123227
NUFIP1-719	0.0663053	0.0779437	0.0653435	0.0832289	0.0645384	0.107015	0.0760575	0.0832847	0.0793876	0.0535303	0.0724933	0.0666292	0.0568873	0.0725945	0.0583084	0.0602211	0.0626383	0.0548445	0.0680577	0.0792666	0.0621716	0.08869	0.0542502
OAT-545	0.867454	0.918933	0.879886	0.880685	0.917048	0.864407	0.934481	0.880482	0.907091	0.844344	0.836137	0.895798	0.775885	0.932506	0.804702	0.888958	0.894152	0.926122	0.913683	0.881684	0.80616	0.919893	0.788939
OPCML-143	0.725636	0.0974137	0.322416	0.33483	0.315273	0.228426	0.213481	0.1902	0.462013	0.578608	0.377305	0.334465	0.499243	0.772968	0.198715	0.45362	0.338253	0.779856	0.183098	0.261963	0.713655	0.350803	0.364972
OPCML-677	0.613291	0.122565	0.427724	0.444086	0.484661	0.505506	0.222149	0.513649	0.471214	0.479491	0.566006	0.492429	0.499074	0.727158	0.311179	0.412454	0.542039	0.554763	0.390877	0.470483	0.496674	0.816293	0.813461
OPCML-967	0.749987	0.0398205	0.367154	0.336346	0.271879	0.309785	0.0448735	0.558149	0.398779	0.603754	0.476321	0.37361	0.450318	0.822561	0.124836	0.308347	0.297217	0.654206	0.101151	0.492358	0.709755	0.0797567	0.912159
PADI4-1438	0.807289	0.854029	0.676532	0.712675	0.749343	0.677679	0.781614	0.691476	0.701016	0.625727	0.653023	0.693353	0.744623	0.680412	0.64276	0.7415	0.67035	0.839331	0.602646	0.661698	0.412141	0.792684	0.590882
PADI4-331	0.0167725	0.0263325	0.0254878	0.0173516	0.024435	0.0295112	0.0238491	0.047146	0.0251986	0.0293067	0.0338955	0.011282	0.0109276	0.019342	0.0119348	0.0132173	0.00409015	0.0255484	0.013224	0.0157603	0.0257037	0.0343034	0.0131704
PADI4-491	0.189468	0.370688	0.309098	0.262939	0.205904	0.261772	0.40546	0.191318	0.311887	0.165583	0.26743	0.238789	0.205463	0.301618	0.326128	0.274817	0.116007	0.32272	0.182004	0.201391	0.21227	0.331955	0.104822
PAR-SN-1203	0.977449	0.536957	0.951484	0.970412	0.970524	0.957681	0.96817	0.971552	0.931997	0.952827	0.93927	0.967064	0.969293	0.915239	0.867737	0.966525	0.950232	0.971428	0.945927	0.966613	0.851753	0.933136	0.873718
PAX6-1051	0.44535	0.388529	0.486332	0.599174	0.584242	0.481472	0.430428	0.481987	0.451999	0.638112	0.580618	0.594426	0.429354	0.317341	0.406934	0.584954	0.655541	0.609247	0.403031	0.451062	0.614624	0.679569	0.258115
PAX6-1135	0.149589	0.162723	0.157437	0.181443	0.220996	0.161883	0.166266	0.163546	0.141642	0.190268	0.163149	0.200716	0.169167	0.125563	0.162034	0.134929	0.22206	0.192504	0.180126	0.124806	0.207589	0.124599	0.0826265
PAX6-1337	0.0819006	0.125255	0.308927	0.287831	0.215296	0.218915	0.0844099	0.280565	0.122153	0.448766	0.235298	0.13522	0.0815022	0.066197	0.119999	0.520675	0.404247	0.763261	0.0802031	0.196362	0.115058	0.533741	0.0439273
PAX6-1404	0.125729	0.318972	0.34391	0.296973	0.216329	0.333732	0.249845	0.356124	0.158988	0.3772	0.348529	0.142707	0.163322	0.10467	0.205731	0.352127	0.243721	0.63662	0.120708	0.199043	0.106039	0.217724	0.0860664
PAX6-159	0.099255	0.0607428	0.270488	0.173458	0.231422	0.152225	0.0905955	0.123937	0.124204	0.259014	0.146852	0.214272	0.0851555	0.0533331	0.0720349	0.153727	0.272282	0.158977	0.13534	0.144516	0.0523252	0.859928	0.0178435
PAX6-265	0.238196	0.15525	0.297916	0.412535	0.439602	0.334888	0.294829	0.27192	0.313274	0.331146	0.307455	0.40921	0.256447	0.159274	0.30087	0.274842	0.438572	0.243664	0.403264	0.309606	0.122336	0.883775	0.11861
PAX6-63	0.874877	0.819463	0.854157	0.882459	0.888696	0.857555	0.879706	0.757151	0.834421	0.854482	0.830448	0.883816	0.886934	0.877166	0.890005	0.892106	0.89354	0.870791	0.891978	0.894692	0.869136	0.902536	0.850427
PAX6-805	0.594811	0.571098	0.59275	0.638092	0.636774	0.613528	0.627587	0.602466	0.572987	0.571802	0.563003	0.638489	0.603287	0.575954	0.645327	0.607912	0.652806	0.566101	0.629996	0.633827	0.566685	0.516533	0.484641
PDGFRB-1045	0.362635	0.0588107	0.0428159	0.0567599	0.0846834	0.0507977	0.0540227	0.0555991	0.0364569	0.0556571	0.0605116	0.0784636	0.0612317	0.0693504	0.0657125	0.285961	0.0741611	0.242464	0.0417115	0.0605878	0.0300695	0.88001	0.603954
PDGFRB-1058	0.124463	0.0924692	0.0755322	0.0653297	0.0680296	0.0820053	0.0691235	0.104546	0.0768733	0.0707205	0.0900335	0.03412	0.0477604	0.0335024	0.0542506	0.0870835	0.0451834	0.0992876	0.0349049	0.0340339	0.0331503	0.545942	0.240787
PDGFRB-1115	0.41974	0.157615	0.0953667	0.138679	0.144589	0.14004	0.139084	0.158565	0.106822	0.156334	0.148344	0.129752	0.211076	0.197943	0.271028	0.356638	0.119726	0.450364	0.171951	0.187359	0.0534265	0.802843	0.757436
PEG10-301	0.0161092	0.0232041	0.0211714	0.0284005	0.0231238	0.0251964	0.0195162	0.0470784	0.0256659	0.0190611	0.0229285	0.0210323	0.0243175	0.109242	0.00660387	0.067881	0.0232614	0.0242977	0.0202014	0.0117872	0.0202418	0.596937	0.357553
PEG10-354	0.269703	0.170611	0.247032	0.341098	0.34177	0.336252	0.318606	0.261792	0.272907	0.269154	0.220937	0.375271	0.268923	0.559406	0.284855	0.470538	0.374531	0.355854	0.33706	0.237648	0.250121	0.832256	0.698767
PEG10-692	0.0650384	0.0458888	0.0573746	0.104104	0.145173	0.0693477	0.0498904	0.116765	0.102766	0.0523604	0.0851626	0.187137	0.0679738	0.0456377	0.065764	0.489148	0.109976	0.124027	0.068881	0.0960313	0.0276746	0.780682	0.75233
PEG10-71	0.0292515	0.0259624	0.0267916	0.0296661	0.0406475	0.0266659	0.0346209	0.0352385	0.0269776	0.0261142	0.0346482	0.0427499	0.0415114	0.440153	0.0246509	0.156051	0.0239672	0.0614586	0.0203928	0.0181127	0.0131354	0.359187	0.0414325
PEG10-858	0.0414589	0.0348094	0.0394267	0.0595276	0.0637694	0.0506605	0.0416051	0.0621086	0.0372856	0.0366254	0.052298	0.0762379	0.0313808	0.054358	0.0315089	0.233872	0.065678	0.156138	0.0309709	0.0562386	0.0251958	0.289369	0.255084
PEG3-1203	0.379713	0.162989	0.404184	0.403446	0.357414	0.377624	0.484318	0.23199	0.305892	0.298143	0.312674	0.330475	0.286138	0.275716	0.333003	0.27176	0.29818	0.233168	0.317257	0.362507	0.259499	0.150777	0.219707
PEG3-1282	0.779448	0.744818	0.730546	0.721178	0.702071	0.723524	0.713186	0.676913	0.762425	0.700926	0.640207	0.703009	0.764223	0.718285	0.72529	0.746635	0.750069	0.74593	0.686613	0.673829	0.788908	0.782	0.791331
PEG3-1353	0.904943	0.963176	0.917417	0.913736	0.91215	0.920266	0.900253	0.869635	0.936151	0.914663	0.917493	0.906146	0.918466	0.893373	0.863704	0.917816	0.911152	0.941746	0.902023	0.909503	0.946505	0.900878	0.934695
PEG3-1467	0.812097	0.874963	0.753402	0.734583	0.760575	0.744037	0.685248	0.714758	0.783777	0.731737	0.822872	0.755985	0.794362	0.818077	0.687444	0.757092	0.751206	0.799012	0.71289	0.742688	0.735934	0.887986	0.872393
PEG3-779	0.766611	0.839502	0.705412	0.687322	0.698936	0.687569	0.693906	0.544404	0.669229	0.6693	0.613529	0.711147	0.796564	0.489632	0.531216	0.628191	0.656624	0.656679	0.602906	0.66783	0.762881	0.648606	0.643451
PEG3-924	0.928159	0.926355	0.856884	0.847104	0.866669	0.883435	0.811716	0.776152	0.909498	0.843429	0.863207	0.847775	0.889385	0.931544	0.780245	0.857767	0.880075	0.8932	0.835732	0.863992	0.89546	0.724875	0.872194
PENK-1054	0.798582	0.165083	0.517279	0.340209	0.411495	0.677728	0.191474	0.290844	0.616543	0.697321	0.678609	0.45195	0.345661	0.787037	0.157293	0.560412	0.538154	0.830991	0.281365	0.423082	0.672325	0.714399	0.885109
PENK-1293	0.437619	0.274455	0.262949	0.179804	0.322492	0.392877	0.24662	0.270058	0.412517	0.295246	0.505792	0.336904	0.252869	0.477931	0.360132	0.342731	0.379856	0.478344	0.264223	0.311365	0.404153	0.655254	0.583325
PENK-133	0.410431	0.135631	0.201186	0.353574	0.365503	0.414607	0.303881	0.2215	0.522219	0.45875	0.21208	0.287977	0.220589	0.208322	0.180503	0.412957	0.318679	0.477141	0.244017	0.269276	0.138795	0.0948425	0.741184
PENK-1480	0.581699	0.0411007	0.208568	0.130106	0.250797	0.332399	0.0740407	0.101182	0.337409	0.441149	0.409066	0.228781	0.196196	0.62329	0.0685786	0.332462	0.256897	0.73598	0.0801364	0.152924	0.236024	0.35621	0.751524
PENK-405	0.774704	0.103286	0.457231	0.402849	0.465108	0.393065	0.225149	0.239478	0.641217	0.668192	0.367199	0.527375	0.314815	0.488034	0.222891	0.636023	0.552688	0.793618	0.302682	0.39501	0.357233	0.796359	0.86056
PGR-1045	0.956267	0.971125	0.978058	0.975007	0.96608	0.971486	0.973566	0.961431	0.971017	0.966525	0.965744	0.958015	0.952418	0.979028	0.934292	0.972786	0.970478	0.973746	0.954207	0.97407	0.95461	0.975772	0.906741
PGR-1223	0.674367	0.795435	0.855486	0.806613	0.81172	0.773284	0.8401	0.667073	0.785191	0.644457	0.69901	0.760495	0.777282	0.76064	0.59843	0.76576	0.746999	0.612537	0.712911	0.798057	0.822776	0.544801	0.676467
PGR-710	0.613842	0.734464	0.708983	0.669404	0.708267	0.725473	0.73358	0.74463	0.647513	0.616112	0.763291	0.681658	0.671192	0.71855	0.57198	0.64687	0.630684	0.754069	0.543345	0.704113	0.693227	0.781312	0.477204
PHLDA2-1162	0.145835	0.16878	0.173884	0.177142	0.175117	0.194657	0.210023	0.193168	0.172004	0.187951	0.180358	0.192458	0.170816	0.160067	0.180449	0.179267	0.170987	0.154647	0.161005	0.174925	0.139822	0.168719	0.104757
PHLDA2-142	0.0719019	0.0695411	0.0837626	0.0741111	0.0867221	0.0911249	0.128184	0.096446	0.0907997	0.0829681	0.0969156	0.0717067	0.0828442	0.0993306	0.055486	0.0621768	0.0645687	0.0677637	0.0778414	0.0753895	0.0554601	0.029139	0.0261993
PHLDA2-1482	0.0234295	0.0348917	0.0387545	0.0273494	0.0395448	0.0290697	0.0308069	0.0509654	0.0281805	0.0301335	0.0476677	0.0371679	0.033631	0.0128443	0.0168712	0.0452866	0.0075327	0.0218276	0.0134187	0.00800626	0.0465199	0.0765241	0.0130975
PHLDA2-541	0.00478221	0.0100369	0.00946897	0.00460942	0.00390375	0.00922679	0.00932441	0.0204641	0.0116918	0.0183176	0.00754862	0.0067053	0.00968726	0.0206424	0.00695593	0.00772692	0.00539704	0.0117916	0.00943332	0.0123401	0.00818614	0.00954044	0.00515204
PHLDA2-679	0.127393	0.114638	0.160919	0.191761	0.162611	0.159604	0.192555	0.135384	0.147439	0.173587	0.157432	0.214049	0.165923	0.210746	0.218705	0.193651	0.192262	0.16535	0.156468	0.166122	0.148972	0.24764	0.108185
PHLDA2-907	0.062318	0.0815577	0.0720697	0.0983887	0.0852676	0.153739	0.156468	0.0880753	0.100634	0.0758091	0.0949861	0.080274	0.143905	0.073406	0.0992242	0.0424739	0.110108	0.0528801	0.166342	0.108413	0.063874	0.0462084	0.0342359
PI3-108	0.597985	0.853031	0.727606	0.587194	0.481498	0.544613	0.74049	0.712422	0.675617	0.386493	0.579149	0.493041	0.727116	0.642292	0.601342	0.655058	0.475958	0.783995	0.527714	0.574123	0.617978	0.80435	0.366152
PI3-161	0.871043	0.850048	0.849683	0.829037	0.758178	0.809842	0.878417	0.708153	0.816782	0.80045	0.816503	0.740901	0.711359	0.708394	0.767276	0.840616	0.784546	0.836074	0.70029	0.742171	0.686216	0.432754	0.475725
PI3-504	0.146691	0.36317	0.263451	0.197398	0.105477	0.213961	0.372127	0.163435	0.159323	0.140678	0.185422	0.173391	0.265006	0.126887	0.18368	0.235823	0.132078	0.305114	0.169987	0.185095	0.0713515	0.051144	0.0930738
PLAGL1-1166	0.807704	0.868276	0.83462	0.830306	0.834401	0.845102	0.824856	0.788966	0.86405	0.853001	0.870081	0.801905	0.836529	0.60043	0.782783	0.819291	0.826627	0.821922	0.825468	0.830728	0.868385	0.799507	0.801286
PLAGL1-1265	0.78134	0.732898	0.804449	0.787524	0.792172	0.796533	0.806022	0.741622	0.823214	0.840064	0.857696	0.778172	0.827069	0.583617	0.797229	0.787649	0.809761	0.866455	0.807108	0.792416	0.884426	0.856197	0.867214
PLAGL1-1287	0.641336	0.638256	0.667303	0.650896	0.656505	0.650572	0.648402	0.582173	0.69262	0.698231	0.73145	0.651768	0.696741	0.434112	0.634972	0.613588	0.656964	0.700788	0.666257	0.636296	0.764282	0.284205	0.730297
PLAGL1-1322	0.800222	0.768531	0.82788	0.809728	0.791956	0.814015	0.810643	0.75352	0.83687	0.852607	0.856386	0.814145	0.830764	0.647161	0.815364	0.811911	0.831238	0.875321	0.831654	0.819309	0.899264	0.551693	0.890708
PLAGL1-1381	0.853012	0.841895	0.373437	0.694165	0.677186	0.697153	0.704779	0.649598	0.716977	0.755824	0.768694	0.703387	0.726487	0.551227	0.707337	0.710826	0.715788	0.77229	0.346212	0.687478	0.841856	0.463109	0.769559
PLAGL2-1091	0.571758	0.461461	0.56644	0.612163	0.587062	0.567488	0.606783	0.490213	0.543785	0.564116	0.529705	0.553203	0.591496	0.543648	0.562258	0.638408	0.615965	0.511514	0.64217	0.654563	0.577777	0.530889	0.444419
PLAGL2-1120	0.110756	0.0949184	0.0955063	0.105482	0.107455	0.0979778	0.14328	0.101824	0.100676	0.107433	0.0917925	0.163767	0.118268	0.0775477	0.0889461	0.146569	0.141956	0.102974	0.156076	0.121766	0.126276	0.0950263	0.0788698
PLAGL2-1222	0.104871	0.0871784	0.0974471	0.0953639	0.0981503	0.0885312	0.116798	0.129366	0.0976745	0.0875377	0.107678	0.0696707	0.0570951	0.108011	0.0783649	0.0509111	0.0722227	0.0711121	0.0787542	0.098075	0.0796012	0.0884563	0.0227168
PLAU-1090	0.380995	0.811524	0.424904	0.406161	0.381383	0.328576	0.440027	0.729648	0.499715	0.254578	0.488159	0.340755	0.291306	0.677387	0.22659	0.537378	0.272902	0.723797	0.228038	0.282173	0.109606	0.885585	0.100186
PLAU-1191	0.157353	0.531365	0.140598	0.179534	0.127998	0.146631	0.153168	0.304276	0.326661	0.117044	0.186641	0.144755	0.139189	0.337528	0.153581	0.182686	0.183504	0.547251	0.13569	0.126925	0.0564404	0.84065	0.0681904
PLAU-1219	0.143888	0.261265	0.17972	0.129663	0.126314	0.172017	0.17832	0.253322	0.301267	0.125077	0.192194	0.129924	0.118287	0.216679	0.0948945	0.0968458	0.122077	0.399595	0.10682	0.136829	0.0688559	0.785383	0.064626
PLAU-867	0.414245	0.855448	0.597587	0.67268	0.598166	0.620939	0.632212	0.769587	0.665672	0.452068	0.649325	0.608634	0.461595	0.805798	0.394431	0.65771	0.573103	0.745101	0.552903	0.523668	0.248082	0.900234	0.136731
PLS3-1377	0.127194	0.0543039	0.116844	0.177439	0.461875	0.205107	0.0964526	0.535369	0.137663	0.363677	0.192646	0.183683	0.125305	0.095466	0.125012	0.081625	0.199084	0.106259	0.492568	0.161735	0.0300928	0.361742	0.376406
PLS3-1425	0.0862416	0.106811	0.10985	0.128101	0.184178	0.125359	0.100952	0.185072	0.107079	0.135987	0.136595	0.097756	0.0640774	0.0670447	0.0863454	0.107206	0.13946	0.0551497	0.119476	0.0552422	0.0465859	0.0832644	0.149985
PLS3-1477	0.12747	0.153986	0.119186	0.136474	0.192994	0.130329	0.183774	0.276465	0.126888	0.110085	0.168483	0.118372	0.167671	0.0691689	0.123273	0.122364	0.210956	0.129272	0.166489	0.128267	0.0793969	0.265634	0.118638
PMP22-246	0.944354	0.812399	0.942584	0.948468	0.937777	0.942778	0.946545	0.918777	0.938652	0.931181	0.941453	0.941262	0.955154	0.945215	0.933232	0.937427	0.927545	0.932784	0.932326	0.940421	0.941812	0.940587	0.960408
PMP22-525	0.94312	0.575884	0.912125	0.886025	0.784319	0.840185	0.912864	0.719764	0.896213	0.745531	0.899865	0.77923	0.893926	0.921198	0.912398	0.886074	0.674908	0.719566	0.837401	0.892878	0.954523	0.967481	0.956741
PMP22-890	0.906732	0.515247	0.846193	0.905921	0.853367	0.887892	0.870649	0.652985	0.0827514	0.797228	0.849045	0.174743	0.895789	0.943071	0.915286	0.869188	0.826789	0.113191	0.915675	0.925379	0.21089	0.714279	0.937022
PMS1-1111	0.245709	0.279222	0.207031	0.211829	0.219945	0.201191	0.19572	0.214757	0.20225	0.21666	0.201508	0.186582	0.169941	0.240697	0.196154	0.197227	0.29942	0.256733	0.211585	0.212196	0.247184	0.208167	0.247394
PMS1-1196	0.0146519	0.0338016	0.0253668	0.0135352	0.0142993	0.0268528	0.0199353	0.0502809	0.0285333	0.0225604	0.0334018	0.00374782	0.0165438	0.00684988	0.00788185	0.00398602	0.00685851	0.00734005	0.00986818	0.0113456	0.00591409	0.00703726	0.00793952
PMS1-1289	0.209606	0.227406	0.183743	0.193296	0.191583	0.195978	0.231195	0.20863	0.171158	0.184275	0.179218	0.230135	0.175685	0.227869	0.219908	0.180952	0.228287	0.183076	0.171363	0.217807	0.16911	0.259078	0.220846
PMS1-1370	0.0353487	0.0634731	0.0456214	0.0408043	0.0404047	0.0477578	0.0404475	0.0788706	0.0469074	0.0478597	0.0526408	0.0305815	0.0271609	0.0360619	0.0240477	0.0341478	0.018884	0.0305334	0.0413828	0.0481054	0.0165095	0.02901	0.0254682
PMS1-872	0.111165	0.0833634	0.199148	0.108704	0.0864375	0.0860599	0.113345	0.120264	0.206867	0.0893441	0.0878047	0.0620384	0.0997822	0.0995742	0.260658	0.129151	0.273538	0.0634397	0.221085	0.0881765	0.0824099	0.0668948	0.0739122
PMS2-1061	0.143113	0.149326	0.132865	0.145373	0.141783	0.159858	0.156521	0.15398	0.145671	0.158527	0.145686	0.137561	0.130582	0.139988	0.138616	0.100232	0.149368	0.124469	0.174187	0.1576	0.121563	0.148856	0.178048
PMS2-1104	0.500193	0.510474	0.51865	0.520617	0.506566	0.537098	0.54566	0.473861	0.483252	0.500335	0.49419	0.501755	0.541221	0.565227	0.546014	0.533926	0.523848	0.525633	0.553298	0.574503	0.522695	0.547333	0.431798
PMS2-1207	0.0139529	0.00600891	0.009657	0.00231662	0.0152436	0.0177442	0.00685014	0.00848886	0.0087799	0.00972397	0.0082702	0.00148024	0.00574698	0.0161486	0.00595266	0.00197012	4.265e-05	0.00644103	0.00672373	0.00550193	0.00442346	0.0103629	0.0059297
PMS2-1431	0.00655465	0.00751464	0.00627704	0.00416331	0.00610417	0.00589814	0.00649224	0.0110047	0.00775964	0.00762041	0.00903714	0.00380316	0.00939978	0.00843439	0.00702951	0.00598374	0.00429755	0.00871401	0.00636777	0.0107748	0.00637715	0.0124194	0.0109696
POMC-1090	0.784156	0.223802	0.467113	0.554885	0.418647	0.547168	0.500027	0.378617	0.691101	0.736023	0.275935	0.386462	0.386205	0.805423	0.260778	0.593783	0.510626	0.893781	0.401351	0.432322	0.788768	0.913826	0.177344
POMC-1101	0.454336	0.05057	0.177552	0.195519	0.109833	0.218264	0.194166	0.142686	0.312745	0.419116	0.0777742	0.0804504	0.117388	0.487204	0.0676487	0.281811	0.198235	0.678507	0.0940049	0.102662	0.501375	0.797086	0.0231628
POMC-1172	0.772087	0.430162	0.628292	0.655515	0.602528	0.65777	0.688709	0.507249	0.625208	0.71173	0.524195	0.551341	0.540142	0.821968	0.491799	0.649184	0.607952	0.798104	0.640142	0.668169	0.601062	0.863496	0.352665
POMC-1228	0.605268	0.0989669	0.208592	0.176799	0.131279	0.166013	0.180451	0.144053	0.300971	0.368732	0.124157	0.101836	0.104124	0.651466	0.0571983	0.100588	0.176779	0.665996	0.120397	0.0853717	0.112094	0.797623	0.035545
POMC-1303	0.710306	0.0438924	0.310747	0.212864	0.0690355	0.0995059	0.0316543	0.0716179	0.487982	0.4833	0.170789	0.0148341	0.0491765	0.701907	0.0115135	0.0856498	0.247541	0.666821	0.0733561	0.0605565	0.516412	0.817836	0.0206265
POMC-1447	0.320808	0.0447665	0.0471027	0.0154436	0.0191375	0.0278094	0.0263007	0.0486703	0.0590793	0.0252258	0.0290178	0.00989278	0.018563	0.118655	0.0105731	0.0111398	0.031312	0.0291188	0.013504	0.0171316	0.0159988	0.0238968	0.0159687
POMC-978	0.584325	0.625854	0.687779	0.728256	0.667006	0.760701	0.808603	0.748328	0.666538	0.591785	0.630552	0.671905	0.713478	0.733714	0.704857	0.788107	0.634153	0.83135	0.671174	0.708129	0.824771	0.665405	0.570769
PPAT-1247	0.00576841	0.0129776	0.00788532	0.00327181	0.00280623	0.0115485	0.0116372	0.020726	0.0106522	0.00924891	0.0149289	0.00623093	0.0153827	0.0137147	0.014686	0.0068838	0.00181117	0.0174386	0.0133348	0.0146077	0.012155	0.00827629	0.0103393
PPAT-762	0.502998	0.500028	0.436883	0.476542	0.499515	0.429382	0.475747	0.410923	0.416428	0.487128	0.433323	0.516679	0.531251	0.510115	0.502763	0.527047	0.523533	0.519295	0.524447	0.523508	0.52748	0.500041	0.546691
PPAT-997	0.233371	0.270755	0.199701	0.234424	0.216075	0.21572	0.227786	0.227572	0.216502	0.245368	0.215416	0.238161	0.185847	0.207148	0.212822	0.225357	0.239618	0.237549	0.220243	0.245916	0.228201	0.208078	0.233642
PPP2R1A-1123	0.0211977	0.0400557	0.0264457	0.0194132	0.0277203	0.0318281	0.0253399	0.0456498	0.037803	0.0243246	0.0288154	0.0233645	0.0212856	0.0177885	0.014659	0.0599783	0.0341441	0.0392522	0.0292349	0.0635969	0.0200247	0.0285958	0.0314997
PPP2R1A-1201	0.204607	0.166796	0.208589	0.207008	0.215521	0.22276	0.238726	0.178412	0.177961	0.221858	0.20092	0.190428	0.199946	0.149869	0.199323	0.195628	0.185067	0.180912	0.194605	0.24416	0.202786	0.17754	0.0918812
PPP2R1A-1426	0.00587908	0.0134509	0.00633182	0.00137232	0.00498017	0.00962128	0.00994781	0.0120547	0.00955926	0.00898656	0.00926649	0.0109388	0.00687232	0.00902085	0.00712325	0.0102604	0.00386032	0.0197891	0.00984555	0.011788	0.00873303	0.00383419	0.00480748
PPP2R1B-480	0.917452	0.871454	0.926173	0.890295	0.893027	0.92335	0.915419	0.919897	0.925836	0.923889	0.875348	0.903416	0.9048	0.899708	0.820547	0.86267	0.901722	0.845845	0.890621	0.900711	0.906003	0.746396	0.886857
PRDM2-162	0.842069	0.907598	0.842207	0.806716	0.665063	0.869787	0.910261	0.848908	0.794433	0.81028	0.85887	0.74116	0.838858	0.861196	0.777286	0.822777	0.678854	0.887074	0.704019	0.832857	0.904783	0.68352	0.773547
PRDM2-749	0.919594	0.971494	0.973587	0.977164	0.97507	0.9724	0.977036	0.967637	0.97445	0.973891	0.970702	0.974732	0.973751	0.977723	0.972659	0.979716	0.895434	0.974226	0.977286	0.920634	0.978539	0.971548	0.961778
PRKAR1A-1176	0.0299719	0.11982	0.0219653	0.0247816	0.0845665	0.0431285	0.0530778	0.0599804	0.0359167	0.0329005	0.0407498	0.0826592	0.111547	0.0371967	0.0343664	0.0114321	0.0284745	0.0680706	0.122103	0.0987228	0.02907	0.032469	0.0618255
PRKAR1A-1317	0.0602695	0.0888354	0.0660012	0.0717683	0.0617616	0.0758143	0.0788781	0.062307	0.058041	0.0293538	0.0578801	0.042797	0.0460069	0.030728	0.0548451	0.0478325	0.0316395	0.0467958	0.0171724	0.0437548	0.0479716	0.0400059	0.0468741
PRKAR1A-1458	0.0165865	0.0353057	0.0202748	0.0292462	0.0156473	0.0265635	0.0278244	0.0372426	0.0250327	0.0219271	0.0316354	0.0197808	0.0260186	0.0147861	0.0413484	0.03622	0.0195025	0.0177988	0.030525	0.0243109	0.0130529	0.0215468	0.0329537
PRKAR1A-1473	0.00289471	0.0110498	0.00516121	0.0004755	0.0003785	0.00805647	0.00611493	0.0257283	0.010756	0.00189096	0.011366	0.00158762	0.00849677	0.00879515	0.00639294	0.00262055	0	0.00106793	0.00398353	0.00140853	0.00413404	0.00831152	0.00790566
PRKAR1A-707	0.0533132	0.079809	0.0588628	0.0716523	0.0436831	0.0882614	0.0635755	0.0944613	0.0899932	0.0477541	0.0755458	0.0724255	0.0565418	0.0776938	0.0947673	0.119629	0.0581377	0.0483149	0.0851903	0.0750929	0.0591807	0.0561234	0.0429363
PRKAR1A-790	0.0728345	0.0976214	0.0793647	0.0789625	0.0654293	0.078599	0.079961	0.096751	0.0718068	0.0693112	0.0807572	0.0514549	0.0639633	0.0636289	0.0862395	0.102979	0.0786546	0.0732059	0.0505581	0.0804193	0.0511282	0.0842446	0.050738
PRKAR1A-791	0.141227	0.16743	0.12169	0.12766	0.120738	0.129455	0.138014	0.140423	0.137278	0.106727	0.135799	0.121025	0.104131	0.114752	0.120366	0.0782084	0.127817	0.130241	0.125825	0.159721	0.10873	0.106086	0.117794
PRKAR1A-994	0.151149	0.175678	0.165909	0.120162	0.120512	0.162974	0.123605	0.172513	0.160454	0.13237	0.164373	0.103383	0.0953655	0.0950104	0.111694	0.084403	0.14276	0.121815	0.102237	0.106566	0.0602463	0.0871955	0.0710436
PRKCDBP-1002	0.286911	0.652849	0.401269	0.388143	0.45889	0.422736	0.485867	0.610371	0.386895	0.289397	0.580296	0.279593	0.59737	0.26881	0.364158	0.342026	0.403431	0.729798	0.303104	0.371866	0.337093	0.334936	0.387482
PRKCDBP-1149	0.135466	0.659654	0.411214	0.294913	0.350403	0.321405	0.412551	0.553047	0.219347	0.21034	0.45649	0.23908	0.387404	0.273231	0.265962	0.111972	0.273225	0.776006	0.217019	0.317826	0.597988	0.108636	0.192038
PRKCDBP-1252	0.077929	0.571642	0.242309	0.243069	0.2124	0.222318	0.295855	0.520411	0.149301	0.138035	0.253672	0.143516	0.418635	0.138034	0.257809	0.0966676	0.202491	0.60698	0.12638	0.190221	0.355069	0.18136	0.358735
PRKCDBP-1485	0.0290352	0.0428124	0.0293702	0.02327	0.0927771	0.0311011	0.0383669	0.0691078	0.23841	0.0267149	0.040292	0.0823604	0.0270273	0.0372661	0.023163	0.0253712	0.0466877	0.399459	0.0173079	0.0365399	0.0222007	0.0122086	0.0136421
PRKCDBP-903	0.0425145	0.395016	0.0961352	0.11833	0.125981	0.104588	0.161698	0.34589	0.12092	0.0510729	0.221813	0.0598661	0.316467	0.0636357	0.0800289	0.0285553	0.0970757	0.495152	0.0480935	0.0612075	0.0850253	0.0757234	0.111451
PROK2-1007	0.212213	0.0717163	0.2326	0.143689	0.336523	0.286328	0.106405	0.27975	0.21056	0.517553	0.260888	0.143015	0.127285	0.394686	0.33173	0.392443	0.270301	0.524738	0.227944	0.104228	0.455243	0.377199	0.0377506
PROK2-1072	0.403076	0.385584	0.359855	0.331846	0.319203	0.338903	0.371138	0.301131	0.262648	0.378527	0.3801	0.292965	0.376853	0.591993	0.362922	0.461034	0.378981	0.495357	0.380215	0.344399	0.570318	0.473789	0.32684
PROK2-524	0.210783	0.571755	0.350723	0.504231	0.432497	0.457266	0.268574	0.669951	0.500105	0.359739	0.334667	0.305932	0.33688	0.725293	0.224655	0.624183	0.636619	0.584617	0.535363	0.381302	0.567236	0.75306	0.17765
PROK2-672	0.472867	0.725613	0.669689	0.69234	0.635043	0.702912	0.531188	0.833017	0.749439	0.679672	0.515401	0.555369	0.523972	0.881095	0.425588	0.805919	0.788704	0.858115	0.695434	0.541908	0.863006	0.883338	0.36387
PROK2-904	0.164496	0.0960176	0.263372	0.0964406	0.0935214	0.139067	0.0831199	0.139412	0.188084	0.199544	0.195219	0.103197	0.079328	0.424042	0.0387686	0.30989	0.206298	0.243376	0.11014	0.0815208	0.4426	0.558841	0.0409313
PRSS8-339	0.71062	0.618206	0.754344	0.795476	0.779697	0.725936	0.763266	0.634315	0.82548	0.634554	0.620224	0.755956	0.640041	0.762451	0.682029	0.792056	0.729862	0.63208	0.760028	0.714654	0.83589	0.755886	0.554088
PRSS8-456	0.662002	0.598609	0.58385	0.62522	0.639155	0.645429	0.559407	0.641588	0.697886	0.47942	0.465809	0.554763	0.483021	0.503975	0.454488	0.616815	0.586687	0.675054	0.519418	0.530146	0.647219	0.776921	0.49682
PRSS8-901	0.896797	0.937777	0.926715	0.911324	0.90213	0.912972	0.920034	0.908854	0.934962	0.893251	0.927443	0.883838	0.91443	0.908398	0.875924	0.898245	0.868134	0.868474	0.883266	0.886	0.90106	0.909736	0.918677
PTCH-1036	0.209761	0.23318	0.21138	0.232117	0.192899	0.219494	0.227629	0.227602	0.206927	0.245773	0.221126	0.276191	0.25172	0.232232	0.252867	0.278098	0.263837	0.197082	0.242536	0.247132	0.214925	0.183687	0.241952
PTCH-1342	0.0256296	0.041344	0.0292598	0.02467	0.027167	0.0319316	0.0294383	0.0552071	0.0345401	0.0338619	0.034977	0.0273154	0.0263437	0.0304355	0.0273321	0.0360919	0.0266167	0.0173923	0.0240052	0.0336905	0.0210864	0.0260129	0.0215963
PTCH-1435	0.114951	0.126466	0.106429	0.110405	0.117751	0.108898	0.10433	0.123152	0.109972	0.126965	0.103233	0.107461	0.11406	0.126459	0.128894	0.194863	0.138001	0.119797	0.12993	0.114759	0.114986	0.101898	0.109732
PTCH-738	0.0346982	0.0734088	0.0479737	0.0356319	0.0315856	0.0558149	0.0401323	0.0959556	0.0535482	0.042705	0.0668309	0.0190807	0.0247606	0.0194839	0.0195045	0.016128	0.0267819	0.0200225	0.0132906	0.0138733	0.015447	0.0137796	0.0163477
PTCH-964	0.0158566	0.0216763	0.0122731	0.00777431	0.010158	0.0137347	0.0169028	0.0211858	0.0117564	0.0139621	0.0140671	0.0115574	0.0253566	0.0137102	0.0264224	0.0171283	0.0189005	0.0159124	0.00972588	0.0113422	0.0139585	0.0140351	0.00900745
PTEN-1063	0.0187385	0.0440765	0.0153223	0.00948392	0.0124558	0.0165707	0.0143897	0.0262484	0.0178359	0.0186849	0.0138962	0.0263754	0.0129191	0.014996	0.0109068	0.0246131	0.00502549	0.0258297	0.0108097	0.0156242	0.012114	0.0077207	0.00912036
PTEN-1115	0.0381814	0.0976209	0.0276225	0.0276319	0.0351126	0.0288023	0.0366727	0.0562258	0.0369566	0.02929	0.0311849	0.0243657	0.0383232	0.0552402	0.0435035	0.0345078	0.0289495	0.0316013	0.0202061	0.0515692	0.0290867	0.0301906	0.0224548
PTEN-1191	0.0970053	0.154217	0.0903954	0.078725	0.0646764	0.105577	0.101818	0.147786	0.095162	0.0817672	0.0984158	0.065042	0.0971358	0.0828124	0.0755501	0.0759541	0.0678254	0.0434387	0.141079	0.121851	0.0841149	0.0895702	0.0482457
PTEN-301	0.0834101	0.20491	0.0993357	0.11698	0.0816081	0.102749	0.118401	0.139086	0.121519	0.153821	0.124786	0.0834857	0.0916342	0.15093	0.137162	0.20093	0.149898	0.106048	0.139219	0.179557	0.0863013	0.108307	0.106436
PTEN-380	0.0258923	0.0998552	0.0374336	0.0206871	0.0373592	0.0304552	0.0279927	0.0401646	0.0314997	0.0264462	0.0292553	0.0193881	0.0272294	0.0265058	0.018394	0.020876	0.0351693	0.0428027	0.0259826	0.0388715	0.0121053	0.023768	0.0233408
PTEN-472	0.116326	0.161843	0.0886358	0.0877837	0.0827999	0.105651	0.0995382	0.112703	0.0927406	0.0825406	0.0870727	0.102108	0.0933088	0.0792623	0.110636	0.102503	0.0930453	0.114634	0.0829192	0.0795504	0.0774878	0.103302	0.100759
PTEN-777	0.153033	0.254189	0.113317	0.155446	0.103975	0.138609	0.165234	0.147974	0.131141	0.180689	0.142238	0.099336	0.120885	0.139539	0.123379	0.144913	0.13926	0.154132	0.106931	0.151516	0.132018	0.109251	0.139439
PTEN-895	0.0231991	0.0539786	0.00842019	0.0141987	0.0209418	0.00937861	0.01597	0.0246452	0.0164842	0.0182516	0.015458	0.0444487	0.0210563	0.027724	0.0309944	0.0291432	0.00936908	0.00983886	0.0255034	0.0163748	0.0143473	0.0242925	0.0175505
PTGS2-1006	0.130218	0.0931638	0.112347	0.14519	0.145737	0.165548	0.148172	0.182845	0.128771	0.277082	0.138509	0.151183	0.0986858	0.0734365	0.143097	0.132402	0.154215	0.0834627	0.139236	0.173466	0.102765	0.0502087	0.0824102
PTGS2-1192	0.0903889	0.0420912	0.0830311	0.156832	0.206452	0.150785	0.0582506	0.0955175	0.0893458	0.369359	0.0888321	0.217782	0.073523	0.075894	0.0757897	0.096066	0.237979	0.0499254	0.166738	0.0737077	0.047444	0.0128277	0.0264539
PTGS2-1340	0.246017	0.203227	0.258741	0.244971	0.251957	0.236698	0.271388	0.237087	0.230818	0.248086	0.23078	0.184361	0.235069	0.190972	0.289458	0.308145	0.247064	0.178561	0.263912	0.330971	0.240666	0.22505	0.244334
PTHR1-1243	0.787934	0.864365	0.903648	0.881429	0.839332	0.852674	0.917273	0.810394	0.842209	0.797293	0.871317	0.839129	0.886875	0.870296	0.870279	0.862778	0.811007	0.897273	0.837646	0.871807	0.849407	0.911958	0.890489
PTHR1-303	0.422093	0.58367	0.610273	0.591882	0.581442	0.518899	0.614074	0.563164	0.54194	0.439826	0.462621	0.542963	0.50252	0.431132	0.519289	0.673253	0.477765	0.61315	0.586327	0.537149	0.684046	0.386603	0.358258
PTHR1-933	0.88013	0.865978	0.909453	0.896171	0.838718	0.90719	0.909385	0.888444	0.910927	0.838665	0.889832	0.88544	0.861884	0.862734	0.825108	0.873577	0.870174	0.832912	0.848876	0.878173	0.8879	0.768644	0.881206
PTPN6-1214	0.239063	0.163093	0.412376	0.371342	0.299	0.33423	0.49443	0.217233	0.277979	0.272777	0.298921	0.374638	0.336215	0.21161	0.293761	0.376187	0.275502	0.290661	0.278279	0.380122	0.662819	0.114667	0.115035
PTPN6-730	0.675865	0.828674	0.752103	0.674489	0.624677	0.733272	0.756414	0.472925	0.667899	0.569401	0.575905	0.624436	0.553471	0.510164	0.486555	0.673991	0.556178	0.53654	0.683597	0.649916	0.8438	0.341136	0.366083
PTPN6-831	0.782964	0.873123	0.890271	0.841888	0.79103	0.865045	0.90085	0.696701	0.811718	0.837235	0.723795	0.843306	0.75456	0.810686	0.653511	0.88494	0.759565	0.889313	0.865017	0.845269	0.952827	0.866942	0.510674
PTPNS1-1098	0.0805643	0.0885962	0.12125	0.0860117	0.0831548	0.112727	0.107893	0.105553	0.136886	0.201015	0.0944893	0.149166	0.0801955	0.112269	0.0996837	0.0771863	0.100261	0.060766	0.0603316	0.126949	0.0606278	0.0438079	0.0423562
PTPNS1-1117	0.0505885	0.0578441	0.130819	0.1043	0.112625	0.109084	0.0567119	0.102239	0.128734	0.36096	0.0785874	0.113064	0.0694399	0.0667596	0.0595708	0.0729076	0.134656	0.042008	0.0589664	0.0505121	0.0317801	0.11935	0.0148996
PTPNS1-1204	0.0124342	0.0188737	0.0111224	0.0136732	0.0158658	0.0158222	0.0115567	0.0295594	0.0144333	0.103057	0.0182546	0.0241348	0.0100848	0.0155048	0.0124569	0.0123264	0.0171996	0.0158324	0.00822084	0.013339	0.00694513	0.00725348	0.0106122
PTPNS1-1329	0.344265	0.272322	0.314036	0.338695	0.349296	0.309505	0.361378	0.266073	0.325174	0.447323	0.262257	0.340193	0.292517	0.389363	0.368423	0.390216	0.402639	0.413574	0.354277	0.368556	0.325019	0.216985	0.27028
PTPNS1-396	0.32922	0.865591	0.674397	0.712771	0.676565	0.682169	0.625478	0.641647	0.762097	0.716415	0.506318	0.734781	0.664427	0.721461	0.771899	0.767728	0.675906	0.631134	0.658429	0.618545	0.751954	0.8927	0.854729
PTPNS1-765	0.076129	0.806973	0.325671	0.211056	0.158387	0.197063	0.128104	0.170778	0.376418	0.406771	0.121341	0.127407	0.351679	0.140373	0.211184	0.284195	0.227476	0.356671	0.136236	0.118527	0.556529	0.854907	0.176267
PTPRO-1206	0.649554	0.671052	0.545927	0.548709	0.593815	0.610117	0.451555	0.480764	0.542059	0.761226	0.694961	0.481534	0.622354	0.416383	0.410619	0.583283	0.555236	0.749952	0.512298	0.502333	0.802368	0.231284	0.798093
PTPRO-1357	0.145473	0.134435	0.306637	0.16384	0.183368	0.254196	0.189224	0.187375	0.14878	0.529027	0.168343	0.222611	0.176424	0.129773	0.149425	0.199531	0.180355	0.409507	0.176941	0.150235	0.20057	0.233863	0.583
PTPRO-1485	0.113855	0.115074	0.225019	0.125376	0.148675	0.208435	0.123183	0.165215	0.287927	0.365825	0.156902	0.183531	0.121823	0.0892625	0.0940474	0.0897885	0.124238	0.359042	0.106255	0.0938527	0.0844447	0.651497	0.304237
PWCR1-570	0.96045	0.865821	0.9604	0.960986	0.965753	0.951935	0.957924	0.930437	0.954006	0.95373	0.945743	0.955739	0.967564	0.951854	0.954868	0.955368	0.958192	0.959463	0.963541	0.964344	0.972487	0.923358	0.926543
PWCR1-676	0.847808	0.408791	0.854112	0.859415	0.841556	0.845965	0.86372	0.854873	0.834694	0.808917	0.857423	0.830805	0.864177	0.490601	0.635923	0.76924	0.783784	0.835151	0.711377	0.760205	0.775963	0.422117	0.624618
PWCR1-733	0.964287	0.673667	0.967471	0.965291	0.951794	0.960572	0.969287	0.950893	0.964231	0.952171	0.964919	0.951493	0.964073	0.953763	0.94685	0.952867	0.954866	0.95419	0.933332	0.964069	0.960987	0.712878	0.933677
RAB32-1026	0.177247	0.814327	0.259822	0.395166	0.298785	0.361607	0.230507	0.131952	0.441827	0.325437	0.594234	0.293162	0.577593	0.085952	0.168108	0.314783	0.365349	0.566574	0.154546	0.308518	0.673225	0.802917	0.0482249
RAB32-1080	0.388083	0.892876	0.526197	0.562078	0.464654	0.60346	0.407444	0.282738	0.586522	0.660134	0.773279	0.444409	0.760021	0.22755	0.245422	0.388116	0.534253	0.756165	0.191632	0.59044	0.854969	0.89816	0.101464
RAB32-1230	0.360274	0.341664	0.396231	0.435031	0.522525	0.425807	0.414153	0.383064	0.343127	0.444126	0.547165	0.428016	0.364643	0.355583	0.371005	0.420247	0.494339	0.437369	0.416845	0.410634	0.420377	0.467637	0.436306
RAD50-1240	0.189079	0.341392	0.220442	0.204111	0.16195	0.219792	0.244308	0.253536	0.295973	0.259063	0.133223	0.117401	0.174093	0.194647	0.177526	0.151848	0.260022	0.280896	0.164507	0.238773	0.218127	0.411689	0.0744847
RAD50-1311	0.436299	0.71569	0.484157	0.512591	0.434945	0.558783	0.58628	0.501673	0.583866	0.614124	0.414485	0.472741	0.455625	0.498972	0.504036	0.467004	0.515645	0.437582	0.59594	0.540978	0.460387	0.148861	0.232953
RAD50-1470	0.108331	0.117377	0.0924516	0.0875506	0.0830215	0.0975046	0.0975192	0.126082	0.0934613	0.0998434	0.109571	0.0313195	0.0680853	0.102698	0.0953628	0.0657354	0.0954117	0.0729006	0.0730678	0.072069	0.0801188	0.051936	0.090474
RAD51-1391	0.0184393	0.0381815	0.023835	0.0198139	0.0179795	0.0241806	0.0173641	0.054457	0.0262072	0.0214715	0.0385241	0.0132841	0.0196099	0.0251403	0.0108891	0.0259032	0.0102185	0.00797802	0.0106254	0.00935101	0.0132224	0.0132477	0.0125157
RAD51-809	0.0502196	0.057518	0.0468288	0.0461186	0.0444312	0.0478989	0.0575637	0.0496383	0.0431717	0.0407663	0.0501438	0.0377782	0.0655394	0.0481933	0.0377979	0.0380966	0.0427329	0.0459444	0.0533244	0.0696957	0.0567681	0.0492906	0.0994308
RAD51-873	0.267658	0.361179	0.243084	0.260652	0.240363	0.235617	0.265519	0.204042	0.239992	0.220316	0.240159	0.275464	0.243464	0.24623	0.268624	0.263041	0.232452	0.269632	0.207413	0.264397	0.223475	0.402099	0.283865
RARB-1218	0.0372332	0.049766	0.0311565	0.0599744	0.0885514	0.0523315	0.0316337	0.0773813	0.0436086	0.0445595	0.0706323	0.0536752	0.0341225	0.0439421	0.0361949	0.207917	0.0410706	0.0342216	0.0384836	0.0444435	0.261792	0.0439622	0.0170391
RARB-1441	0.0411065	0.0727712	0.0447701	0.0546281	0.043808	0.0454301	0.051415	0.0846635	0.0433909	0.0373383	0.0580574	0.021197	0.0275003	0.0368392	0.0528317	0.069192	0.042176	0.0426865	0.0232144	0.0104626	0.215331	0.045484	0.0178144
RARB-1456	0.0217828	0.0163179	0.0186446	0.0176709	0.0345315	0.0281598	0.00799467	0.0349154	0.0167244	0.00867162	0.030372	0.001948	0.0134011	0.00283812	0.0125017	0.0698625	0.0414491	0.0446131	0.018637	0.00428527	0.362295	0.0004545	0.00787356
RARRES1-1022	0.792251	0.67363	0.788849	0.836333	0.85861	0.823018	0.787573	0.771976	0.808284	0.778445	0.725011	0.843647	0.822585	0.722607	0.756	0.825493	0.867786	0.843414	0.880705	0.839202	0.784475	0.601847	0.64375
RARRES1-1152	0.400567	0.279922	0.400013	0.618992	0.702254	0.545567	0.393247	0.396779	0.50986	0.52925	0.330318	0.631086	0.443642	0.294218	0.356551	0.543583	0.732603	0.59263	0.667619	0.464096	0.260352	0.0774373	0.137211
RARRES1-893	0.856058	0.900036	0.894327	0.917162	0.912421	0.871013	0.891922	0.905135	0.939465	0.84727	0.699583	0.872157	0.818767	0.629519	0.761134	0.916488	0.939282	0.91346	0.955313	0.911268	0.962049	0.946455	0.465195
RASGRF1-1102	0.386057	0.0971545	0.0969048	0.0855919	0.0806608	0.0979905	0.0901242	0.113574	0.28975	0.234261	0.0854916	0.0724032	0.0541033	0.0722175	0.0852358	0.0722175	0.11025	0.231605	0.0812913	0.075682	0.338813	0.0594665	0.686978
RASGRF1-1305	0.417445	0.0964511	0.091564	0.126356	0.0994348	0.0943762	0.0854289	0.0896306	0.199466	0.190652	0.0885815	0.0881872	0.109333	0.0672636	0.0789374	0.0839171	0.103386	0.154349	0.0744318	0.0640397	0.13365	0.282694	0.703641
RASGRF1-249	0.823546	0.137548	0.10139	0.131512	0.0889204	0.11267	0.109367	0.128682	0.580664	0.620587	0.107519	0.0811794	0.0915212	0.0638004	0.101386	0.11244	0.1508	0.317596	0.0944324	0.35793	0.090282	0.120066	0.472485
RASGRF1-377	0.65774	0.0714734	0.142537	0.0769376	0.0613547	0.0686802	0.0794107	0.0812245	0.387363	0.447755	0.0631232	0.043756	0.0523421	0.0336192	0.0349323	0.0669186	0.0647577	0.0898973	0.059744	0.064189	0.042788	0.0848248	0.368973
RASGRF1-480	0.251028	0.0975977	0.0634366	0.0757589	0.071226	0.0671148	0.0660644	0.102841	0.201751	0.130718	0.113092	0.0256262	0.0959707	0.0879994	0.0988821	0.113717	0.0834427	0.100293	0.0709437	0.0924644	0.0608406	0.180005	0.264762
RASGRF1-548	0.592523	0.179587	0.228313	0.150373	0.15658	0.186015	0.147792	0.169028	0.184828	0.281816	0.234487	0.125486	0.134697	0.131123	0.134675	0.118551	0.107348	0.205319	0.119513	0.15748	0.156931	0.101474	0.62208
RASGRF1-732	0.309241	0.0898308	0.114109	0.122821	0.107143	0.259631	0.123772	0.107179	0.56168	0.484041	0.119653	0.117794	0.0972948	0.0955863	0.116784	0.113953	0.163873	0.464539	0.117439	0.0960354	0.518182	0.107856	0.154361
RASSF1-1048	0.154916	0.446936	0.140229	0.14217	0.132096	0.166216	0.16364	0.190261	0.14806	0.165112	0.162237	0.144297	0.179845	0.272125	0.229096	0.126595	0.170852	0.280729	0.195	0.220979	0.129001	0.157477	0.144023
RASSF1-1119	0.233025	0.806064	0.259743	0.305927	0.202062	0.409996	0.257425	0.238731	0.430984	0.200039	0.312364	0.280184	0.489473	0.602445	0.564719	0.354876	0.242029	0.674187	0.237763	0.253159	0.351004	0.394601	0.426349
RASSF1-1154	0.457311	0.683037	0.37909	0.409354	0.351904	0.40012	0.392459	0.466429	0.433663	0.370924	0.468858	0.334359	0.439464	0.544984	0.5557	0.353017	0.310646	0.551152	0.279128	0.278424	0.321601	0.558586	0.557784
RASSF1-1204	0.343332	0.667938	0.287293	0.344898	0.281944	0.346833	0.337793	0.227276	0.259525	0.297896	0.31831	0.331873	0.424345	0.369632	0.318458	0.285849	0.31615	0.419143	0.269631	0.240792	0.198889	0.227393	0.11065
RASSF1-1256	0.0417206	0.9499	0.00810796	0.0273133	0.01382	0.660914	0.0421215	0.0513564	0.216763	0.0415389	0.0284935	0.429947	0.707603	0.809925	0.718335	0.163745	0.0506496	0.771969	0.191819	0.0569566	0.024533	0.0760539	0.0693728
RASSF1-1353	0.0200873	0.807066	0.0215368	0.0278271	0.0324505	0.215823	0.0370938	0.0298437	0.226181	0.0411655	0.0273161	0.0964768	0.31508	0.490441	0.389908	0.0760818	0.00637676	0.33845	0.0474308	0.0270902	0.011487	0.0303879	0.0684831
RASSF1-1496	0.732156	0.906175	0.699559	0.73293	0.707416	0.787145	0.72615	0.703588	0.730757	0.720859	0.753618	0.740059	0.833316	0.887159	0.846571	0.730327	0.714488	0.810332	0.695442	0.671426	0.670589	0.606824	0.715365
RB1-1114	0.0430063	0.0577025	0.0367638	0.036947	0.0353151	0.0504312	0.0447149	0.0728088	0.0501151	0.0544866	0.0529337	0.0291239	0.0261954	0.0172424	0.0383724	0.025168	0.0274326	0.023791	0.0272311	0.0295305	0.0175475	0.0273184	0.0132551
RB1-1159	0.0110581	0.0277786	0.0137753	0.00849377	0.00880238	0.0165653	0.00973156	0.0392957	0.0240268	0.0159129	0.0210263	0.0106944	0.0110929	0.00874564	0.0125995	0.00629126	0.005173	0.0045952	0.0115168	0.00978294	0.00538458	0.00709333	0.00553382
RB1-1288	0.0369073	0.0551899	0.0381833	0.0381542	0.0397068	0.0497553	0.0525072	0.0747704	0.0477285	0.0390653	0.0603551	0.0206411	0.0319866	0.0411547	0.0336276	0.0264659	0.0303803	0.0355397	0.0171876	0.0396507	0.034744	0.0186237	0.0176871
RB1-1322	0.0115658	0.0241674	0.0160504	0.0105882	0.0113916	0.0213649	0.0144612	0.038733	0.0221301	0.016698	0.0253386	0.00825616	0.00973617	0.0106852	0.00806942	0.00960787	0.00469295	0.0106053	0.00929608	0.00892019	0.00963438	0.0131221	0.00701776
RBP1-1365	0.907975	0.838322	0.105832	0.805043	0.0760125	0.102449	0.824567	0.12411	0.105745	0.651444	0.744214	0.841554	0.889385	0.778584	0.925521	0.878012	0.645814	0.901655	0.828735	0.743122	0.648577	0.90318	0.819983
RBP1-1424	0.926093	0.948218	0.897498	0.911708	0.899763	0.92215	0.93955	0.822726	0.822258	0.816634	0.880397	0.854634	0.898901	0.947753	0.927742	0.9177	0.863785	0.92976	0.875015	0.876742	0.884011	0.893569	0.907937
RBP1-443	0.937008	0.938169	0.923233	0.92762	0.924283	0.937625	0.93917	0.890568	0.81459	0.872689	0.898876	0.906415	0.931788	0.949751	0.926431	0.940647	0.915091	0.939797	0.919566	0.904177	0.934912	0.779928	0.806629
RDBP-1060	0.191323	0.159489	0.152993	0.168531	0.125202	0.147921	0.155675	0.179629	0.139848	0.117765	0.14399	0.205058	0.135353	0.114826	0.13013	0.158985	0.145514	0.165795	0.159283	0.148605	0.125921	0.117178	0.209443
RDBP-1199	0.186252	0.172831	0.156015	0.207574	0.132683	0.163684	0.189774	0.169215	0.162037	0.162639	0.181822	0.180621	0.15556	0.17659	0.153706	0.180487	0.139684	0.153819	0.194186	0.208962	0.170024	0.150853	0.191625
RDBP-1242	0.0442801	0.0486602	0.0503319	0.0511671	0.047972	0.0515502	0.0602067	0.0469559	0.0488671	0.0390792	0.0525301	0.0804397	0.0360041	0.0513169	0.0481815	0.0595943	0.0675803	0.0639934	0.085554	0.046879	0.0305229	0.0409491	0.0580478
RDBP-1348	0.0831391	0.083372	0.0677202	0.0822474	0.0656497	0.0796915	0.0811173	0.101293	0.0799693	0.080224	0.0880642	0.0911418	0.0856643	0.0908362	0.062578	0.084012	0.0785522	0.0573558	0.0561068	0.083608	0.0724968	0.044243	0.0895335
RET-1088	0.0773527	0.0404505	0.106519	0.0672885	0.0608879	0.102013	0.0415162	0.080657	0.341366	0.534977	0.0706679	0.100749	0.0356092	0.778722	0.0286245	0.235708	0.185139	0.557562	0.0240429	0.0384646	0.065597	0.00952702	0.0233694
RET-1149	0.293584	0.0631653	0.29	0.105677	0.0888587	0.308012	0.0603301	0.0998028	0.470697	0.546772	0.418141	0.146999	0.0456722	0.68831	0.120033	0.205021	0.308704	0.620234	0.0504936	0.173365	0.63404	0.160578	0.0640374
RET-1194	0.104254	0.107772	0.215461	0.162903	0.0977688	0.100477	0.0986638	0.115718	0.123639	0.494103	0.186387	0.141003	0.11189	0.510598	0.120759	0.124577	0.249863	0.508762	0.0932065	0.132542	0.503864	0.061494	0.11762
RET-692	0.794845	0.808996	0.836747	0.821326	0.824714	0.829587	0.832504	0.783913	0.802807	0.823374	0.754964	0.755407	0.735282	0.724685	0.755733	0.803095	0.815901	0.854687	0.803311	0.819861	0.787892	0.822805	0.595885
RET-799	0.762446	0.408435	0.694633	0.459872	0.422458	0.556658	0.435301	0.605375	0.523995	0.545911	0.448717	0.410066	0.362457	0.539983	0.258858	0.515646	0.554439	0.718977	0.413395	0.423452	0.564929	0.32289	0.270221
RNF139-1050	0.30707	0.318725	0.298921	0.333995	0.320139	0.303197	0.300411	0.330565	0.267125	0.294561	0.232732	0.301011	0.25379	0.298157	0.356223	0.369971	0.308947	0.289611	0.31759	0.319424	0.310554	0.34001	0.473836
RNF139-1128	0.0108942	0.0242799	0.0170006	0.00780883	0.0145172	0.0174872	0.0135877	0.0338515	0.0200103	0.0143571	0.0254862	0.0117903	0.00776886	0.0062571	0.0122358	0.00248546	0.00970913	0.00880551	0.00679393	0.00472069	0.0122003	0.00845017	0.00613576
RNF139-1257	0.035074	0.0396478	0.0337411	0.0333489	0.0287841	0.0400282	0.0442265	0.0519122	0.0361762	0.0407987	0.0406373	0.0406677	0.0452253	0.0342739	0.036683	0.0385776	0.0308662	0.0291518	0.0320472	0.0401385	0.0352458	0.0512575	0.0344597
RNF139-1363	0.274851	0.286739	0.275531	0.281382	0.263935	0.257892	0.308951	0.264966	0.205542	0.26162	0.2143	0.199978	0.263226	0.284356	0.321884	0.268978	0.24091	0.209602	0.234571	0.221795	0.236727	0.243138	0.266299
RNF139-1425	0.0248835	0.04388	0.0321736	0.0183525	0.0205302	0.0405554	0.0360032	0.0627997	0.0338115	0.0292622	0.0407149	0.040803	0.0278892	0.0307696	0.0303588	0.0403696	0.0191156	0.0240014	0.0303979	0.0246829	0.02089	0.0251109	0.0375967
RNF139-1490	0.10757	0.114399	0.0956164	0.109556	0.106741	0.108154	0.12306	0.109484	0.100346	0.124301	0.0959338	0.0992356	0.11095	0.0870742	0.132465	0.0859762	0.149099	0.0709369	0.0936128	0.151021	0.0985747	0.120513	0.145017
RNF139-873	0.010691	0.0212213	0.018027	0.0198727	0.0178845	0.0173421	0.0251846	0.0262525	0.0149462	0.0155135	0.0164857	0.0110156	0.0205242	0.0261679	0.0201887	0.0187005	0.0142235	0.0181957	0.0186364	0.0264613	0.0201745	0.0480246	0.0134914
RNF139-953	0.236102	0.23486	0.214131	0.240833	0.235091	0.232769	0.26512	0.220381	0.213601	0.219673	0.216251	0.192723	0.209792	0.152421	0.215784	0.234389	0.238271	0.165374	0.251289	0.224758	0.196599	0.212938	0.27469
RPS26-1171	0.0240412	0.0672224	0.0462844	0.0230459	0.0282426	0.0358574	0.0329634	0.0653512	0.0367494	0.0331431	0.0408594	0.0252892	0.03108	0.0145082	0.0344217	0.0107389	0.00910838	0.0249583	0.01441	0.0223638	0.0149223	0.0237537	0.0146641
RPS26-1288	0.00437419	0.0134801	0.0112208	0.0101207	0.00742505	0.024956	0.0151346	0.0195059	0.0120685	0.00497406	0.0122275	0.0104064	0.0115734	0.00164757	0.00556646	0.00202414	0	0.00191876	0.0265579	0.0105051	0.00599918	0.00853603	0.00765485
RPS26-1428	0.599379	0.648459	0.576439	0.568315	0.590326	0.606361	0.607927	0.536627	0.621936	0.541054	0.608384	0.583857	0.581115	0.62628	0.585597	0.589468	0.577902	0.545542	0.641792	0.640307	0.554508	0.564058	0.47322
RUNX3-368	0.648521	0.458408	0.60126	0.584222	0.497661	0.602926	0.439051	0.550533	0.712988	0.59367	0.651066	0.583012	0.425341	0.61127	0.330176	0.634807	0.689331	0.603308	0.676422	0.504552	0.670216	0.554422	0.502619
RUNX3-516	0.764821	0.479037	0.755853	0.676969	0.542849	0.797841	0.632603	0.737804	0.849908	0.814104	0.616605	0.629075	0.640919	0.842524	0.517722	0.85372	0.70454	0.869454	0.778832	0.773413	0.908469	0.879498	0.543629
RUNX3-613	0.321478	0.187868	0.337134	0.250087	0.149857	0.365152	0.204443	0.231758	0.584366	0.637605	0.216909	0.134666	0.165491	0.215149	0.205802	0.594414	0.295182	0.782325	0.145578	0.321522	0.562524	0.717385	0.113609
RUNX3-653	0.521474	0.316316	0.277253	0.390567	0.396772	0.338384	0.263229	0.299528	0.420156	0.520757	0.266808	0.196155	0.276199	0.431555	0.303192	0.443933	0.293776	0.546436	0.224742	0.373059	0.512269	0.580286	0.276528
RUNX3-712	0.14657	0.0396448	0.174406	0.144668	0.0173709	0.184434	0.0493049	0.0576444	0.347332	0.223239	0.0785829	0.0277669	0.0440591	0.0870789	0.0431039	0.238537	0.0460094	0.415217	0.03151	0.152121	0.132043	0.554554	0.033988
RUNX3-869	0.370796	0.285517	0.330583	0.311231	0.253374	0.372762	0.339185	0.23458	0.430269	0.438328	0.294223	0.252049	0.247626	0.25022	0.271041	0.391738	0.301672	0.492572	0.279449	0.332964	0.569705	0.245107	0.237759
S100A12-1044	0.38992	0.401035	0.516515	0.457429	0.376231	0.458488	0.596689	0.336244	0.515778	0.412359	0.304452	0.32531	0.332578	0.370855	0.35438	0.382111	0.333128	0.264403	0.474577	0.41449	0.279152	0.121071	0.207277
S100A12-280	0.628254	0.575232	0.684574	0.647092	0.607174	0.670394	0.666397	0.536079	0.65067	0.575319	0.737369	0.582465	0.670495	0.524703	0.661592	0.581092	0.565548	0.617582	0.618329	0.619942	0.739316	0.734479	0.643313
S100A12-465	0.93539	0.859352	0.930589	0.93403	0.92955	0.929438	0.934252	0.807554	0.910617	0.915743	0.928855	0.911105	0.910228	0.925453	0.94125	0.940378	0.920322	0.95758	0.922728	0.838994	0.914801	0.958173	0.848846
S100A2-329	0.268448	0.304468	0.292882	0.419412	0.350939	0.368708	0.477565	0.279645	0.275116	0.365512	0.241271	0.419053	0.330313	0.432326	0.37746	0.436222	0.423737	0.3242	0.400183	0.406981	0.263821	0.395628	0.31909
S100A2-384	0.289929	0.237557	0.29731	0.306971	0.331713	0.301766	0.3167	0.273416	0.30134	0.277623	0.273345	0.319199	0.268059	0.283294	0.2905	0.229697	0.301415	0.253554	0.331261	0.329343	0.242769	0.19363	0.280738
S100A2-450	0.0439578	0.0504136	0.0395234	0.0589219	0.0612074	0.0558537	0.0498485	0.0501965	0.0463857	0.0494429	0.0318303	0.106918	0.0447271	0.0254781	0.0408451	0.0787525	0.0537446	0.0281773	0.0529303	0.0610378	0.0281753	0.0436821	0.0180546
SCA7-1314	0.317049	0.347958	0.289292	0.370953	0.304095	0.273313	0.353245	0.353831	0.2359	0.30959	0.302534	0.374966	0.316724	0.275061	0.381986	0.394505	0.299127	0.312292	0.380525	0.361947	0.330506	0.386071	0.264731
SCA7-1397	0.0874196	0.180749	0.0938121	0.0917499	0.0816432	0.0956055	0.10836	0.129667	0.0953291	0.114462	0.107521	0.0661042	0.0766644	0.0619683	0.0787325	0.0611982	0.0804782	0.0675999	0.0769133	0.0603253	0.0499188	0.109508	0.0590845
SCA7-323	0.5199	0.470143	0.433976	0.510945	0.506554	0.442886	0.563186	0.381891	0.416554	0.447519	0.47485	0.481106	0.541541	0.517681	0.529137	0.463148	0.494057	0.491763	0.477786	0.478452	0.469484	0.436532	0.50317
SCA7-403	0.449183	0.440672	0.371324	0.439978	0.381348	0.412057	0.45702	0.425659	0.368679	0.451908	0.376806	0.368296	0.404036	0.478841	0.430421	0.416253	0.399473	0.400657	0.441919	0.41832	0.488453	0.47198	0.538536
SCA7-828	0.0126945	0.0179913	0.0179728	0.00904692	0.0142061	0.0117751	0.0191122	0.0195988	0.0215873	0.0163721	0.016875	0.0103118	0.0214902	0.0328655	0.0176835	0.0147936	0.0198897	0.015789	0.0210714	0.0195945	0.0259879	0.0431021	0.0257305
SCGB3A1-1355	0.209634	0.196608	0.186321	0.249577	0.230418	0.194929	0.219013	0.216652	0.326102	0.269181	0.212204	0.290334	0.188832	0.193184	0.227314	0.254814	0.268266	0.591001	0.203003	0.226868	0.423415	0.383641	0.110343
SCGB3A1-1468	0.298363	0.224902	0.228847	0.335527	0.39774	0.264014	0.236467	0.309929	0.608453	0.519849	0.310431	0.380406	0.232782	0.178022	0.300209	0.215614	0.371142	0.823057	0.231351	0.264341	0.307602	0.175596	0.183045
SCGB3A1-574	0.823006	0.761818	0.858103	0.844298	0.838537	0.818505	0.886558	0.778761	0.813929	0.789627	0.820151	0.808805	0.786413	0.847127	0.845492	0.831386	0.785683	0.854193	0.823981	0.815556	0.807695	0.739731	0.718875
SCGB3A1-637	0.421794	0.229716	0.578799	0.705242	0.612699	0.587672	0.744319	0.420211	0.700662	0.598343	0.465445	0.612733	0.431697	0.513558	0.569979	0.668884	0.550038	0.64086	0.58774	0.543936	0.762264	0.631933	0.282661
SDBCAG84-1183	0.0383647	0.0135457	0.0225532	0.0791218	0.0578887	0.0420477	0.0376384	0.035219	0.172806	0.0474322	0.025978	0.0572007	0.0387778	0.0245765	0.0288751	0.044554	0.0614422	0.0204574	0.0677433	0.0449952	0.409636	0.0302065	0.011992
SDBCAG84-1281	0.0458965	0.0581617	0.0525659	0.0565644	0.0552003	0.0727635	0.0557627	0.0819215	0.064015	0.0544777	0.0727425	0.0337371	0.0288577	0.026729	0.0319147	0.034118	0.038687	0.0291097	0.0601764	0.034074	0.0364857	0.0297254	0.0133899
SDBCAG84-1440	0.0268967	0.0280801	0.04457	0.0347128	0.0439599	0.0434381	0.0362184	0.0470067	0.0404208	0.035003	0.0329648	0.077412	0.0632489	0.0178842	0.0347867	0.0469123	0.0461321	0.0659305	0.0473347	0.0295438	0.0230049	0.0153634	0.0250576
SDHD-1051	0.0269341	0.0435161	0.0201607	0.0270068	0.0364365	0.0255388	0.0250371	0.0356687	0.0277814	0.0207336	0.0290004	0.024125	0.0422678	0.0123726	0.0249921	0.0155392	0.0178268	0.0287046	0.0147859	0.00768409	0.0228126	0.0197648	0.0180894
SDHD-1160	0.0196585	0.0505093	0.0304621	0.021149	0.020776	0.0390997	0.0288899	0.0688553	0.0375275	0.03202	0.0489394	0.0182852	0.0246534	0.024428	0.0233483	0.0179474	0.0154991	0.0246099	0.0189397	0.022722	0.0176427	0.0293619	0.0195356
SDHD-1259	0.353217	0.454298	0.305779	0.320043	0.432434	0.302426	0.340569	0.471783	0.309036	0.381807	0.349777	0.361948	0.359909	0.369763	0.374789	0.358186	0.322784	0.323352	0.401462	0.307022	0.349094	0.479919	0.41136
SDHD-1312	0.0709103	0.108888	0.0643907	0.0839751	0.0709458	0.0662211	0.0691405	0.0670818	0.0664884	0.0736217	0.0801	0.0976705	0.0960832	0.0731765	0.0718995	0.0903885	0.0862767	0.0932268	0.0894274	0.095419	0.0796312	0.10776	0.127016
SDHD-1379	0.122482	0.136501	0.113903	0.120842	0.130535	0.118034	0.125053	0.117093	0.115663	0.12183	0.134859	0.174568	0.102012	0.119546	0.149211	0.152798	0.129644	0.132614	0.12595	0.123037	0.136606	0.167457	0.125809
SDHD-1475	0.0913621	0.122519	0.0995366	0.11103	0.0772201	0.105515	0.1093	0.102921	0.082191	0.0770468	0.0958881	0.0886167	0.0633184	0.0724475	0.0648312	0.0439645	0.0747083	0.0664106	0.0748018	0.0349033	0.0737462	0.0788999	0.0886134
SDHD-765	0.200878	0.210627	0.316047	0.283179	0.239453	0.275022	0.307308	0.201342	0.290015	0.237037	0.215092	0.195752	0.270226	0.209106	0.186499	0.36771	0.249891	0.213575	0.206854	0.199675	0.157744	0.200858	0.207017
SDHD-862	0.0198028	0.0276942	0.0400828	0.0202069	0.0194915	0.0269592	0.0128214	0.0250817	0.0253866	0.0219508	0.039808	0.026276	0.0664821	0.018495	0.0490962	0.0177023	0.014452	0.013931	0.0345319	0.040198	0.00901584	0.0240334	0.051195
SDHD-974	0.0342649	0.0457272	0.0303975	0.025642	0.0312156	0.0302175	0.0296902	0.0355824	0.0321657	0.0264483	0.0360595	0.026443	0.0303719	0.0167823	0.0279019	0.0341287	0.0325754	0.0432897	0.0275603	0.0436621	0.0289488	0.0199629	0.0247116
SEMA3B-199	0.573263	0.475246	0.640019	0.557715	0.591373	0.508028	0.505947	0.4889	0.559325	0.510354	0.520518	0.538336	0.525884	0.661288	0.572817	0.586841	0.583502	0.53465	0.643084	0.592071	0.620674	0.764083	0.544456
SEMA3B-263	0.914651	0.584006	0.892201	0.931275	0.91857	0.875766	0.900538	0.722064	0.963203	0.865481	0.897157	0.884629	0.889552	0.761733	0.857478	0.889353	0.936875	0.867399	0.948937	0.903974	0.961816	0.951901	0.875656
SEMA3B-41	0.0355177	0.0419087	0.0401157	0.047474	0.0597929	0.0487862	0.0419835	0.0650636	0.0691683	0.0434361	0.0556123	0.0525954	0.0497767	0.0385291	0.029406	0.0407702	0.0507002	0.0317802	0.0548417	0.0406154	0.0349719	0.130586	0.0185857
SERPINB5-1208	0.645857	0.361824	0.859464	0.85953	0.876448	0.850781	0.923868	0.712816	0.89274	0.8631	0.779803	0.833961	0.730695	0.857025	0.803508	0.784908	0.846575	0.641636	0.853837	0.840023	0.655121	0.24913	0.426135
SERPINB5-1490	0.705863	0.407941	0.921595	0.921639	0.93893	0.900016	0.959833	0.785045	0.906549	0.93608	0.780387	0.913284	0.808304	0.939274	0.869312	0.890251	0.929457	0.69363	0.922325	0.924563	0.743102	0.301849	0.534268
SERPINB5-507	0.760187	0.947067	0.930802	0.920277	0.913644	0.916875	0.942494	0.904929	0.906499	0.859912	0.914127	0.9006	0.926665	0.916569	0.878598	0.879104	0.879292	0.906749	0.88925	0.899772	0.94121	0.935766	0.931762
SEZ6L-1046	0.759837	0.184166	0.144462	0.23086	0.256738	0.182725	0.141918	0.174111	0.155912	0.669091	0.234594	0.210212	0.238205	0.161856	0.177721	0.420153	0.360154	0.67435	0.145413	0.233128	0.24378	0.757228	0.167751
SEZ6L-1213	0.665438	0.647198	0.611969	0.597932	0.609784	0.608949	0.608301	0.592559	0.64284	0.613994	0.641493	0.535224	0.541118	0.61564	0.651123	0.626322	0.625197	0.64752	0.636472	0.656392	0.665729	0.603433	0.705656
SEZ6L-592	0.724159	0.785144	0.563346	0.561624	0.603297	0.508353	0.483574	0.687083	0.525527	0.725655	0.619006	0.479233	0.546352	0.612369	0.679597	0.645596	0.555188	0.760334	0.461615	0.597418	0.61082	0.846007	0.663775
SEZ6L-731	0.1363	0.261885	0.0968248	0.0985523	0.154509	0.0950774	0.0881077	0.161837	0.0885307	0.092703	0.1298	0.0537427	0.0396748	0.181391	0.16299	0.270475	0.121911	0.447475	0.0652235	0.0833568	0.0515619	0.0565775	0.224599
SEZ6L-856	0.757692	0.772077	0.754904	0.835793	0.831952	0.833096	0.761671	0.790917	0.783781	0.817295	0.693548	0.757338	0.732299	0.870588	0.84831	0.84932	0.832624	0.808403	0.828957	0.817912	0.877368	0.908526	0.811744
SEZ6L-946	0.146584	0.0484273	0.049333	0.108726	0.0796085	0.0654231	0.0387082	0.123498	0.0619487	0.243939	0.065708	0.0798556	0.0451756	0.0566098	0.0355726	0.103941	0.0997426	0.397015	0.0361331	0.0297452	0.42863	0.010456	0.00993803
SFN-1009	0.833716	0.699771	0.948294	0.930689	0.939703	0.910613	0.940464	0.822149	0.90784	0.876201	0.822793	0.929918	0.899111	0.837173	0.871726	0.886203	0.911177	0.735349	0.957214	0.927682	0.837406	0.55364	0.775178
SFN-455	0.677691	0.511071	0.795124	0.766809	0.767554	0.764156	0.767157	0.661749	0.751868	0.698289	0.631725	0.734495	0.690483	0.547458	0.70425	0.738258	0.756794	0.498932	0.739662	0.76139	0.676029	0.400698	0.645991
SFN-532	0.620399	0.467918	0.849412	0.814256	0.864615	0.777096	0.834447	0.644351	0.755742	0.714461	0.636273	0.787688	0.706031	0.700946	0.831189	0.740375	0.781469	0.483829	0.838569	0.812411	0.636028	0.545553	0.746094
SFRP1-1203	0.619976	0.049418	0.353153	0.261794	0.256751	0.399521	0.118052	0.304087	0.531475	0.384824	0.300442	0.274172	0.155762	0.803752	0.160847	0.465344	0.281343	0.770512	0.16066	0.24538	0.41441	0.819909	0.818776
SFRP1-632	0.535988	0.923171	0.569568	0.512536	0.698538	0.603161	0.531797	0.454805	0.581464	0.480786	0.507486	0.562862	0.453453	0.604526	0.431246	0.674982	0.560096	0.454499	0.607406	0.529759	0.703504	0.764047	0.220296
SFRP1-744	0.6335	0.829264	0.499826	0.48855	0.46722	0.421387	0.432221	0.345247	0.522919	0.418424	0.393461	0.351145	0.467041	0.527563	0.429414	0.53638	0.397049	0.533784	0.379474	0.377106	0.58419	0.883258	0.120881
SFRP1-820	0.362448	0.760561	0.404159	0.469841	0.486868	0.549438	0.413576	0.324021	0.705158	0.461045	0.423715	0.38421	0.313891	0.618255	0.318434	0.572958	0.554957	0.546848	0.341815	0.527823	0.761491	0.739514	0.61772
SFTPA1-1080	0.62869	0.377557	0.67051	0.654373	0.617071	0.601752	0.656305	0.521352	0.627229	0.5405	0.57205	0.617806	0.670873	0.577936	0.621148	0.621137	0.503867	0.507919	0.585847	0.572653	0.564037	0.714147	0.629513
SFTPA1-1468	0.744171	0.349637	0.708001	0.673162	0.658088	0.592192	0.72698	0.466598	0.497147	0.546981	0.547939	0.590704	0.656323	0.724376	0.835327	0.598243	0.523511	0.576897	0.548147	0.670581	0.601281	0.949907	0.910091
SFTPA1-370	0.641712	0.835767	0.807519	0.744073	0.701462	0.700788	0.826936	0.727446	0.76303	0.650091	0.793475	0.671492	0.850235	0.806494	0.852428	0.730448	0.558649	0.75631	0.68187	0.785098	0.687382	0.829055	0.588591
SFTPB-1448	0.695778	0.41373	0.717592	0.666146	0.700677	0.640441	0.712197	0.524885	0.699635	0.58935	0.59486	0.667169	0.64439	0.638481	0.676824	0.677928	0.634828	0.436764	0.718035	0.711917	0.503248	0.691564	0.546561
SFTPB-551	0.572354	0.424428	0.593828	0.542149	0.588904	0.518384	0.596062	0.470125	0.558523	0.516443	0.507781	0.551006	0.453118	0.564594	0.603867	0.601457	0.494936	0.385449	0.527492	0.558914	0.645622	0.555619	0.652692
SFTPB-812	0.665689	0.378293	0.650276	0.605112	0.558737	0.600248	0.680822	0.530021	0.580192	0.478786	0.55762	0.552808	0.548351	0.62811	0.692464	0.555808	0.464481	0.415259	0.529057	0.530568	0.612461	0.585645	0.756941
SFTPC-1218	0.569409	0.487145	0.791156	0.768281	0.727046	0.761897	0.795143	0.631117	0.79459	0.648096	0.71172	0.669075	0.741534	0.537721	0.687559	0.728024	0.69519	0.643387	0.770099	0.76465	0.625589	0.323721	0.860591
SFTPC-1367	0.508078	0.382408	0.588352	0.63483	0.64517	0.600066	0.671219	0.43232	0.654552	0.506177	0.556324	0.578634	0.493825	0.506759	0.598385	0.587349	0.607259	0.444505	0.698984	0.589177	0.418784	0.239871	0.558981
SFTPC-358	0.844669	0.924465	0.887965	0.901993	0.864287	0.88845	0.922712	0.891332	0.910465	0.822063	0.879806	0.864579	0.895634	0.933218	0.913628	0.892751	0.838347	0.917127	0.888546	0.850272	0.830194	0.94655	0.957939
SFTPD-1170	0.746698	0.617565	0.795723	0.864286	0.885866	0.810036	0.821287	0.69777	0.798582	0.796082	0.678246	0.906686	0.777256	0.737755	0.757374	0.848633	0.873711	0.716533	0.872767	0.858312	0.618682	0.510277	0.601939
SFTPD-1370	0.928935	0.877955	0.936738	0.942454	0.950253	0.939776	0.927017	0.893181	0.938151	0.92735	0.90083	0.941874	0.931856	0.890617	0.910753	0.932103	0.935684	0.892958	0.94489	0.925518	0.898833	0.860628	0.860105
SGCE-1444	0.0554846	0.0878798	0.0734796	0.0805818	0.088385	0.0681685	0.0685066	0.117305	0.0805384	0.092404	0.0780139	0.0597257	0.0804789	0.0360834	0.0581386	0.258318	0.130099	0.165853	0.0821928	0.0612798	0.0476967	0.0823211	0.467884
SGCE-602	0.688054	0.711496	0.732594	0.698407	0.671749	0.719925	0.70985	0.765075	0.659524	0.549739	0.728341	0.705893	0.686471	0.380346	0.469337	0.699406	0.670316	0.549206	0.679547	0.725796	0.538723	0.525414	0.665364
SGCE-675	0.731777	0.77063	0.789012	0.748017	0.732736	0.772537	0.76657	0.799656	0.723073	0.602155	0.77036	0.73149	0.747306	0.50606	0.549463	0.753173	0.744107	0.616691	0.723976	0.783693	0.653212	0.70392	0.777693
SGCE-869	0.72878	0.737521	0.748849	0.707468	0.672026	0.71666	0.721943	0.771007	0.685663	0.547843	0.724536	0.733937	0.71869	0.446066	0.499394	0.722553	0.702446	0.588522	0.706941	0.716622	0.551366	0.594301	0.71457
SGCE-985	0.697762	0.734613	0.768447	0.719248	0.676702	0.720589	0.732532	0.757147	0.669562	0.549269	0.72579	0.684896	0.686287	0.437842	0.511868	0.751651	0.697054	0.58114	0.662272	0.695623	0.557299	0.694928	0.720755
SIAT1-1161	0.048884	0.141722	0.0776711	0.0670104	0.0680151	0.071879	0.0666396	0.126031	0.0944659	0.0657918	0.0868193	0.0779468	0.0425784	0.013548	0.0602628	0.0492272	0.0724361	0.111824	0.0581774	0.0594123	0.0346878	0.0729749	0.0297307
SIAT1-1265	0.297618	0.233553	0.255145	0.280572	0.291975	0.280666	0.315256	0.249832	0.26451	0.309882	0.24654	0.272079	0.255364	0.218804	0.296659	0.316745	0.306765	0.249827	0.36982	0.298403	0.238241	0.374079	0.326249
SIAT1-1338	0.00315833	0.0113912	0.00764757	0.003862	0.0022113	0.00813016	0.0163525	0.00443009	0.00766433	0.00553123	0.00380028	0.00199891	0.00272213	0.00967864	0.000752332	0.00697823	0.00700812	0.00921817	0.0170196	0.011876	0.0121808	0.00390834	0.00505981
SIAT1-1407	0.19506	0.219758	0.186029	0.184434	0.168843	0.162975	0.202695	0.228457	0.181642	0.183092	0.195664	0.227595	0.166613	0.103192	0.263839	0.160889	0.2091	0.177401	0.256673	0.197593	0.201185	0.209298	0.20459
SIAT1-607	0.955149	0.954425	0.941292	0.944856	0.935929	0.944403	0.937753	0.936298	0.946835	0.935626	0.938853	0.944763	0.94859	0.954356	0.910229	0.956443	0.954179	0.952628	0.948545	0.940657	0.956444	0.915318	0.934929
SLC22A18-1286	0.509427	0.586633	0.735171	0.685866	0.760867	0.735145	0.610567	0.440104	0.599732	0.734923	0.605122	0.756843	0.761317	0.479084	0.647591	0.664378	0.694434	0.817812	0.718431	0.740392	0.645245	0.821512	0.874494
SLC22A18-602	0.155988	0.14599	0.165984	0.184851	0.22626	0.18037	0.193648	0.127733	0.182924	0.165556	0.217354	0.215482	0.180561	0.154135	0.169783	0.16726	0.167727	0.141062	0.170934	0.14345	0.0972545	0.120359	0.709301
SLC22A18-679	0.0832975	0.0581295	0.0672048	0.0746863	0.0581692	0.0719357	0.0887824	0.0528357	0.0485144	0.0738016	0.0691126	0.120739	0.122853	0.0608712	0.118595	0.0395977	0.075884	0.110872	0.0722097	0.0967949	0.0649004	0.0899177	0.161713
SLC22A2-1145	0.94808	0.64282	0.943192	0.927758	0.930808	0.929989	0.94546	0.927953	0.935307	0.921763	0.935847	0.913781	0.945727	0.930729	0.917756	0.939698	0.910371	0.94714	0.91482	0.931535	0.887135	0.947502	0.954015
SLC22A2-1297	0.873274	0.618588	0.877779	0.854625	0.872045	0.886063	0.872138	0.870199	0.869912	0.815597	0.886152	0.849148	0.901442	0.889058	0.850249	0.84542	0.830874	0.835191	0.847903	0.816339	0.888296	0.795298	0.886325
SLC22A2-1381	0.836694	0.613408	0.813548	0.781456	0.765472	0.814165	0.822424	0.799299	0.779368	0.749363	0.80264	0.719122	0.846121	0.866161	0.831234	0.826308	0.745134	0.837543	0.797912	0.789174	0.84656	0.762687	0.836369
SLC22A2-1485	0.732176	0.163808	0.636549	0.547507	0.474013	0.572266	0.711939	0.669467	0.514801	0.510593	0.601525	0.429314	0.656301	0.640662	0.601996	0.596057	0.408023	0.740618	0.473641	0.515929	0.584967	0.810356	0.781715
SLC22A2-482	0.866868	0.339651	0.840373	0.796804	0.748915	0.785045	0.852345	0.868396	0.74893	0.760487	0.820128	0.736504	0.821748	0.791006	0.780797	0.777642	0.678916	0.850728	0.714983	0.769713	0.742184	0.864045	0.808949
SLC22A2-701	0.523176	0.15652	0.267541	0.326451	0.216099	0.361867	0.389372	0.501563	0.285965	0.178864	0.411796	0.19	0.416773	0.382133	0.215367	0.416702	0.183886	0.442075	0.291887	0.312088	0.195194	0.476759	0.471298
SLC22A3-1064	0.179649	0.679708	0.177055	0.297423	0.405437	0.246396	0.165368	0.207925	0.270247	0.225954	0.230492	0.314444	0.177519	0.150069	0.205586	0.21869	0.373392	0.397691	0.222159	0.194776	0.532603	0.089533	0.0861374
SLC22A3-107	0.735043	0.654794	0.763861	0.722935	0.66729	0.750619	0.774514	0.750524	0.745315	0.643885	0.767124	0.671723	0.740258	0.722194	0.668916	0.722685	0.648963	0.660358	0.67378	0.72544	0.760639	0.60643	0.755502
SLC22A3-297	0.965248	0.94908	0.956558	0.971359	0.969403	0.969406	0.969846	0.96578	0.965904	0.962705	0.967835	0.959521	0.973467	0.97851	0.964399	0.96956	0.964806	0.96721	0.967991	0.965876	0.966647	0.963321	0.971098
SLC22A3-359	0.843661	0.676447	0.84643	0.834812	0.838656	0.849391	0.839515	0.849903	0.83022	0.785773	0.827317	0.799667	0.87437	0.851544	0.839525	0.855696	0.769658	0.839851	0.80479	0.895577	0.87429	0.852252	0.888918
SLC22A3-605	0.8565	0.856976	0.745101	0.889387	0.870245	0.886311	0.843975	0.905608	0.879287	0.838138	0.852585	0.877657	0.892465	0.854056	0.746134	0.847035	0.856131	0.833199	0.779161	0.872116	0.898663	0.77727	0.847997
SLC22A3-967	0.511553	0.934483	0.692621	0.692474	0.795908	0.620921	0.63183	0.497467	0.693521	0.604584	0.581723	0.664187	0.623325	0.336529	0.555919	0.630062	0.75282	0.780437	0.660586	0.669692	0.860395	0.334586	0.249938
SLC38A4-1398	0.3827	0.435922	0.419512	0.46295	0.531725	0.596533	0.57886	0.293179	0.467505	0.444125	0.362742	0.606769	0.408866	0.833726	0.412648	0.39965	0.611785	0.43586	0.463581	0.4951	0.719111	0.881199	0.237046
SLC38A4-1456	0.126965	0.19262	0.228856	0.236175	0.33351	0.296484	0.250113	0.142067	0.27331	0.22895	0.165674	0.312401	0.121931	0.68305	0.155671	0.168962	0.439058	0.159763	0.218943	0.232184	0.427802	0.750436	0.0800795
SLC38A4-1476	0.600167	0.615723	0.670311	0.675041	0.764806	0.721125	0.693775	0.53549	0.723018	0.676912	0.604905	0.775202	0.58759	0.896534	0.601167	0.611971	0.823094	0.617366	0.674805	0.740704	0.815268	0.879515	0.507848
SLC5A5-1319	0.528149	0.395201	0.460769	0.585872	0.517277	0.590912	0.529797	0.499178	0.535953	0.590897	0.527465	0.470543	0.501751	0.328577	0.508895	0.679491	0.577765	0.696469	0.623243	0.590185	0.695237	0.444574	0.5782
SLC5A5-1391	0.255822	0.247026	0.274004	0.321964	0.303345	0.327741	0.274313	0.347068	0.278906	0.288168	0.270964	0.330572	0.274097	0.318682	0.343693	0.475467	0.380118	0.606829	0.280686	0.317788	0.291958	0.706801	0.211952
SLC5A5-1468	0.3632	0.370996	0.340002	0.380364	0.339415	0.362009	0.374309	0.38728	0.359242	0.34407	0.37427	0.318057	0.349574	0.368434	0.427472	0.337605	0.353798	0.414076	0.374907	0.39652	0.273502	0.470214	0.267893
SLC5A8-1343	0.270488	0.12535	0.24837	0.362886	0.234859	0.295198	0.262322	0.225748	0.207923	0.397703	0.231186	0.226773	0.161451	0.510611	0.148637	0.278352	0.254469	0.311692	0.272293	0.271022	0.407873	0.363791	0.0557866
SLC5A8-1493	0.491427	0.0629402	0.194086	0.239003	0.193012	0.151762	0.0775344	0.146528	0.13584	0.427576	0.151737	0.228395	0.154859	0.739044	0.088504	0.278584	0.23414	0.407252	0.146195	0.170271	0.265787	0.105698	0.126225
SLC5A8-1494	0.601446	0.140564	0.41785	0.427028	0.390609	0.370797	0.239306	0.290256	0.30162	0.644922	0.303295	0.395757	0.340852	0.755654	0.230027	0.51584	0.434474	0.559093	0.245955	0.256466	0.564592	0.390504	0.277222
SLC6A8-1060	0.711953	0.74167	0.648227	0.700893	0.696871	0.647209	0.614058	0.697759	0.64553	0.651422	0.741779	0.675555	0.650837	0.585224	0.555361	0.670332	0.692846	0.670997	0.586377	0.625935	0.587657	0.708829	0.809878
SLC6A8-1122	0.817333	0.853768	0.853817	0.839908	0.826506	0.812938	0.779117	0.700733	0.826935	0.793068	0.831135	0.804701	0.774745	0.78406	0.683571	0.798901	0.788977	0.818758	0.673346	0.77638	0.741179	0.860314	0.815331
SLC6A8-519	0.375597	0.299499	0.428558	0.50327	0.460958	0.489865	0.544276	0.192965	0.405788	0.370074	0.340504	0.415361	0.283566	0.238116	0.361836	0.414764	0.423605	0.317784	0.363136	0.402815	0.316319	0.265595	0.174839
SLC6A8-57	0.719978	0.72814	0.697922	0.697992	0.781931	0.65609	0.74543	0.664802	0.750571	0.68672	0.529313	0.59527	0.696578	0.535302	0.570606	0.663536	0.718495	0.721737	0.801867	0.655905	0.565488	0.696665	0.701541
SMARCA3-1167	0.64552	0.213279	0.413506	0.439959	0.343201	0.437264	0.426286	0.263397	0.523315	0.425559	0.386201	0.273639	0.41734	0.178254	0.172402	0.395042	0.268213	0.562593	0.269562	0.394254	0.60406	0.215711	0.16055
SMARCA3-1392	0.320708	0.0601226	0.0542816	0.0468233	0.0419952	0.055957	0.0470673	0.0921942	0.0547901	0.0445841	0.0651205	0.0624151	0.0319335	0.04491	0.0524915	0.030958	0.0446472	0.0334706	0.033312	0.0420593	0.0310948	0.0336186	0.0318027
SMARCA3-1484	0.399056	0.0375812	0.0181207	0.0201345	0.0202466	0.0319695	0.0395348	0.0484162	0.0410035	0.0430138	0.0356791	0.0415833	0.0682711	0.0223998	0.0246489	0.0359936	0.00298452	0.0448319	0.0245494	0.0131999	0.0552576	0.0426171	0.00915768
SMARCA3-663	0.938934	0.913866	0.929286	0.932055	0.940803	0.925352	0.934208	0.868754	0.926842	0.919026	0.917277	0.951429	0.948891	0.947932	0.817938	0.948501	0.943463	0.942459	0.958042	0.951107	0.952745	0.894674	0.945062
SMARCA3-700	0.842155	0.847528	0.815027	0.831268	0.828501	0.811212	0.830455	0.760588	0.803701	0.802266	0.791936	0.802782	0.805859	0.799848	0.829817	0.805132	0.808184	0.812849	0.770121	0.787048	0.780927	0.753992	0.802203
SMARCB1-1017	0.883377	0.707773	0.792057	0.850925	0.82761	0.852296	0.834369	0.875203	0.883148	0.847	0.867116	0.815487	0.838786	0.864819	0.857386	0.808921	0.871294	0.775359	0.871817	0.842681	0.866659	0.862528	0.766103
SMARCB1-1145	0.302057	0.303743	0.370986	0.380326	0.328324	0.404873	0.482814	0.339619	0.475917	0.300008	0.40619	0.327852	0.387014	0.340727	0.351451	0.512651	0.384362	0.457445	0.448158	0.3517	0.465001	0.441273	0.369825
SMARCB1-1222	0.32028	0.245868	0.288686	0.44416	0.355999	0.423631	0.3619	0.404194	0.484044	0.260535	0.366198	0.349888	0.383366	0.369161	0.33676	0.410095	0.366749	0.292905	0.493262	0.400358	0.357436	0.159603	0.257235
SMARCB1-1312	0.0501823	0.0483565	0.0371622	0.0605173	0.0548427	0.0373209	0.0605264	0.0461378	0.0328536	0.0416739	0.0348382	0.0570094	0.0634486	0.0212444	0.0718703	0.0418827	0.0538309	0.0245916	0.0899952	0.0700697	0.043806	0.0441507	0.0745336
SMARCB1-1467	0.0280558	0.0452127	0.0370097	0.0236026	0.0230667	0.0371467	0.0288166	0.0698877	0.0434994	0.0290577	0.0512367	0.0142758	0.0184857	0.014382	0.0177841	0.0221003	0.0157569	0.0174176	0.0171689	0.0125538	0.0194793	0.0162893	0.0176284
SNCG-1254	0.905852	0.888174	0.940811	0.919676	0.919407	0.9155	0.919563	0.884262	0.938936	0.883884	0.899542	0.935686	0.907846	0.910096	0.906774	0.917856	0.923543	0.962791	0.939768	0.942334	0.957687	0.965443	0.933011
SNCG-1452	0.428817	0.212247	0.264901	0.583946	0.64716	0.524251	0.40225	0.474254	0.76201	0.465256	0.356746	0.509813	0.434867	0.366109	0.257925	0.425274	0.631302	0.694589	0.651016	0.434623	0.399284	0.90094	0.198954
SNCG-1453	0.512625	0.314209	0.324081	0.679702	0.714222	0.575299	0.480913	0.538235	0.780494	0.564399	0.438715	0.630731	0.498613	0.395246	0.391837	0.46292	0.70461	0.775499	0.687982	0.461686	0.473482	0.927921	0.323477
SNRPN-1272	0.872537	0.427699	0.757116	0.828302	0.794143	0.805358	0.842706	0.711415	0.736266	0.81756	0.771666	0.792424	0.730049	0.524058	0.630965	0.832116	0.806993	0.728514	0.757639	0.788297	0.796382	0.1675	0.668789
SNRPN-1446	0.667832	0.319037	0.574552	0.598518	0.620197	0.582411	0.576375	0.443813	0.555575	0.560937	0.620855	0.565226	0.506678	0.507114	0.548146	0.527523	0.580976	0.583778	0.488074	0.433578	0.510539	0.574574	0.512821
SNURF-1402	0.94495	0.721463	0.895428	0.880553	0.898738	0.865699	0.904024	0.734756	0.866803	0.840717	0.892739	0.884966	0.837999	0.885262	0.896624	0.84567	0.869212	0.890851	0.867449	0.888506	0.914439	0.870829	0.937419
SNURF-1422	0.938781	0.814252	0.903609	0.876699	0.900849	0.861067	0.893623	0.754457	0.884109	0.865456	0.89091	0.877989	0.857961	0.909479	0.883622	0.863423	0.890702	0.901242	0.875545	0.915676	0.935135	0.905249	0.91248
SNURF-1469	0.886613	0.893407	0.772044	0.78085	0.79305	0.794296	0.791428	0.688496	0.779792	0.77699	0.824572	0.764436	0.72548	0.855569	0.834761	0.750566	0.771789	0.816633	0.795864	0.761395	0.883263	0.874502	0.912274
SOCS1-1151	0.00803287	0.0188838	0.0143622	0.0171894	0.0105351	0.0162825	0.0123431	0.0262274	0.0164417	0.0156047	0.0192591	0.00592117	0.0150797	0.0178586	0.0084168	0.0166239	0.015827	0.0143302	0.0163639	0.0155249	0.00900139	0.00996432	0.00824827
SOCS1-1306	0.167035	0.196127	0.202831	0.191337	0.173902	0.197191	0.171082	0.180002	0.185955	0.179296	0.17306	0.142922	0.096223	0.169743	0.125412	0.12939	0.201425	0.151341	0.163849	0.16058	0.311504	0.13486	0.138906
SOCS1-1364	0.0950748	0.105252	0.101502	0.0892752	0.112795	0.111976	0.100283	0.104057	0.0976449	0.116919	0.0936728	0.0343115	0.058511	0.0379315	0.0765794	0.0713798	0.102769	0.111285	0.0769534	0.117861	0.0726444	0.0891527	0.071858
SOCS1-371	0.127214	0.140114	0.144961	0.188082	0.178124	0.189191	0.143335	0.17791	0.186231	0.144017	0.135943	0.226364	0.127468	0.109916	0.139668	0.0493705	0.198267	0.0616249	0.194028	0.13784	0.0829003	0.111056	0.118921
SOCS1-500	0.0351586	0.0482404	0.0448718	0.0525287	0.0345987	0.085334	0.0596709	0.0705752	0.0612441	0.0508657	0.0403648	0.059538	0.0485562	0.0933297	0.0207402	0.0686858	0.0612021	0.0270432	0.113832	0.0307114	0.0257473	0.0528602	0.0296995
SOD1-1220	0.266412	0.306436	0.293601	0.321411	0.294219	0.289621	0.348851	0.289523	0.27724	0.318828	0.268237	0.293433	0.27751	0.289728	0.304557	0.28735	0.333237	0.279954	0.293127	0.284741	0.315417	0.335097	0.308455
SOD1-1240	0.0167038	0.0257625	0.0141741	0.0162426	0.0154381	0.0217137	0.0306011	0.0372092	0.0191179	0.0241782	0.0255534	0.00905267	0.0162114	0.015221	0.0153212	0.0170472	0.014647	0.0207316	0.0102204	0.00523247	0.0304937	0.0195969	0.0110068
SOD1-1367	0.247222	0.287947	0.201089	0.217251	0.231786	0.233364	0.22575	0.241146	0.216575	0.223973	0.223631	0.22499	0.182627	0.21285	0.219188	0.224306	0.213568	0.203702	0.206328	0.230183	0.174589	0.349662	0.26964
SOD3-1350	0.853427	0.911677	0.75761	0.851503	0.829851	0.868141	0.789385	0.883284	0.85199	0.87602	0.855196	0.79194	0.739274	0.894258	0.765019	0.845518	0.847858	0.881945	0.770845	0.794388	0.859947	0.895973	0.844824
SOD3-1403	0.709356	0.859107	0.629554	0.715247	0.699013	0.750672	0.694804	0.804886	0.708829	0.629977	0.77561	0.658332	0.626363	0.7878	0.708551	0.748079	0.687893	0.800934	0.610402	0.587683	0.711049	0.814007	0.848031
SOD3-796	0.720751	0.823029	0.863575	0.806581	0.781999	0.740954	0.882571	0.756613	0.766562	0.673019	0.798748	0.820658	0.697934	0.639176	0.70198	0.750803	0.731702	0.818963	0.793099	0.820603	0.618549	0.563336	0.373729
SPDEF-1015	0.770073	0.893988	0.856609	0.780278	0.713068	0.76189	0.865058	0.802442	0.778133	0.610751	0.780765	0.685448	0.704344	0.823714	0.683226	0.820884	0.633403	0.865799	0.689445	0.705892	0.728661	0.926213	0.859601
SPDEF-229	0.697191	0.612214	0.871652	0.828667	0.786978	0.857588	0.847263	0.648478	0.888921	0.645706	0.711893	0.759535	0.692757	0.814417	0.675759	0.781127	0.820716	0.749584	0.836381	0.79225	0.879557	0.926822	0.522639
SPDEF-363	0.922962	0.943604	0.944697	0.93725	0.92369	0.944173	0.941173	0.934329	0.938416	0.904464	0.943179	0.899429	0.916776	0.91599	0.933854	0.907696	0.9138	0.916486	0.885865	0.915316	0.936321	0.921477	0.938002
SPDEF-887	0.696699	0.730223	0.692035	0.615176	0.749793	0.302715	0.666501	0.324054	0.292934	0.616195	0.71845	0.558891	0.62651	0.421286	0.50659	0.244458	0.538061	0.283272	0.244075	0.581393	0.756265	0.380413	0.213353
ST7-1317	0.00836593	0.0212618	0.0180406	0.012716	0.00968879	0.0179253	0.0206353	0.0306236	0.0173447	0.0134699	0.0188366	0.00461624	0.00915117	0.0135453	0.00952229	0.0129522	0.0122403	0.01276	0.0170056	0.00950472	0.00998569	0.00393583	0.00974631
ST7-1381	0.00643384	0.0132224	0.00678445	0.0111413	0.0137038	0.012689	0.0107726	0.0178601	0.0113053	0.0120167	0.0132306	0.0117548	0.020499	0.0193269	0.0105787	0.0151282	0.00460986	0.00707648	0.0163861	0.00979521	0.00616667	0.0182943	0.0140844
ST7-1471	0.0575641	0.0463072	0.0446907	0.030725	0.0538675	0.0496593	0.0527484	0.0595521	0.0379249	0.0541217	0.053941	0.0287043	0.0439041	0.0871461	0.0280227	0.0309688	0.0385598	0.0323597	0.0239945	0.0505368	0.0450214	0.0713633	0.0349126
STAT1-1149	0.109706	0.0787168	0.114311	0.157167	0.107716	0.129647	0.159053	0.0996297	0.24429	0.114249	0.101556	0.112349	0.120175	0.137067	0.142491	0.178467	0.125632	0.120512	0.148525	0.181636	0.138061	0.101649	0.114251
STAT1-1333	0.06649	0.0878255	0.0776884	0.0615386	0.0684339	0.0825505	0.074374	0.107269	0.0804984	0.0653211	0.0831824	0.0357507	0.0478123	0.0475667	0.0510335	0.0291614	0.0618756	0.0327908	0.0383661	0.0707483	0.0387864	0.0292791	0.0462904
STAT1-1451	0.0161819	0.0264403	0.0184508	0.0170662	0.0244197	0.0239799	0.0226093	0.0410889	0.0209355	0.02051	0.0265812	0.0158275	0.0147125	0.0166093	0.0100762	0.0160517	0.0195838	0.0249023	0.0171196	0.018356	0.014228	0.00953746	0.0144568
STK11-1395	0.491119	0.43839	0.465843	0.518549	0.524621	0.472454	0.521653	0.438223	0.438921	0.483027	0.496816	0.562441	0.534771	0.574206	0.63129	0.485902	0.514298	0.573465	0.492665	0.537889	0.475764	0.643745	0.555789
STK11-1473	0.0145414	0.0335072	0.0247142	0.0138237	0.019177	0.0272706	0.0237561	0.0497451	0.0294624	0.0214682	0.0323015	0.0212981	0.022668	0.00906596	0.0169967	0.0325455	0.0117234	0.0189101	0.00720214	0.018975	0.033285	0.0204629	0.0166659
STK11-751	0.0220511	0.036179	0.031024	0.0270274	0.020892	0.0276382	0.0291311	0.0467719	0.0320772	0.0311921	0.0404513	0.0262649	0.0343603	0.0190483	0.0613846	0.0212046	0.0199572	0.0282549	0.0179391	0.0271387	0.0154346	0.0218743	0.0195474
STK23-1202	0.716044	0.422413	0.654467	0.602391	0.798397	0.709044	0.580306	0.825181	0.768814	0.764388	0.566663	0.612327	0.577707	0.542037	0.459177	0.648064	0.684521	0.509973	0.863538	0.758264	0.847208	0.833413	0.650235
STK23-1434	0.137763	0.102818	0.24491	0.295597	0.851099	0.489664	0.209332	0.834419	0.571831	0.777518	0.12682	0.150349	0.635255	0.283165	0.0418424	0.165187	0.339602	0.087211	0.890486	0.642132	0.884716	0.907834	0.50736
STK23-243	0.93261	0.895268	0.927756	0.92714	0.900598	0.924941	0.926916	0.827594	0.92831	0.899927	0.91455	0.909678	0.933131	0.95239	0.923915	0.932717	0.919568	0.927947	0.904307	0.942232	0.946679	0.871408	0.938311
STK23-341	0.618098	0.663966	0.668953	0.699202	0.612714	0.728588	0.68313	0.59155	0.750907	0.682825	0.721868	0.624948	0.67899	0.775694	0.608799	0.54988	0.642389	0.709504	0.616388	0.702648	0.841554	0.46588	0.368868
STK23-535	0.834892	0.84514	0.85218	0.86007	0.867998	0.857665	0.862517	0.850602	0.863057	0.85936	0.855839	0.852858	0.857639	0.865041	0.876266	0.818976	0.806253	0.840967	0.858889	0.840886	0.880836	0.86612	0.87298
STK23-584	0.947494	0.934315	0.921007	0.942903	0.961955	0.942358	0.929452	0.951531	0.945462	0.956117	0.934979	0.926775	0.944594	0.958953	0.922797	0.924536	0.542553	0.92327	0.953877	0.942767	0.949398	0.968286	0.943117
STK23-833	0.675618	0.830909	0.581066	0.660088	0.833811	0.677779	0.655559	0.859311	0.572681	0.844686	0.7579	0.581021	0.661389	0.766499	0.648981	0.595583	0.591996	0.842899	0.758324	0.695417	0.804267	0.925069	0.656861
SYBL1-1184	0.458006	0.236646	0.47785	0.475489	0.502849	0.416666	0.519631	0.35918	0.420956	0.372003	0.490987	0.450216	0.440117	0.345519	0.340438	0.421466	0.406645	0.368068	0.39886	0.290123	0.215615	0.515629	0.410351
SYBL1-1415	0.473075	0.289776	0.336814	0.480505	0.516079	0.451909	0.482153	0.420996	0.408359	0.401652	0.436059	0.424631	0.381545	0.325276	0.33327	0.453167	0.477301	0.453391	0.399814	0.39244	0.200102	0.541897	0.436065
SYBL1-1486	0.658451	0.439277	0.575266	0.587338	0.626385	0.593845	0.590098	0.629452	0.671965	0.581669	0.57148	0.59001	0.536792	0.643488	0.47924	0.653411	0.684337	0.652501	0.642878	0.443796	0.421089	0.653406	0.667803
SYK-1167	0.10096	0.0825789	0.130491	0.1712	0.137799	0.158785	0.155921	0.110221	0.135573	0.54043	0.0877481	0.138583	0.116121	0.107498	0.0806737	0.114923	0.0898956	0.138886	0.126679	0.137783	0.0783621	0.111756	0.0672135
SYK-1249	0.283988	0.362493	0.271743	0.319307	0.280099	0.308895	0.322014	0.327262	0.278978	0.504178	0.319778	0.296614	0.311113	0.298522	0.333655	0.270681	0.313704	0.35229	0.270507	0.296955	0.309922	0.237744	0.266919
SYK-1339	0.285114	0.295775	0.231935	0.276956	0.265269	0.276797	0.280483	0.268871	0.256475	0.604351	0.219344	0.275775	0.27315	0.254197	0.304558	0.33171	0.285328	0.278242	0.269219	0.290621	0.261644	0.245274	0.262294
SYK-1409	0.0575164	0.130411	0.0545276	0.0672688	0.049416	0.0953253	0.0744604	0.0972761	0.0604069	0.205962	0.0741082	0.0537305	0.04474	0.0745534	0.0451633	0.0469439	0.0445139	0.0746216	0.0427962	0.0573482	0.0474915	0.0475611	0.0376565
SYK-917	0.301513	0.320462	0.499939	0.4689	0.423855	0.536011	0.478572	0.402126	0.562157	0.543779	0.386451	0.388305	0.412974	0.350632	0.315503	0.463157	0.351388	0.527572	0.335223	0.415021	0.348303	0.754558	0.175519
SYK-999	0.29128	0.209238	0.570646	0.495195	0.445618	0.538376	0.538484	0.379985	0.644716	0.57695	0.328438	0.440794	0.434468	0.29054	0.279373	0.429749	0.371572	0.576248	0.340738	0.427755	0.699607	0.926348	0.151911
TCEB3C-1046	0.970357	0.961634	0.965603	0.974165	0.972108	0.97136	0.942958	0.932387	0.959667	0.964169	0.968747	0.96473	0.969451	0.979905	0.963864	0.977297	0.975687	0.979901	0.959652	0.97456	0.979062	0.870227	0.825711
TCEB3C-1342	0.964793	0.950555	0.960459	0.964487	0.965939	0.959987	0.944539	0.921203	0.952531	0.946838	0.956205	0.965893	0.962522	0.976842	0.972664	0.979269	0.971663	0.973867	0.965976	0.974931	0.977159	0.969673	0.953219
TCEB3C-534	0.823222	0.862225	0.78591	0.863917	0.865314	0.86419	0.785908	0.673261	0.857862	0.727906	0.902799	0.838532	0.589579	0.887786	0.760448	0.8716	0.835731	0.877162	0.736026	0.82539	0.84333	0.253265	0.327349
TCEB3C-994	0.899897	0.94861	0.958674	0.959056	0.950313	0.95765	0.946747	0.931309	0.955831	0.945476	0.954797	0.951086	0.951956	0.969951	0.950803	0.966397	0.957028	0.96289	0.949663	0.959893	0.96613	0.919427	0.743509
TERT-1041	0.560077	0.640651	0.624433	0.508286	0.419675	0.594039	0.463331	0.769473	0.729444	0.474434	0.738698	0.360278	0.367899	0.565216	0.417832	0.576691	0.55088	0.769895	0.387579	0.505239	0.741107	0.78875	0.896657
TERT-1136	0.19346	0.131847	0.382213	0.157104	0.057791	0.264004	0.103699	0.326833	0.589959	0.174401	0.5015	0.150955	0.0561579	0.436363	0.050972	0.332465	0.151889	0.678548	0.0597978	0.192886	0.377635	0.409353	0.712305
TERT-1256	0.21976	0.17588	0.36825	0.171854	0.131862	0.256731	0.190572	0.224819	0.574909	0.25362	0.412109	0.182991	0.14232	0.5177	0.132064	0.398318	0.144727	0.611888	0.144704	0.195037	0.328052	0.258515	0.787016
TERT-1285	0.110686	0.075111	0.111132	0.0808733	0.0675466	0.086122	0.0977768	0.107601	0.165476	0.0913356	0.104865	0.0805931	0.068296	0.0752517	0.0537013	0.17595	0.0848751	0.236688	0.0901442	0.0885827	0.0964072	0.0350792	0.416417
TERT-504	0.80528	0.900837	0.853393	0.836278	0.805963	0.863105	0.799102	0.870106	0.874298	0.810137	0.8195	0.829763	0.723519	0.925664	0.861482	0.824123	0.832734	0.839575	0.841531	0.853626	0.900915	0.909623	0.868769
TERT-584	0.673986	0.836553	0.832134	0.745584	0.640719	0.786329	0.62946	0.828748	0.805003	0.613903	0.661796	0.657658	0.563337	0.765199	0.55069	0.699696	0.750358	0.770264	0.742802	0.748176	0.883094	0.779681	0.598088
TERT-835	0.7257	0.87237	0.731952	0.722797	0.558482	0.801815	0.537858	0.894261	0.847871	0.67244	0.801361	0.628405	0.560873	0.877976	0.674869	0.734086	0.708153	0.893104	0.646307	0.716643	0.87237	0.91627	0.922099
TERT-900	0.754256	0.840919	0.780766	0.767205	0.637123	0.824964	0.646212	0.861126	0.845199	0.665806	0.885246	0.746483	0.648495	0.945891	0.705749	0.781246	0.78523	0.862135	0.718846	0.839246	0.882431	0.906277	0.922404
TES-1303	0.055573	0.0670126	0.0720255	0.0545762	0.0452469	0.0665723	0.0854894	0.0961507	0.0691397	0.0571931	0.0731243	0.105928	0.0453696	0.0735761	0.039661	0.0835048	0.0423136	0.052671	0.0443697	0.0486414	0.0439161	0.0555609	0.0875891
TES-1319	0.114034	0.0915838	0.139446	0.13737	0.124905	0.148557	0.209855	0.134714	0.150384	0.123233	0.143565	0.150454	0.219403	0.115319	0.139103	0.198228	0.117748	0.129855	0.109512	0.125536	0.0770418	0.0679304	0.0360138
TES-1450	0.0611098	0.0557025	0.0684268	0.0539274	0.0426706	0.0542304	0.0710283	0.0888642	0.0713828	0.0698629	0.0583656	0.056697	0.0376258	0.0458939	0.0447616	0.0378641	0.0500279	0.033686	0.037732	0.0402622	0.0502884	0.0315224	0.0422466
TFPI2-1145	0.835452	0.96008	0.667124	0.87233	0.86523	0.868944	0.836128	0.778512	0.789192	0.69607	0.717205	0.793139	0.750323	0.636019	0.684495	0.727909	0.82446	0.832516	0.835926	0.818539	0.508411	0.412737	0.889092
TFPI2-1220	0.412723	0.114949	0.0315002	0.0757694	0.0676158	0.171061	0.0496697	0.104185	0.0490154	0.03804	0.107141	0.0819608	0.0446193	0.0328664	0.0306389	0.0402995	0.0641715	0.123333	0.047277	0.0398308	0.0362757	0.0536545	0.576988
TFPI2-1486	0.223965	0.0621556	0.0614435	0.0736141	0.0668815	0.158115	0.0649585	0.100966	0.0716186	0.0837271	0.132465	0.0495362	0.0640583	0.0674094	0.0538528	0.0946512	0.082945	0.0876355	0.0274412	0.0371188	0.0389849	0.10192	0.821539
TGFA-350	0.806218	0.857584	0.755554	0.734659	0.810916	0.826025	0.805347	0.785224	0.872389	0.783886	0.787154	0.772421	0.770735	0.689472	0.770438	0.823337	0.807451	0.518992	0.767552	0.808469	0.876761	0.819677	0.76496
TGFA-420	0.873243	0.923361	0.919452	0.923941	0.909236	0.912934	0.921832	0.888531	0.917561	0.828741	0.840125	0.886856	0.89062	0.865166	0.879467	0.889084	0.92429	0.71795	0.912491	0.93154	0.945228	0.943399	0.896886
TGFA-744	0.327538	0.391614	0.51681	0.554153	0.54449	0.505397	0.509758	0.391452	0.6673	0.672176	0.379951	0.580714	0.393751	0.359569	0.424395	0.39687	0.608111	0.273952	0.475168	0.4377	0.447369	0.418378	0.497612
TGFA-862	0.0300384	0.0598231	0.039337	0.0398748	0.0308579	0.0519069	0.0335976	0.0794987	0.0458808	0.355555	0.0530339	0.056781	0.0320761	0.0157504	0.0413236	0.0207897	0.0694899	0.0261668	0.02816	0.0274279	0.038185	0.020022	0.0165894
TGFA-942	0.0445496	0.0761779	0.0497769	0.0428479	0.0405132	0.0508581	0.0636392	0.0900212	0.0639524	0.217951	0.070523	0.0286104	0.0465316	0.0351333	0.0312357	0.0194388	0.0404147	0.0391984	0.0282469	0.0300642	0.0244685	0.0330921	0.036972
TGFB1-1241	0.0166922	0.0431031	0.0263532	0.0173866	0.0151408	0.0297871	0.0219151	0.0616277	0.0314046	0.0263112	0.0338379	0.012937	0.018425	0.024648	0.0100403	0.00826388	0.0219252	0.0164313	0.0178854	0.00889503	0.0157725	0.00363539	0.0086649
TGFB1-380	0.911	0.926066	0.926141	0.908733	0.920748	0.920903	0.919837	0.905859	0.90605	0.898381	0.917114	0.914417	0.906631	0.929739	0.920007	0.910895	0.904068	0.900288	0.874141	0.916602	0.931416	0.902494	0.888518
TGFB1-593	0.965129	0.948263	0.960007	0.957623	0.960868	0.956208	0.963286	0.934959	0.946797	0.952964	0.945529	0.968784	0.974118	0.973229	0.972233	0.971387	0.969777	0.965	0.96306	0.975883	0.973862	0.954383	0.978437
TGFB1-835	0.959756	0.957872	0.961528	0.958123	0.960066	0.958372	0.962252	0.954249	0.957707	0.953061	0.955146	0.959391	0.968513	0.95797	0.967717	0.959484	0.960287	0.95865	0.966101	0.96265	0.964387	0.953157	0.964116
TGFBR1-1035	0.0394518	0.0525332	0.0385576	0.0368457	0.0281431	0.0388657	0.0337959	0.0658542	0.0393895	0.037189	0.0393481	0.0333035	0.0478714	0.0294708	0.0340281	0.040859	0.0362906	0.0228467	0.0340334	0.0471073	0.0174586	0.0236023	0.0200968
TGFBR1-1084	0.136335	0.0959816	0.118128	0.141551	0.115705	0.12108	0.158203	0.127895	0.140625	0.144961	0.104707	0.0987189	0.140542	0.0984028	0.152514	0.184666	0.11325	0.158924	0.178682	0.194975	0.0861923	0.0563173	0.0277417
TGFBR1-1354	0.538291	0.599718	0.541492	0.528689	0.568875	0.539756	0.561401	0.546117	0.553938	0.557689	0.536242	0.510468	0.549873	0.577779	0.555695	0.577692	0.579567	0.548977	0.586294	0.609458	0.568768	0.544535	0.65261
TGFBR1-46	0.366623	0.642624	0.709857	0.674877	0.670979	0.704596	0.652055	0.642935	0.745861	0.632155	0.480461	0.661913	0.509995	0.691154	0.514029	0.662947	0.684971	0.618615	0.651579	0.704386	0.741741	0.225813	0.218494
TGFBR1-804	0.523624	0.565456	0.505305	0.50181	0.501167	0.500697	0.505362	0.506475	0.467548	0.507134	0.450259	0.511328	0.499918	0.532122	0.462395	0.47972	0.534183	0.578726	0.490015	0.568754	0.525827	0.485138	0.4254
TGFBR1-897	0.140979	0.158922	0.189066	0.166859	0.136971	0.174023	0.156211	0.178313	0.165838	0.147034	0.132198	0.207881	0.129583	0.13858	0.131249	0.133986	0.136059	0.187844	0.13297	0.135763	0.0867694	0.148182	0.161505
TGFBR2-1236	0.0519638	0.0546696	0.0987738	0.0865796	0.0932535	0.101976	0.053218	0.0735557	0.0911206	0.0845875	0.055557	0.118838	0.0539239	0.0593454	0.0609476	0.0925705	0.106234	0.0264618	0.0973985	0.0932757	0.0639513	0.0152338	0.0193003
TGFBR2-1361	0.245245	0.221419	0.215879	0.221348	0.200276	0.221247	0.222339	0.211629	0.206469	0.214655	0.209788	0.194339	0.199037	0.176533	0.19739	0.22697	0.21437	0.197387	0.251202	0.242026	0.151843	0.180547	0.173588
TGFBR2-1431	0.0076083	0.0159954	0.0103832	0.00899867	0.0170911	0.0126551	0.0159437	0.0199668	0.00859479	0.0113307	0.0160611	0.00674506	0.014454	0.00862163	0.00796168	0.00711881	0.00110393	0.0146487	0.00871338	0.00810168	0.00855906	0.00895052	0.0438571
TGFBR2-1479	0.0922086	0.133132	0.0929783	0.0920756	0.0685747	0.088642	0.091599	0.120553	0.0825324	0.0953276	0.0972186	0.0749395	0.0717202	0.0631214	0.0670696	0.0682177	0.0699845	0.055518	0.0718427	0.111651	0.0606308	0.105407	0.0473071
THBS1-1001	0.483824	0.460433	0.609458	0.575055	0.552695	0.610517	0.571492	0.465754	0.577494	0.524231	0.496221	0.52213	0.546968	0.596798	0.519639	0.579464	0.565945	0.432166	0.620555	0.655549	0.442443	0.262803	0.363855
THBS1-1105	0.320468	0.352926	0.343293	0.37258	0.342376	0.30939	0.338421	0.37957	0.334778	0.28481	0.380243	0.214194	0.295718	0.266235	0.262778	0.337206	0.281364	0.282552	0.319076	0.330404	0.229423	0.288786	0.331708
THBS1-297	0.284886	0.260399	0.545761	0.585379	0.614028	0.568312	0.452967	0.343372	0.4415	0.477822	0.347806	0.546629	0.374611	0.538991	0.421266	0.483033	0.653185	0.206701	0.614565	0.437883	0.414615	0.0789607	0.218903
THBS1-483	0.0255455	0.020393	0.0216986	0.0147876	0.0224851	0.026918	0.0300202	0.0289143	0.0209089	0.0191627	0.029264	0.0281099	0.0109174	0.0393913	0.0162419	0.0333558	0.0294617	0.0173137	0.0265074	0.0138373	0.0260659	0.00623069	0.018295
THBS2-1021	0.330454	0.865612	0.199655	0.359378	0.383899	0.362968	0.410284	0.180847	0.335622	0.44101	0.276178	0.373196	0.284192	0.319916	0.243209	0.459647	0.35703	0.362433	0.394986	0.382096	0.153937	0.513519	0.0684601
THBS2-860	0.304919	0.54653	0.36952	0.343491	0.287035	0.332027	0.401526	0.230043	0.284753	0.258753	0.342301	0.318028	0.374237	0.238458	0.30478	0.378748	0.280421	0.313399	0.280572	0.343136	0.256035	0.378099	0.161075
THBS2-896	0.142961	0.710886	0.0902203	0.135304	0.147852	0.0983735	0.139632	0.0670336	0.106743	0.0771339	0.133549	0.113992	0.171351	0.0844246	0.284505	0.280527	0.134625	0.196047	0.0487575	0.0725376	0.0280931	0.429486	0.0528183
TIMP3-356	0.873093	0.9462	0.954424	0.943485	0.949039	0.924287	0.948099	0.838864	0.950237	0.925749	0.916491	0.952408	0.934563	0.878277	0.896896	0.942187	0.933822	0.921761	0.900813	0.91721	0.948481	0.946789	0.945221
TIMP3-388	0.925286	0.906052	0.949456	0.936058	0.934476	0.919473	0.941723	0.862205	0.938502	0.924858	0.879152	0.914098	0.921863	0.863054	0.889084	0.931775	0.931262	0.901049	0.912588	0.916273	0.928786	0.77634	0.91213
TIMP3-803	0.755264	0.797587	0.690966	0.716175	0.712893	0.70172	0.704389	0.671101	0.724257	0.62941	0.694808	0.705044	0.716824	0.608419	0.703277	0.741343	0.721833	0.738826	0.694009	0.679978	0.7	0.644415	0.744226
TJP2-1031	0.149309	0.914281	0.423134	0.156975	0.328808	0.158774	0.245422	0.809515	0.480296	0.608454	0.162908	0.305406	0.562802	0.797028	0.768032	0.211789	0.414905	0.613075	0.229523	0.390117	0.198106	0.939656	0.941967
TJP2-1051	0.245659	0.825929	0.34268	0.218229	0.283958	0.203978	0.264725	0.6674	0.380625	0.502432	0.189373	0.255341	0.470984	0.687556	0.659888	0.240729	0.3417	0.435278	0.284929	0.311425	0.134592	0.907774	0.906685
TJP2-1479	0.0592912	0.755553	0.14727	0.0125264	0.0949511	0.0340059	0.0534815	0.529067	0.188152	0.295641	0.0352126	0.0632989	0.32176	0.529184	0.45282	0.0163847	0.121342	0.226614	0.0804792	0.0967206	0.00757051	0.842435	0.82593
TJP2-1495	0.273996	0.76307	0.216413	0.073038	0.169944	0.104886	0.15422	0.602456	0.288889	0.368354	0.113315	0.120834	0.366196	0.553089	0.502656	0.0890441	0.185657	0.300868	0.130579	0.207159	0.0584865	0.831101	0.83908
TJP2-862	0.30018	0.870563	0.488763	0.345564	0.457437	0.406954	0.500244	0.776496	0.561888	0.610623	0.323068	0.341936	0.619151	0.769357	0.760403	0.214919	0.412143	0.635609	0.303458	0.411797	0.143354	0.916361	0.918638
TM7SF3-1045	0.0498818	0.0541321	0.0575976	0.0450658	0.0746907	0.0609498	0.0798146	0.0606047	0.0662945	0.052748	0.0513421	0.0559465	0.0458173	0.0511428	0.0491	0.0857002	0.0823532	0.0616107	0.0579928	0.0628797	0.0136594	0.0623606	0.015642
TM7SF3-1143	0.0519133	0.0631267	0.0532749	0.0648188	0.0507848	0.050351	0.0552391	0.082142	0.0573014	0.0540904	0.0676315	0.0596272	0.0583963	0.0636698	0.0638585	0.0516885	0.0314105	0.04264	0.0529537	0.0558349	0.0449225	0.051477	0.0836878
TM7SF3-1345	0.05802	0.0730337	0.0572547	0.0688414	0.060791	0.0696558	0.0594205	0.0911056	0.0622234	0.0606373	0.0676352	0.0728221	0.0554529	0.0424306	0.0591936	0.0833155	0.0614567	0.0641058	0.0567829	0.0472722	0.0337526	0.0581842	0.0564323
TM7SF3-1401	0.230999	0.192828	0.212725	0.231309	0.212954	0.236859	0.258589	0.238115	0.214238	0.190731	0.222685	0.199321	0.188522	0.211778	0.265226	0.222768	0.257683	0.205522	0.225658	0.197428	0.110229	0.23699	0.250774
TMEFF1-1008	0.0390669	0.0150394	0.0591787	0.00978016	0.00847435	0.0189961	0.0145407	0.0241374	0.207755	0.0078999	0.024768	0.00800378	0.0101734	0.0136584	0.00892764	0.0156178	0.247671	0.49707	0.0147045	0.00371106	0.0409948	0.350265	0.0298198
TMEFF1-1025	0.267995	0.389325	0.353448	0.309037	0.33734	0.375792	0.360637	0.369976	0.387462	0.327976	0.361459	0.310791	0.280693	0.225409	0.314875	0.332922	0.298763	0.300907	0.291429	0.289452	0.381254	0.267327	0.250104
TMEFF1-1267	0.0841365	0.0590484	0.0428103	0.0453829	0.0471848	0.0593917	0.0602414	0.0679338	0.313116	0.0579166	0.0480108	0.0540305	0.0500549	0.0303845	0.0595952	0.0463492	0.151128	0.35352	0.0622114	0.0628479	0.0464746	0.0742457	0.0479923
TMEFF1-876	0.602094	0.573682	0.597412	0.63717	0.581993	0.670458	0.636354	0.749229	0.680144	0.638532	0.67378	0.53927	0.62016	0.72363	0.574474	0.635101	0.682597	0.808439	0.578241	0.691114	0.80168	0.897428	0.548662
TMEFF2-1245	0.150953	0.100334	0.282338	0.112424	0.131593	0.312211	0.120302	0.141037	0.279706	0.510132	0.112396	0.0875414	0.0889247	0.0805946	0.0926906	0.426228	0.205632	0.359885	0.0878861	0.125119	0.0805267	0.0599722	0.859521
TMEFF2-1291	0.509812	0.542891	0.596623	0.517527	0.576905	0.621594	0.541113	0.495456	0.600478	0.691905	0.486189	0.514604	0.478246	0.440674	0.475929	0.578655	0.580657	0.60006	0.595499	0.522872	0.474374	0.428415	0.806012
TMEFF2-1349	0.312755	0.0321652	0.247135	0.105248	0.139575	0.341318	0.0849752	0.0903837	0.35353	0.570431	0.100457	0.126827	0.064587	0.304757	0.077564	0.467268	0.321393	0.581407	0.0508539	0.227794	0.173544	0.45567	0.884076
TMEFF2-389	0.0866628	0.0275944	0.259045	0.227474	0.178041	0.0791727	0.0566725	0.108079	0.0400358	0.684987	0.0772799	0.20711	0.0427388	0.0804449	0.10018	0.0664161	0.36944	0.092141	0.0792424	0.0615212	0.26299	0.00914537	0.146277
TMEFF2-475	0.0920629	0.0486727	0.322014	0.152095	0.1428	0.220838	0.0866843	0.139275	0.117083	0.400848	0.116553	0.116305	0.0649214	0.0904251	0.0784071	0.102739	0.325969	0.216065	0.120982	0.0810107	0.076762	0.0701285	0.767207
TMEFF2-611	0.124476	0.149709	0.228686	0.16674	0.162056	0.167133	0.184751	0.16004	0.20049	0.424573	0.119924	0.135545	0.112095	0.129315	0.0963313	0.193878	0.170929	0.15098	0.135919	0.14766	0.112898	0.0934301	0.218478
TMEFF2-796	0.22535	0.0672965	0.426838	0.16018	0.171672	0.529512	0.0942675	0.159274	0.346036	0.764233	0.121677	0.177887	0.0917308	0.0717993	0.100386	0.336038	0.408962	0.618023	0.105805	0.146302	0.0603299	0.0650366	0.949482
TMEFF2-898	0.140171	0.0353622	0.202606	0.0654288	0.0588753	0.231247	0.0446568	0.0815187	0.232929	0.524494	0.0519972	0.0514908	0.0343469	0.0270097	0.0427969	0.34498	0.195954	0.313551	0.0302527	0.0739538	0.0295449	0.0206037	0.841867
TNF-1186	0.674952	0.80984	0.652502	0.607064	0.59141	0.694842	0.809577	0.615924	0.622245	0.626675	0.693015	0.528101	0.716685	0.753013	0.729165	0.655447	0.450592	0.76754	0.550738	0.583445	0.767131	0.794417	0.847231
TNF-1343	0.231853	0.147618	0.289079	0.269834	0.303135	0.220206	0.474913	0.34517	0.218032	0.296238	0.19725	0.25152	0.257636	0.166916	0.177613	0.338245	0.182555	0.64609	0.0945772	0.214261	0.453043	0.615058	0.118706
TNF-1371	0.467445	0.487361	0.599425	0.533215	0.538564	0.466779	0.714732	0.607833	0.489778	0.648384	0.443241	0.447679	0.479235	0.367475	0.407791	0.630098	0.391086	0.869314	0.280764	0.421961	0.702078	0.872688	0.385366
TNFRSF10C-1346	0.168513	0.202639	0.199193	0.197599	0.243179	0.201385	0.220515	0.194985	0.161868	0.167755	0.204638	0.276223	0.160459	0.156501	0.197932	0.218051	0.181195	0.235265	0.243773	0.2484	0.338152	0.115321	0.811193
TNFRSF10C-1485	0.0730076	0.0604536	0.0780855	0.0942605	0.163089	0.0844091	0.0903745	0.133479	0.0631567	0.0737977	0.114727	0.178665	0.06287	0.0427294	0.0989045	0.101002	0.136506	0.099815	0.0715675	0.105652	0.0790416	0.0532444	0.741777
TNFRSF10C-802	0.72372	0.737753	0.765552	0.750789	0.721002	0.778352	0.80151	0.708749	0.722431	0.746595	0.77274	0.715991	0.765414	0.760381	0.724674	0.750328	0.711443	0.756503	0.718556	0.776817	0.796874	0.738274	0.719226
TNFRSF10D-1158	0.460507	0.795943	0.432424	0.533625	0.530324	0.55267	0.491406	0.408733	0.58062	0.441629	0.418957	0.598482	0.381067	0.322101	0.451353	0.507455	0.450087	0.351058	0.495163	0.492598	0.315669	0.20061	0.657759
TNFRSF10D-1420	0.0515596	0.246985	0.0655668	0.0862374	0.0838027	0.0768134	0.0889289	0.0873126	0.582517	0.0643909	0.101282	0.153428	0.113177	0.0397448	0.0830486	0.0978454	0.0831356	0.080033	0.103047	0.0745448	0.0606393	0.0309665	0.042806
TNFRSF10D-410	0.0576386	0.0327185	0.080897	0.00551914	0	0.0214742	0.921529	0.0429159	0.0462674	0.0472695	0.0921713	0.959497	0.272944	0.0941604	0.157818	0.0649412	0.0138326	0.920027	0.0337193	0	0.0885253	0.859433	0.0604911
TP53-1426	0.276037	0.280299	0.284224	0.326435	0.281469	0.281436	0.335929	0.24241	0.277665	0.287325	0.280148	0.388188	0.262677	0.301791	0.315523	0.24853	0.347571	0.312635	0.307474	0.341812	0.275079	0.317549	0.269751
TP53-1479	2.105e-06	0.00384915	0.00265595	0	0.00110279	0.00516272	0.00351885	0.00664229	0.00109202	0.00310206	0.00580217	0.001324	0.00371081	0.00267186	0.00683964	0.00307994	0.0004425	0.00851454	0.0004395	0.000948685	0.00111771	0.0558322	0.00546969
TP53-419	0.156573	0.224048	0.162408	0.186321	0.169442	0.183992	0.176796	0.156368	0.203605	0.137874	0.203349	0.200009	0.158889	0.165726	0.18783	0.175114	0.149578	0.184311	0.191207	0.22139	0.162829	0.15236	0.122827
TP53-44	0.15192	0.271719	0.164604	0.267359	0.176263	0.354051	0.169551	0.270136	0.402603	0.294959	0.159853	0.190443	0.22364	0.456787	0.183215	0.178625	0.286459	0.201133	0.226654	0.201206	0.481102	0.6437	0.166828
TP53-499	0.029695	0.053295	0.0361908	0.0360773	0.0346548	0.045961	0.0361222	0.0665484	0.0443724	0.035997	0.0596915	0.0114997	0.0128991	0.0251121	0.0215284	0.0373689	0.00998043	0.0265774	0.0156686	0.0217245	0.0104144	0.0349841	0.0236756
TP53-666	0.0026453	0.0113109	0.00575426	0.00654145	0.00632142	0.00878617	0.00673527	0.0228106	0.00919296	0.0085007	0.0134959	0.00407099	0.00840344	0.00604463	0.00566103	0.00630872	0.00200816	0.00526316	0.00637221	0.00890749	0.00682973	0.00704016	0.0113692
TP53-746	0.061299	0.047978	0.0672229	0.065941	0.0533436	0.0827471	0.0748336	0.0677714	0.079607	0.0752565	0.0700522	0.0693203	0.0627172	0.0649805	0.0848376	0.0665409	0.0778125	0.0773983	0.0844162	0.079466	0.0669964	0.0939101	0.0963419
TP73-1005	0.0619699	0.06005	0.0786492	0.0626259	0.0620095	0.0735953	0.0766597	0.0837955	0.102924	0.0660265	0.0726895	0.0628629	0.0494656	0.0652009	0.0774021	0.0578644	0.0733709	0.0728648	0.041221	0.0438289	0.101511	0.073095	0.0793898
TP73-1174	0.145556	0.18446	0.148309	0.176581	0.181488	0.143698	0.179598	0.172603	0.16203	0.173815	0.164814	0.077821	0.14932	0.157028	0.202619	0.205717	0.202354	0.17354	0.154105	0.222154	0.214249	0.175649	0.207212
TP73-358	0.435875	0.345739	0.202796	0.144251	0.116193	0.244797	0.0621238	0.130847	0.529206	0.311738	0.248745	0.175155	0.0567561	0.129064	0.0590149	0.430994	0.376654	0.630347	0.0959248	0.0759991	0.655993	0.529878	0.170147
TP73-377	0.228194	0.34622	0.158016	0.0729846	0.0749303	0.157164	0.0454037	0.108137	0.345862	0.197596	0.183326	0.0959376	0.0502827	0.0473371	0.029651	0.350838	0.285952	0.54619	0.0768777	0.0368223	0.615956	0.330096	0.159223
TP73-473	0.159816	0.196506	0.210608	0.171881	0.149201	0.19114	0.148629	0.167443	0.238735	0.151088	0.165691	0.116071	0.145465	0.136484	0.147651	0.255219	0.24813	0.272728	0.161731	0.125075	0.322726	0.186405	0.0998251
TP73-478	0.147741	0.165695	0.176594	0.137538	0.118332	0.134551	0.128883	0.128966	0.145212	0.13203	0.116482	0.12958	0.10568	0.13602	0.138555	0.356517	0.22621	0.486185	0.116599	0.108045	0.569802	0.0977775	0.127506
TP73-556	0.114425	0.150924	0.185417	0.119771	0.106364	0.144795	0.103919	0.137149	0.194094	0.0997619	0.114426	0.116947	0.113032	0.0795625	0.0932766	0.325743	0.245284	0.427849	0.13305	0.102224	0.534487	0.0852259	0.0429403
TRPM5-383	0.9508	0.833909	0.940983	0.940059	0.939127	0.944232	0.952771	0.922305	0.93185	0.927738	0.930318	0.926896	0.946284	0.936096	0.952468	0.944961	0.933055	0.952553	0.918274	0.897507	0.957439	0.954848	0.917814
TRPM5-505	0.893763	0.402022	0.907763	0.918964	0.901883	0.891946	0.936227	0.74563	0.866776	0.876025	0.861152	0.88193	0.895464	0.869788	0.903695	0.943699	0.881021	0.952893	0.884732	0.903314	0.88141	0.896644	0.487936
TRPM5-646	0.752084	0.483168	0.864079	0.826623	0.821795	0.822937	0.809659	0.6583	0.828454	0.800616	0.753227	0.801065	0.774472	0.749901	0.727909	0.826377	0.814757	0.799477	0.832904	0.825208	0.675933	0.681887	0.349718
TRPM5-779	0.5765	0.373804	0.840505	0.852366	0.828952	0.855595	0.801941	0.603736	0.833849	0.836203	0.718987	0.803362	0.765748	0.781687	0.698384	0.838485	0.852321	0.811211	0.852953	0.831046	0.903505	0.877088	0.238276
TRPM5-876	0.881272	0.636497	0.914318	0.898372	0.889515	0.905987	0.910168	0.862885	0.913057	0.86098	0.848349	0.852266	0.823831	0.756631	0.803103	0.915758	0.896018	0.914688	0.893739	0.895139	0.943087	0.923961	0.386432
TSC1-1027	0.0214871	0.0404712	0.0178015	0.0175051	0.0207629	0.0222138	0.0250717	0.0485138	0.0213722	0.0232299	0.0340555	0.0196989	0.0208929	0.0239545	0.0369312	0.0299413	0.0241059	0.0321904	0.0219465	0.0302513	0.028856	0.0243893	0.0222414
TSC1-1266	0.193515	0.270218	0.180021	0.194652	0.201239	0.19011	0.211695	0.193801	0.155997	0.204127	0.178742	0.224293	0.203438	0.239097	0.240814	0.183921	0.219344	0.210406	0.283628	0.259961	0.194657	0.155092	0.216966
TSC1-1336	0.133902	0.148955	0.172726	0.223767	0.185893	0.210466	0.195222	0.205384	0.186631	0.13126	0.156532	0.148923	0.119515	0.216684	0.187366	0.185617	0.18375	0.158782	0.198144	0.186921	0.166015	0.150863	0.133357
TSC1-1394	0.264826	0.219221	0.178819	0.220123	0.253377	0.194531	0.230865	0.18086	0.19463	0.238146	0.172189	0.23684	0.242622	0.236063	0.301568	0.330094	0.325351	0.306008	0.239625	0.281197	0.293504	0.29882	0.219541
TSC1-496	0.928633	0.781753	0.925222	0.89476	0.880534	0.913513	0.937229	0.903769	0.911312	0.882055	0.886608	0.855898	0.897711	0.901282	0.837026	0.887204	0.883321	0.895147	0.852321	0.865806	0.946154	0.772309	0.730013
TSC1-662	0.186135	0.135002	0.225193	0.235722	0.229784	0.233737	0.275538	0.232057	0.315638	0.230932	0.171109	0.171499	0.215055	0.212163	0.174414	0.221197	0.18031	0.280141	0.16361	0.241474	0.386807	0.144913	0.114193
TSC1-926	0.310583	0.624891	0.404247	0.373407	0.351877	0.378313	0.404218	0.427648	0.35897	0.440019	0.465921	0.390011	0.395901	0.223009	0.40373	0.365467	0.35602	0.452793	0.358609	0.356301	0.304822	0.417252	0.225998
TSC1-981	0.0929662	0.0988974	0.100368	0.0916913	0.0787933	0.097015	0.0985202	0.122682	0.085947	0.122742	0.116944	0.0665837	0.0771184	0.0929668	0.0995545	0.126352	0.0757491	0.051532	0.0784122	0.0537204	0.0767595	0.0299054	0.105652
TSC2-1148	0.0191838	0.0443823	0.029761	0.0313314	0.0218738	0.05838	0.062652	0.0723704	0.0327242	0.0915541	0.0578906	0.00956627	0.0372632	0.0709654	0.0280011	0.00816227	0.0444206	0.0292023	0.0400381	0.0524269	0.0580604	0.0127996	0.00860492
TSC2-1196	0.00818645	0.0240436	0.0164886	0.0122348	0.0312235	0.0184499	0.0178908	0.0390152	0.0181629	0.0129903	0.0389311	0.00659702	0.00815035	0.0155475	0.013277	0.0114477	0.015489	0.0163783	0.00573309	0.00925769	0.0145822	0.0136195	0.00620641
TSC2-1217	0.0215941	0.0386422	0.0279067	0.0175781	0.0205702	0.0305072	0.0220112	0.0574183	0.0298472	0.0292961	0.0380735	0.0107054	0.0157865	0.0122459	0.00952231	0.0135917	0.0113829	0.0163819	0.0132772	0.0120329	0.0101525	0.0130267	0.0156236
TSC2-307	0.321994	0.359271	0.374819	0.419465	0.421456	0.430186	0.40101	0.357094	0.379926	0.383309	0.376672	0.389782	0.359759	0.478381	0.359502	0.396921	0.389151	0.428514	0.362491	0.381211	0.325849	0.441158	0.26517
TSC2-710	0.0734008	0.0728602	0.0744858	0.0746767	0.0777692	0.085291	0.0788963	0.0894193	0.0783555	0.0931186	0.0941067	0.0688343	0.0593757	0.0528019	0.0827116	0.059968	0.0869526	0.0636967	0.0705075	0.0857571	0.0829013	0.0564485	0.0582547
TSLL2-1028	0.370807	0.358692	0.367186	0.430386	0.422729	0.365131	0.397432	0.387543	0.565996	0.333686	0.371609	0.401148	0.28111	0.341153	0.386961	0.397257	0.402002	0.341179	0.372175	0.351679	0.30122	0.353939	0.28569
TSLL2-788	0.165395	0.119203	0.164955	0.200982	0.236636	0.170766	0.174751	0.186115	0.498206	0.181628	0.189897	0.218579	0.12832	0.143387	0.199625	0.19913	0.236375	0.216196	0.174548	0.222548	0.156273	0.146755	0.0796971
TSLL2-789	0.189507	0.11533	0.151363	0.197814	0.276698	0.180471	0.166246	0.17326	0.403014	0.183205	0.180076	0.219233	0.122639	0.168211	0.204117	0.245683	0.219377	0.231018	0.161577	0.164519	0.159514	0.051344	0.0214713
TSLL2-907	0.404848	0.244027	0.314046	0.419348	0.458778	0.346574	0.345967	0.338562	0.523584	0.348011	0.335616	0.39673	0.381648	0.299982	0.321922	0.38917	0.465976	0.325324	0.42364	0.389257	0.219039	0.190164	0.212904
TSLL2-968	0.275621	0.179836	0.228947	0.306972	0.32159	0.237032	0.240007	0.24087	0.573692	0.229858	0.24357	0.326615	0.165463	0.20795	0.210076	0.294173	0.339733	0.214925	0.218193	0.25696	0.294388	0.118014	0.104565
TSP50-1231	0.734292	0.824576	0.43172	0.606994	0.384404	0.662237	0.616197	0.624852	0.76681	0.601517	0.417569	0.421447	0.554289	0.528568	0.400668	0.606918	0.485335	0.682721	0.431185	0.6067	0.766338	0.148289	0.185757
TSP50-1320	0.69301	0.837761	0.507788	0.635638	0.533515	0.676519	0.695634	0.6255	0.79062	0.678284	0.540343	0.590713	0.659355	0.660318	0.486506	0.743672	0.676275	0.746992	0.611669	0.670783	0.77557	0.760792	0.361939
TSP50-1371	0.644296	0.905738	0.608246	0.689629	0.606137	0.782262	0.808458	0.714411	0.873555	0.780715	0.627005	0.720044	0.739598	0.77586	0.511914	0.821725	0.733431	0.859901	0.691951	0.776231	0.898583	0.47987	0.684309
TSSC4-168	0.585898	0.517004	0.633837	0.602586	0.495114	0.63234	0.634294	0.472515	0.682746	0.450138	0.594939	0.588494	0.565577	0.650752	0.618583	0.66714	0.651186	0.601983	0.457009	0.662778	0.589265	0.543358	0.435906
TSSC4-184	0.184676	0.172693	0.192551	0.231098	0.203807	0.211785	0.210416	0.202387	0.229234	0.21484	0.180888	0.20543	0.151087	0.24245	0.220227	0.186883	0.225205	0.175816	0.187138	0.205625	0.13975	0.202876	0.136153
TSSC4-294	0.0642005	0.0601603	0.0850039	0.0858899	0.0855045	0.0666908	0.0694778	0.092833	0.0778591	0.0805855	0.0810528	0.0507469	0.0660036	0.107342	0.073204	0.0648788	0.0807551	0.0372034	0.0808646	0.0966237	0.0729456	0.0634479	0.0375701
TSSC4-474	0.0533095	0.0659841	0.0487282	0.0442481	0.0468862	0.0736681	0.0549042	0.0909159	0.0737087	0.0699623	0.079935	0.0376527	0.0667983	0.0639259	0.0701494	0.052224	0.0635003	0.0794114	0.0508782	0.0628637	0.0489957	0.0409934	0.053851
TSSC4-586	0.0187789	0.0335937	0.0195554	0.0254133	0.032629	0.0246228	0.0214593	0.0419069	0.025576	0.02514	0.027322	0.0126108	0.0166683	0.0115509	0.0163355	0.017255	0.0200149	0.0144657	0.0199515	0.0277651	0.017095	0.024476	0.0327343
TUBB4-1032	0.0539515	0.0740356	0.0572335	0.0550404	0.0484421	0.137636	0.0675606	0.11015	0.0532348	0.0582085	0.180614	0.0471428	0.047818	0.0283736	0.0290721	0.0728508	0.0615412	0.0442354	0.0462448	0.022614	0.12466	0.0461751	0.0248383
TUBB4-1334	0.141102	0.178465	0.141408	0.145433	0.141993	0.142666	0.146148	0.176985	0.137453	0.140311	0.1524	0.189938	0.140996	0.142988	0.115204	0.158041	0.154396	0.147017	0.154507	0.140154	0.16943	0.204934	0.115306
TUBB4-327	0.467043	0.483761	0.680597	0.615415	0.559979	0.632231	0.561575	0.484696	0.593844	0.546303	0.503138	0.556366	0.513932	0.430845	0.518183	0.354248	0.563176	0.303702	0.642639	0.615228	0.303404	0.168796	0.718867
TUBB4-754	0.206409	0.273763	0.187074	0.254778	0.241246	0.210057	0.245286	0.247957	0.171836	0.239701	0.242913	0.25593	0.193434	0.201594	0.179063	0.263521	0.263957	0.202301	0.217382	0.273306	0.215617	0.238359	0.188031
TUBB4-891	0.18979	0.299847	0.172673	0.158092	0.222242	0.189964	0.199306	0.230236	0.17446	0.162432	0.203644	0.213182	0.157483	0.181489	0.105789	0.176453	0.176576	0.169166	0.155502	0.117458	0.16154	0.146064	0.158137
TUSC3-1140	0.845793	0.686501	0.841623	0.795976	0.842517	0.803071	0.824141	0.729812	0.838942	0.741583	0.83361	0.806099	0.734525	0.762091	0.763486	0.784661	0.816137	0.708716	0.800301	0.824985	0.697512	0.710558	0.800882
TUSC3-1236	0.861155	0.674546	0.82868	0.852248	0.867886	0.842354	0.854637	0.748368	0.885647	0.72475	0.879567	0.841596	0.697624	0.753538	0.774273	0.812217	0.897865	0.748354	0.808181	0.822001	0.620449	0.903958	0.76683
TUSC3-1479	0.273297	0.0677391	0.0905287	0.14057	0.242335	0.0998573	0.0908512	0.124762	0.464869	0.0712162	0.208649	0.162615	0.0806144	0.662914	0.1333	0.243414	0.172166	0.0669498	0.0783773	0.101563	0.0505849	0.839292	0.142835
TWIST1-1090	0.592945	0.262942	0.405064	0.37948	0.344689	0.365683	0.403602	0.356546	0.445874	0.526043	0.53497	0.329446	0.397405	0.553832	0.325385	0.553153	0.407357	0.607907	0.392641	0.368831	0.546258	0.323376	0.69121
TWIST1-1263	0.376061	0.151565	0.254265	0.166556	0.151492	0.261597	0.168791	0.158472	0.338369	0.349523	0.538671	0.174936	0.255954	0.440783	0.169489	0.297767	0.259716	0.47787	0.147187	0.216598	0.394982	0.418885	0.762386
TWIST1-1348	0.614817	0.0810138	0.306494	0.189584	0.0988255	0.349877	0.0928223	0.0940403	0.434339	0.550052	0.458603	0.114421	0.278499	0.61103	0.108815	0.413376	0.228284	0.720077	0.0806604	0.147848	0.55241	0.779225	0.889535
TWIST1-261	0.549577	0.0565192	0.337888	0.285472	0.271334	0.415693	0.109574	0.133441	0.42308	0.294548	0.219006	0.367909	0.292723	0.718387	0.0994305	0.64464	0.318416	0.723865	0.348376	0.22095	0.778451	0.738789	0.529923
TWIST1-391	0.771228	0.109796	0.331645	0.362266	0.376009	0.360111	0.186626	0.310112	0.269137	0.537551	0.581332	0.496254	0.239116	0.662056	0.186808	0.665712	0.418355	0.790302	0.223062	0.538918	0.783576	0.61102	0.831803
TWIST1-524	0.709794	0.0987269	0.354022	0.158402	0.236827	0.263157	0.150838	0.174947	0.176814	0.456016	0.36903	0.281036	0.289776	0.622243	0.121262	0.509829	0.310809	0.655977	0.111763	0.45479	0.696433	0.701384	0.721132
TWIST1-686	0.443463	0.0264575	0.17398	0.072246	0.0807225	0.184245	0.0374515	0.0760214	0.104058	0.268912	0.295886	0.133389	0.149988	0.406682	0.0272262	0.275423	0.110108	0.389307	0.0316199	0.0992248	0.317211	0.291218	0.63063
TWIST1-715	0.768952	0.0166024	0.347158	0.173092	0.188857	0.305438	0.0458781	0.141279	0.21736	0.62671	0.146377	0.302876	0.184576	0.603758	0.0409633	0.550184	0.26406	0.769667	0.0697381	0.0970333	0.668637	0.892166	0.944831
TWIST1-876	0.761833	0.303168	0.525896	0.408655	0.395359	0.547293	0.333309	0.516688	0.631848	0.63583	0.793663	0.44764	0.495213	0.729052	0.303639	0.669422	0.538249	0.763376	0.31687	0.606235	0.658095	0.869963	0.89388
TYMS-1476	0.880073	0.937811	0.902761	0.887296	0.869413	0.918636	0.860152	0.907048	0.877232	0.888274	0.924146	0.861701	0.895852	0.877638	0.871106	0.888603	0.881039	0.882726	0.905433	0.870366	0.930219	0.880271	0.904136
UBB-1132	0.0614159	0.0768256	0.055105	0.0604166	0.061529	0.05825	0.0555045	0.0826083	0.063011	0.0652316	0.12293	0.0558276	0.0536112	0.0621121	0.048645	0.0540304	0.0518143	0.0597191	0.0442884	0.0500572	0.0316608	0.242005	0.0632719
UBB-1233	0.044813	0.06403	0.0526118	0.0440326	0.0434551	0.0590967	0.0457944	0.0813596	0.0570012	0.0494094	0.0766459	0.0117208	0.023912	0.0241934	0.0306064	0.015295	0.0175063	0.0230185	0.0329331	0.0195203	0.0176639	0.028614	0.0283344
UBB-734	0.971583	0.963193	0.962848	0.95594	0.952546	0.960555	0.967822	0.932631	0.965249	0.956135	0.919451	0.962482	0.97147	0.964282	0.728576	0.955944	0.970087	0.952599	0.963359	0.961161	0.963961	0.961304	0.931261
UBE3A-1245	0.260535	0.165457	0.120611	0.144605	0.118742	0.141639	0.148628	0.174011	0.149359	0.194284	0.133127	0.105613	0.110357	0.153934	0.161148	0.121718	0.127737	0.146101	0.168511	0.135403	0.123378	0.120845	0.1338
UBE3A-1450	0.0615788	0.103533	0.0833479	0.0709898	0.0689782	0.0831734	0.0828436	0.128545	0.0775037	0.0848512	0.0861978	0.0553005	0.0666629	0.054869	0.0879955	0.0919505	0.0648198	0.0665872	0.0869385	0.0728994	0.0709264	0.0865566	0.0773383
UBE3A-777	0.290493	0.307758	0.355553	0.442126	0.458447	0.419582	0.440502	0.392916	0.37748	0.363429	0.323324	0.43726	0.429928	0.255802	0.409145	0.393134	0.348164	0.101627	0.51538	0.362496	0.392944	0.898417	0.272763
UBE3A-912	0.281609	0.271133	0.24243	0.32759	0.330411	0.316253	0.311266	0.327921	0.265451	0.283808	0.31425	0.28281	0.318025	0.27233	0.35739	0.230853	0.285267	0.218553	0.360687	0.35564	0.343989	0.611829	0.392469
UNG-1331	0.399195	0.206313	0.264647	0.283822	0.290716	0.256154	0.285851	0.266232	0.450903	0.253734	0.260658	0.287403	0.2537	0.294563	0.360854	0.330202	0.297839	0.315482	0.327548	0.354123	0.259361	0.273123	0.343284
UNG-1485	0.0434908	0.0467789	0.0423581	0.0279886	0.0312071	0.040606	0.0470534	0.0753337	0.146516	0.0392528	0.0633983	0.015346	0.0221134	0.0401085	0.0281057	0.0354233	0.0326332	0.0304887	0.0300345	0.0375155	0.0246726	0.0136518	0.0162093
USP29-478	0.935886	0.620816	0.953518	0.96422	0.956857	0.956786	0.973596	0.850658	0.915449	0.943699	0.905498	0.960751	0.921363	0.89864	0.919817	0.93791	0.962434	0.971059	0.959476	0.954914	0.940764	0.358798	0.756709
VAMP8-1261	0.213897	0.229851	0.417901	0.392193	0.384803	0.351044	0.321357	0.247455	0.360699	0.267439	0.27389	0.380859	0.315168	0.238289	0.236151	0.400558	0.348628	0.293566	0.415789	0.380724	0.265121	0.154398	0.0830209
VAMP8-1387	0.161717	0.105099	0.317932	0.229898	0.21881	0.151323	0.335654	0.137348	0.169108	0.131538	0.200152	0.185384	0.270204	0.0715048	0.165967	0.226786	0.120251	0.226002	0.210651	0.258585	0.117157	0.176732	0.0709814
VAMP8-1446	0.357278	0.35002	0.388546	0.423906	0.409922	0.377459	0.454802	0.356287	0.377468	0.362147	0.378638	0.477994	0.407704	0.392136	0.493211	0.474404	0.381939	0.464054	0.450399	0.485048	0.308022	0.346527	0.416868
VEGF-1129	0.278688	0.262041	0.301087	0.334839	0.303545	0.288356	0.318747	0.257476	0.278735	0.270194	0.293225	0.385032	0.285385	0.222931	0.370455	0.330666	0.351888	0.258301	0.316604	0.329114	0.260423	0.238455	0.25192
VEGF-1189	0.0507571	0.0556207	0.0517775	0.061441	0.0450982	0.050097	0.0541062	0.0589734	0.0557654	0.0499285	0.049394	0.0566466	0.0452566	0.0489339	0.040377	0.0449747	0.0551199	0.0384012	0.0519698	0.0550694	0.0427077	0.0316439	0.0348369
VEGF-1265	0.163881	0.134264	0.108138	0.122563	0.116851	0.138099	0.131175	0.129448	0.114744	0.125368	0.143034	0.135485	0.125284	0.113909	0.22693	0.119722	0.134175	0.133753	0.107296	0.123445	0.130237	0.0976732	0.164045
VEGF-1333	0.119839	0.122807	0.0695351	0.101739	0.11944	0.101209	0.153415	0.11619	0.124392	0.112183	0.104037	0.125872	0.090114	0.106959	0.100829	0.1202	0.120273	0.090104	0.116399	0.0857394	0.0651765	0.08474	0.0514828
VEGF-1351	0.0439379	0.0896145	0.0602961	0.0438915	0.0656978	0.0851305	0.0868746	0.114158	0.072158	0.0597514	0.0816039	0.019981	0.038899	0.0490036	0.0235644	0.0164906	0.0373557	0.0348033	0.0285294	0.0316065	0.0308507	0.02205	0.0347391
VEGF-933	0.173892	0.132401	0.158335	0.177934	0.183509	0.1729	0.191507	0.164026	0.15417	0.163044	0.160618	0.217365	0.186514	0.184162	0.200615	0.173291	0.198816	0.158217	0.167377	0.157886	0.136756	0.0856157	0.0817381
VHL-1055	0.470512	0.469414	0.531281	0.525574	0.498156	0.518773	0.556997	0.477912	0.55836	0.459784	0.493003	0.456397	0.514635	0.497675	0.37375	0.466385	0.478983	0.424572	0.48513	0.510181	0.481539	0.251944	0.287531
VHL-1076	0.967107	0.966877	0.974765	0.976833	0.970505	0.967103	0.973871	0.973428	0.978424	0.966298	0.967784	0.956916	0.965542	0.940283	0.8969	0.968255	0.968377	0.962298	0.956945	0.967751	0.96511	0.925288	0.783413
WT1-1082	0.603332	0.154945	0.207298	0.26521	0.263896	0.218253	0.178984	0.270185	0.174757	0.348766	0.213898	0.243665	0.240191	0.162313	0.1926	0.420597	0.261165	0.629358	0.196214	0.214715	0.243818	0.192848	0.121571
WT1-478	0.820148	0.39215	0.439388	0.548927	0.529075	0.543471	0.371469	0.473517	0.506872	0.605705	0.644764	0.502922	0.642631	0.455983	0.558486	0.575805	0.617319	0.746743	0.447773	0.513423	0.59776	0.678133	0.669833
WT1-543	0.689425	0.355959	0.462245	0.451076	0.49148	0.437662	0.389623	0.374224	0.440319	0.485644	0.560502	0.47632	0.631575	0.302479	0.374999	0.426455	0.505293	0.598542	0.429079	0.452387	0.728918	0.31814	0.319759
WT1-544	0.712648	0.0857481	0.219241	0.261306	0.297359	0.1616	0.0947912	0.204626	0.149151	0.348692	0.453961	0.303377	0.38561	0.05975	0.0948217	0.405968	0.310628	0.579064	0.143517	0.140865	0.572317	0.0471439	0.121925
WT1-637	0.781739	0.112314	0.281628	0.419067	0.412998	0.341531	0.144407	0.27405	0.317336	0.456097	0.465831	0.434265	0.470174	0.157757	0.181647	0.467082	0.528946	0.717869	0.242821	0.318732	0.653496	0.760414	0.0850762
WT1-877	0.182659	0.0268619	0.0289156	0.0366039	0.0586791	0.0294443	0.0351771	0.0535713	0.0223497	0.10082	0.0451015	0.0802489	0.0623607	0.0199246	0.0242728	0.131352	0.0627846	0.422921	0.0169388	0.010942	0.167509	0.0250102	0.026587
YWHAH-1134	0.0600064	0.0792225	0.0555852	0.0698138	0.0638619	0.0704613	0.0708862	0.0938333	0.0705769	0.0671915	0.0708354	0.0836873	0.0730096	0.0375484	0.0696878	0.0508238	0.0475416	0.0651601	0.0489293	0.0762681	0.0275099	0.0428026	0.0237748
YWHAH-1248	0.0738325	0.134043	0.0771196	0.0981397	0.103067	0.0860913	0.0846107	0.142932	0.0918898	0.0759215	0.106113	0.0549133	0.0770891	0.105376	0.0634706	0.0947625	0.083988	0.0655686	0.076556	0.121426	0.092478	0.135685	0.0803944
YWHAH-770	0.153641	0.295899	0.194815	0.193055	0.155697	0.204959	0.202649	0.266344	0.428819	0.144205	0.154978	0.179572	0.154754	0.239104	0.162659	0.290617	0.169069	0.228543	0.213748	0.176397	0.404166	0.417938	0.27153
YWHAH-932	0.114132	0.17123	0.119626	0.118822	0.135008	0.123667	0.135498	0.148924	0.124978	0.109229	0.12594	0.125769	0.136073	0.238687	0.116075	0.0941837	0.136346	0.159286	0.12453	0.123447	0.0979325	0.127123	0.14711
ZIM3-1045	0.826662	0.473797	0.850393	0.813174	0.835158	0.817527	0.815339	0.799149	0.842754	0.804513	0.690222	0.7587	0.772152	0.791587	0.774468	0.810814	0.80337	0.771074	0.775487	0.777802	0.829151	0.695029	0.784657
ZIM3-1081	0.914403	0.506794	0.938261	0.939738	0.930912	0.937484	0.939984	0.868165	0.931886	0.918109	0.819587	0.922709	0.872292	0.893585	0.91014	0.925519	0.925836	0.87993	0.918703	0.915568	0.916722	0.947498	0.571223
ZIM3-279	0.938159	0.586615	0.924182	0.933725	0.93037	0.900459	0.926665	0.713311	0.858904	0.920116	0.816037	0.913041	0.838385	0.745042	0.813396	0.917924	0.91818	0.921885	0.878226	0.88141	0.945873	0.582241	0.562909
ZMYND10-1040	0.902096	0.675243	0.921243	0.930177	0.933405	0.929125	0.931485	0.783816	0.911463	0.869942	0.838516	0.935841	0.908935	0.816617	0.79359	0.923277	0.939789	0.909292	0.92356	0.911072	0.744579	0.819408	0.538125
ZMYND10-1126	0.377886	0.287036	0.426434	0.546492	0.56793	0.593374	0.554515	0.341382	0.613091	0.451454	0.347107	0.507499	0.5228	0.33181	0.340973	0.44175	0.568563	0.53849	0.520377	0.426405	0.280767	0.183238	0.211919
ZMYND10-1218	0.0908858	0.0453277	0.0639361	0.0865218	0.0871843	0.154656	0.18298	0.0791813	0.136252	0.0833563	0.0790661	0.125064	0.319299	0.0804145	0.051805	0.0702955	0.0964388	0.0736889	0.131402	0.0640442	0.0492078	0.0235467	0.0408435
ZMYND10-1347	0.0361484	0.0346256	0.0243007	0.0335235	0.0489441	0.0489691	0.0860426	0.0495821	0.0917223	0.0345204	0.0395765	0.0203454	0.227764	0.0242676	0.0258771	0.0176166	0.0273348	0.0224325	0.0679335	0.0204615	0.0200838	0.0111214	0.00812204
ZMYND10-1488	0.0531275	0.0537013	0.0376909	0.0513977	0.0543259	0.0798049	0.106553	0.0866205	0.244706	0.056649	0.0617471	0.0451139	0.217302	0.033346	0.0224341	0.022354	0.0419599	0.0317913	0.0610697	0.0367525	0.0188887	0.0201663	0.0158747
ZNF215-1349	0.664735	0.0455304	0.0536533	0.0504521	0.112138	0.0621827	0.0736703	0.0790293	0.0605073	0.289877	0.0562568	0.0395219	0.0549199	0.0558867	0.083547	0.0648154	0.123761	0.0483555	0.0854828	0.0645552	0.398961	0.331793	0.0274459
ZNF215-1431	0.424196	0.0567904	0.0789905	0.0656959	0.085646	0.0706019	0.0605147	0.101744	0.077415	0.24364	0.0867376	0.0261435	0.0729955	0.0441712	0.0411772	0.0172486	0.10054	0.0413518	0.0875394	0.0427084	0.267173	0.226739	0.0211753
ZNF215-1494	0.575312	0.622296	0.57371	0.490355	0.52864	0.548022	0.58389	0.596012	0.651598	0.565523	0.596262	0.515024	0.584028	0.547448	0.523283	0.630623	0.584993	0.545545	0.555207	0.639825	0.54466	0.541369	0.560259
ZNF264-1017	0.950051	0.959581	0.88897	0.934428	0.943038	0.913039	0.926434	0.930482	0.947183	0.95054	0.949156	0.933841	0.941188	0.83696	0.845991	0.953877	0.948255	0.932745	0.954183	0.938306	0.930327	0.949216	0.88265
ZNF264-1018	0.944235	0.965106	0.863898	0.93162	0.9315	0.896271	0.924706	0.937509	0.952755	0.954867	0.944381	0.929285	0.94157	0.818019	0.720021	0.953639	0.948637	0.942726	0.954897	0.937253	0.927807	0.954813	0.840536
ZNF264-1224	0.191711	0.21829	0.184217	0.278934	0.402143	0.215335	0.26261	0.234498	0.623798	0.489855	0.240353	0.334593	0.311424	0.295678	0.327141	0.223736	0.431217	0.281676	0.385412	0.300631	0.144642	0.120539	0.149034
ZNF264-1493	0.0306325	0.0294812	0.0183373	0.0280836	0.0165561	0.0300161	0.025996	0.0390126	0.0203194	0.0371017	0.0309276	0.00673746	0.0150708	0.0361405	0.0367507	0.0188978	0.0283385	0.0293843	0.0111752	0.0119545	0.0241878	0.0136293	0.0365794
ZNF264-866	0.866736	0.874858	0.879903	0.867092	0.869448	0.871731	0.878613	0.856705	0.884858	0.860641	0.876085	0.837741	0.87211	0.736628	0.8291	0.846213	0.863377	0.827682	0.875268	0.867027	0.863358	0.828688	0.781366
ZP3-1281	0.560442	0.2541	0.665818	0.687928	0.700726	0.668842	0.654753	0.481188	0.558006	0.654633	0.471523	0.596244	0.612499	0.429482	0.488838	0.715455	0.683005	0.316637	0.656969	0.574481	0.36865	0.123618	0.197993
ZP3-560	0.717929	0.483431	0.734378	0.75652	0.698389	0.771287	0.776826	0.792683	0.805754	0.737201	0.594066	0.649612	0.646397	0.601676	0.604904	0.702885	0.661241	0.62215	0.783526	0.602918	0.754314	0.597084	0.386324
